# Supplementary material for: Novel Single-Nucleotide Variants for Morpho-Physiological Traits Involved in Enhancing Drought Stress Tolerance in Barley
Source: Plants (Basel). 2022 Nov 13;11(22):3072. doi: 10.3390/plants11223072 (PMC9696095; doi:10.3390/plants11223072)
Supplement: Supplementary file 1 [file plants-11-03072-s001.zip]

Archive with 4 entries (4 files):
- Table S1.pdf
- TableS2.xlsx
- TableS3.xlsx
- TableS4.xlsx
