# Supplementary material for: Novel Single-Nucleotide Variants for Morpho-Physiological Traits Involved in Enhancing Drought Stress Tolerance in Barley
Source: Plants (Basel). 2022 Nov 13;11(22):3072. doi: 10.3390/plants11223072 (PMC9696095; doi:10.3390/plants11223072)
Supplement: Supplementary file 1 [file plants-11-03072-s001.zip › TableS2.xlsx]

## Sheet: Lsmeans
Table S2: Lsmeans for Number of Days to Flowering (NDF), Canopy Temperature (CAN), Chlorophyll Content (CH), Grain-Filling Duration (GFD), Plant Height (PH), and Grain Yield (GY) for 2019 and 2020 growing seasons under Full Irrigation (FI) and Deficit Irrigation (DI) across the 426 genotypes.
Irrigation	Genotypes	Yield	CH	CAN	NDF	PH	GFD
DI	06AB_01	3.54	29.1	30.325	86.75	100	26
DI	06AB_08	3.54	29.4875	30.5	87	101	26.75
DI	06AB_15	3.1	30.375	31.1	86.25	96.5	27
DI	06AB_24	3.3	29.2	31.025	85.5	99.25	26.25
DI	06AB_41	3.42	30.5875	29.9625	86	101.5	26
DI	06AB_52	3.3	29.45	30.0125	84.25	94.25	26.25
DI	06AB_55	3.32	29.4375	29.725	84.75	95.5	26.5
DI	06AB_58	3.54	30.8	29.825	84	99.25	25.75
DI	06AB_62	3.1	29.3125	31.2125	85.25	94	26
DI	06AB_66	2.9	29.3875	30.175	84.25	92.25	26.5
DI	06AB_68	3.3	30.475	30.6	84	95.5	25.25
DI	06AB_71	2.48	26.8875	30.7125	83.75	86.75	26.75
DI	06AB_84	3.2	29.9	31.4875	84.75	93.75	26
DI	06AB_89	2.94	29.25	29.95	84	92.5	26
DI	06BA_06	2.82	30.725	31.4	84.5	96.5	27
DI	06BA_16	2.6	28.5625	29.7875	84	88.25	26.75
DI	06BA_30	3.02	30.4375	29.5625	85	93.75	26.5
DI	06MN_01	2.8	29.7125	30.6375	84.75	94	27.25
DI	06MN_05	2.8	29.375	30.5625	84.5	88.75	26
DI	06MN_10	3.02	30.7125	30.7	84.75	95.5	26.25
DI	06MN_14	2.76	28.2	29.7125	84.25	88.5	26.75
DI	06MN_18	2.7	28.9375	30.65	84.25	90.25	26
DI	06MN_21	3.72	31.3125	32.6	86	95.75	26.25
DI	06MN_25	3.3	30.8875	31.55	85.25	95	26.75
DI	06MN_28	3.06	29.3875	31.025	85.5	93.75	26.25
DI	06MN_31	2.84	29.95	31	84	89.5	25.75
DI	06MN_33	3.02	29.75	31.125	84.75	90	26
DI	06MN_38	2.68	30.1	30.8625	85.25	89.75	26
DI	06MN_43	2.8	29.5875	30.4875	84	89	26
DI	06MN_51	2.84	30.075	31.4	85.5	89.25	26.25
DI	06MN_53	3.44	30.9375	31.95	85	93.75	26.5
DI	06MN_62	2.7	29.475	30.9375	84.5	89.5	26.5
DI	06MN_63	2.7	29.7375	30.2375	84.75	89	25.75
DI	06MN_72	2.94	29.925	31.9875	85.25	95.5	26.5
DI	06MN_80	2.76	30.7375	30.85	84.5	90.25	26.75
DI	06MN_81	2.84	28.975	30.6	84.25	90.25	26
DI	06MN_88	2.7	28.8125	31.025	85.25	91	27
DI	06MT_01	3.44	29.9125	29.7875	84.75	100.75	26
DI	06MT_12	3.46	28.575	30.5375	84.5	96.5	26
DI	06MT_20	3.56	30.4	30.5875	86	101.25	27
DI	06MT_26	3.46	29.6875	30.2125	85.5	99	26.75
DI	06MT_29	3.42	30.9375	28.6	85.5	101.25	26
DI	06MT_31	3.46	30.45	30.7875	85.5	96.25	26.5
DI	06MT_44	3.5	30.325	30.875	85.75	101	26.5
DI	06MT_46	3.68	30.7	31	85.75	106.25	27.25
DI	06MT_49	3.76	30.1625	30.3625	85.25	97.5	25.75
DI	06MT_57	3.5	30.8875	30.975	86	101.75	26.5
DI	06MT_67	3.08	29.3375	29.65	84.5	92.5	26.5
DI	06MT_69	3.48	30.6	30.1875	86	102.25	27
DI	06MT_78	3.7	31.45	31.1375	86	105.5	27
DI	06MT_82	3.38	30.6875	30.725	84.75	102	26.5
DI	06MT_91	3.32	32	28.9875	86	100.75	25.75
DI	06N2_06	3.06	31.0125	30.675	85.75	100	26
DI	06N2_16	2.94	28.2375	29.5375	85	96.5	26
DI	06N2_17	3.28	29.2625	29.9125	84.75	94.25	26
DI	06N2_37	2.96	28.05	29.9625	85.5	95.75	26.25
DI	06N2_39	3.96	31.075	31.9625	86	103.75	27.25
DI	06N2_63	3.44	27.7875	29.8625	85.75	98.75	27.75
DI	06N2_66	3.12	30.0375	29.0625	86.75	95.75	27
DI	06N2_70	3.1	29.675	30.3375	84.75	97	26.5
DI	06N2_85	3.32	29.55	30.575	86.5	96.75	26.5
DI	06N2_91	3.12	28.55	29.3125	86.75	100	26.5
DI	06N2_93	3.48	30.85	28.375	86	93.75	27
DI	06N2_94	3.2	31.5375	29.4875	86.5	101.75	26.75
DI	06N2_96	2.9	28.8875	28.0125	86	94	26.5
DI	06N6_22	2.84	29.7	29.8625	84.25	91	26.75
DI	06N6_26	3.28	29.15	31.025	84.5	93.75	26
DI	06N6_27	2.84	30.4	28.8125	84.5	91.75	26.5
DI	06N6_33	3.06	31.1625	31.575	85.5	96.75	26.5
DI	06N6_34	2.9	30.2875	29.7	84.75	98.25	26
DI	06N6_38	2.84	29.4375	29.9875	84.25	90.75	25.5
DI	06N6_42	2.88	28.8875	29.5375	84.75	96.75	26
DI	06N6_49	3.16	29.7	30.075	84.5	95.5	26.25
DI	06N6_59	2.96	30.1375	29.5875	84.75	95.25	25.5
DI	06N6_62	3.8	29.1125	31.425	85.5	100.5	27.25
DI	06N6_66	2.68	29.4125	28.7375	84.75	91.75	25.75
DI	06N6_69	2.8	28.6	29.2375	83	89	25.75
DI	06N6_71	3.14	30.7625	30.9	84	95.5	25.75
DI	06N6_76	2.96	28.25	26.5	84	94	25.75
DI	06N6_84	3.02	29.375	27.2	84.5	94.75	26.25
DI	06N6_88	3.04	29.3875	30.1625	84.25	97.25	25
DI	06N6_90	2.56	27.0625	29.8625	83.25	90	26
DI	06N6_94	2.98	29.4375	29.45	84.25	95	26.25
DI	06N6_95	2.9	30.6	30.2125	84.5	92.5	26
DI	06WA_25	3.18	28.55	30.175	86	98	27
DI	06WA_29	3.56	28.9875	30.625	85.25	97.5	25.75
DI	06WA_38	3.72	30.7	29.4375	85.5	105.25	26
DI	06WA_42	3.8	30.7625	30.35	85.25	101.25	26.5
DI	06WA_53	3.62	30.4375	29.35	84.75	103.25	25.5
DI	06WA_57	3.42	30.7	31.4875	85.25	107.75	25
DI	06WA_63	3.56	29.95	31	85.5	103	25.75
DI	06WA_77	3.24	29.85	29.7375	84.25	98.5	25.75
DI	06WA_93	3.48	31.2875	29.5	85	104.5	27.5
DI	07AB_03	3.1	28.6125	30.65	84.75	98.75	26.75
DI	07AB_10	2.88	30.7	29.95	83.5	94	25.75
DI	07AB_13	3.02	28.6	29.85	84.75	95.75	26.25
DI	07AB_14	3.54	30.2625	29.95	85	99	26.5
DI	07AB_15	2.94	29.3	30.275	85.75	97.5	26.25
DI	07AB_16	3.18	29.6	29.5	84.5	96.5	26
DI	07AB_17	2.64	29.6	29.875	84.75	91.25	25.5
DI	07AB_19	3.36	30.4875	31.2375	85.75	94	26
DI	07AB_27	2.86	29.7625	29.3375	83.5	95.25	26.25
DI	07AB_29	3.18	29.375	29.2375	84.5	97.5	25.75
DI	07AB_33	3.52	30.675	31.675	84.75	98.75	27
DI	07AB_36	2.8	29.2	29.45	84.5	91.5	26.5
DI	07AB_37	3.24	30.075	32.6375	85	96.75	27.5
DI	07AB_53	3.7	29.725	30.975	87	102.25	26.5
DI	07AB_66	4.12	28.15	32.65	88.25	104	26
DI	07AB_77	3.84	28.975	31.8875	86.75	98.75	27
DI	07AB_93	4.06	28.8875	31.85	86.25	103.5	26.25
DI	07BA_09	3.1	30.1	32.1125	84.5	94.25	26.5
DI	07BA_11	2.92	29.525	30.8125	84	90.25	26.25
DI	07BA_14	3.6	29.5625	31.925	84.5	96.5	27.5
DI	07BA_16	3	29.075	29.075	85.25	97	26.75
DI	07BA_18	2.8	29.0625	31.05	84	91.5	26.25
DI	07BA_22	2.74	29.5	31.2375	84.75	92.5	26.5
DI	07BA_24	3.04	30.15	32.025	85.75	94.5	26.25
DI	07BA_27	3.04	30.45	31.4	84.5	96.75	26.5
DI	07BA_28	2.96	29.2875	31.5125	84.25	93.25	25.75
DI	07BA_41	3.3	28.7875	31.175	84.5	93	26.75
DI	07BA_45	2.58	30.3	30.2	84	93.25	26.5
DI	07BA_51	3.28	32.1	29.6875	85	101.5	25.75
DI	07BA_52	3.42	30.75	29.65	85.5	97	26.75
DI	07BA_64	3.36	30.225	29.925	84.75	97.25	25.75
DI	07BA_80	3.6	31.225	31.4125	87	102.5	26.75
DI	07BA_84	3.56	29.8375	30.625	86	99.5	26
DI	07BA_86	3.76	30.725	30.5375	86.5	103	26.25
DI	07BA_89	3.52	30.3	30.8125	85.75	102.25	26.25
DI	07BA_96	3.32	29.3125	29.5375	85.25	98	26
DI	07MN_02	2.8	27.9	30.55	84.75	90.5	26
DI	07MN_11	3.12	30.1875	31.675	85	92.5	26.75
DI	07MN_13	2.74	29.1875	30.3	84.25	92.25	26.5
DI	07MN_20	2.68	28.575	29.875	85	88	25.5
DI	07MN_30	2.84	28.75	30.9625	84.75	91.25	25.75
DI	07MN_33	2.94	28.825	30.5375	85	89.75	26.25
DI	07MN_35	2.84	27.875	28.6	83.5	84.25	26
DI	07MN_39	2.64	29.1625	30.6875	84.75	89.25	26
DI	07MN_41	2.56	30.5375	30.25	83.75	88	26.5
DI	07MN_42	2.64	29.4	31.0625	84.5	87.75	26
DI	07MN_49	2.9	30.075	31.1	84.5	91.5	25.5
DI	07MN_82	2.84	29.6125	30.725	84.5	90.75	26.75
DI	07MN_85	2.9	30.0875	31.2625	84.75	92	26.5
DI	07MN_88	2.76	29.1625	30.4875	85	89.5	26.25
DI	07MN_90	2.78	28.7625	31	84.5	92	26.25
DI	07MN_93	2.98	29.225	31.3625	84.25	92.75	26.5
DI	07MN_94	3.04	30.2875	30.7375	85.25	96.5	26
DI	07MN_96	2.88	29.5625	30.8125	84.75	91.75	25.5
DI	07MT_10	3.34	30.4625	29.1875	85.25	96.5	26.5
DI	07MT_17	3.36	28.275	29.275	84.5	95.5	26.5
DI	07MT_21	3.62	30.85	30.95	87	97.5	26.5
DI	07MT_40	3.18	29.975	29.975	85.75	94.25	26.75
DI	07MT_43	3.68	29.5	31.8625	85	99	27.75
DI	07MT_50	3.78	30.1375	31.3	86	102	25.75
DI	07MT_55	3.32	30.8125	28.9875	85.5	98.5	25.75
DI	07MT_67	3.66	29.75	30.2125	86.75	99.5	27.25
DI	07MT_80	3.38	30.375	29.95	84.75	97.75	25.5
DI	07MT_94	3.66	30.5625	31.2125	85	99	27.25
DI	07N2_02	3	29.0625	28.4	86.5	95	25.75
DI	07N2_08	3.44	29.5125	30.2875	85	96.25	26.5
DI	07N2_13	3.14	30.3375	29.125	86.5	101	26.5
DI	07N2_25	2.9	29.275	29.7875	84.75	97	26.25
DI	07N2_31	3.08	29.1875	28.8375	86.25	95.75	26.25
DI	07N2_38	3.62	29.3875	31.7	86.25	100.5	26.75
DI	07N2_43	3.08	28.5125	29.45	85.75	95	26.5
DI	07N2_50	3.12	29.275	30.5375	84.5	95.75	26.5
DI	07N2_61	3.3	29.625	30.125	87	101	27.5
DI	07N2_73	3.48	29.075	29.9125	86.75	99.25	27.5
DI	07N2_75	2.98	28.125	28.6375	85.5	96.5	26.25
DI	07N2_77	3.14	28.2	29.3875	86.25	90.75	26.75
DI	07N2_78	3.26	29.6	29.55	85.5	99	25.75
DI	07N2_84	3	30.2625	29.5	85	94	26.5
DI	07N6_11	3.12	29.9125	30.35	84.5	93.5	26
DI	07N6_22	2.76	30.0625	30.3625	83.25	93.75	25.75
DI	07N6_48	3.16	30.25	31.6125	84.75	96.75	27.25
DI	07N6_51	2.76	29.425	30.9625	83.75	93	26
DI	07N6_57	3.22	30.125	31.2625	85.25	93.25	26.5
DI	07N6_60	3.26	30.45	30.575	84.75	99.75	26
DI	07N6_68	2.94	29.2	30.55	84.25	91	26
DI	07N6_69	2.84	27.9125	30.2375	84	94.5	25.75
DI	07N6_80	2.78	30.0375	31.75	83.5	95	25.75
DI	07N6_94	3.1	29.9625	31.0375	84	95	25.75
DI	07UT_01	3.72	30.9875	31.0125	85	100.25	26
DI	07UT_02	3.78	30.9875	31.3625	85.5	96.75	26.25
DI	07UT_14	3.28	31.35	32.25	85.25	105	25.75
DI	07UT_26	3.6	29.7	31.3	85.5	99.75	25.5
DI	07UT_30	3.6	30.0875	29.55	84.75	102	25.5
DI	07UT_31	3.34	29.65	29.2	86	101.25	26
DI	07UT_36	3.78	30.85	29.825	84	104	26.75
DI	07UT_44	3.34	30.1875	29.95	85.25	102.75	25.75
DI	07UT_46	3.7	32.1	29.575	86.25	102.75	25.5
DI	07UT_48	3.92	30.4375	29.8	84.75	107.75	26.75
DI	07UT_55	3.78	30.8	30.525	86.5	104	26.5
DI	07UT_56	3.5	29.125	30.475	84.5	98.5	26.75
DI	07UT_71	3.92	31.5	30.55	86	100.5	26.5
DI	07UT_74	3.1	30.8375	30.5375	85.75	98.5	25.25
DI	07UT_83	3.96	30.0125	32.675	87.25	98.75	26
DI	07UT_86	3.5	30.725	29.725	85.25	98	26
DI	07UT_87	3.68	30.225	30.4125	85.5	99	27.25
DI	07UT_88	3.78	32.325	31.575	84.25	102.75	26.75
DI	07UT_92	3.3	31.2625	30.4625	84	98.5	26.25
DI	07UT_93	3.98	29.7625	32.2125	87	104.75	26.25
DI	07UT_94	4.22	29.5625	32.3	86.5	106	26.25
DI	07UT_96	2.58	29.3625	29.075	83.75	88.75	24.25
DI	07WA_03	3.76	31.15	28.375	85.75	98.75	27
DI	07WA_06	3.52	29.85	30.6625	84.75	100.5	26
DI	07WA_16	3.56	30.3375	31.4125	85.75	101.5	26
DI	07WA_23	3.2	29.4375	30.7875	84.25	92.5	25.75
DI	07WA_29	3.44	30.1375	29.65	84.25	101.5	26
DI	07WA_38	3.2	30.6625	29.175	84.25	102.75	26
DI	08AB_06	3.48	30.5625	29.975	86.25	100	26.25
DI	08AB_09	3.64	31.75	30.3375	87	105.75	26.25
DI	08AB_20	3.28	30.9625	29.9375	85.5	98.25	26.75
DI	08AB_24	3.4	30.6875	30.325	85.5	97.5	27.25
DI	08AB_45	4	30.8375	31.925	85.25	104.25	26.75
DI	08AB_46	3.66	30.6	30.3875	86.25	101.25	26.5
DI	08AB_49	3.64	31.125	29.8125	84.75	97.5	26.5
DI	08AB_54	2.76	29.025	31.2875	85.5	93	26
DI	08AB_67	3.06	30.8	30.6625	85	93	26.75
DI	08AB_93	2.9	28.5625	29.15	83.75	94	25.75
DI	08BA_02	3.66	30.5625	32.825	85.25	100.75	27
DI	08BA_11	3.62	29.4625	29.7125	85.25	99	26.75
DI	08BA_13	3.6	31.375	29.85	84.25	95.75	26.25
DI	08BA_14	2.96	29.3125	30.0875	84.75	99	25.75
DI	08BA_30	3.14	29.475	28.95	84.25	95.25	26.25
DI	08BA_43	3.28	30.15	29.2625	85	91.75	27.25
DI	08BA_44	3.28	29.5125	32.375	85.25	93.75	26.5
DI	08BA_47	3.06	30.4125	29.675	84	93.25	25.75
DI	08BA_51	3.16	30.025	30.7875	84.75	95	25.5
DI	08BA_58	3.28	29.7625	31.75	85.5	95.25	26.75
DI	08BA_60	2.88	27.875	29.9625	84	89.75	26.25
DI	08BA_62	2.96	28.7125	30.875	83.5	91.5	26.75
DI	08BA_64	2.96	30.2	31.75	85	93.5	26.75
DI	08BA_76	3.26	30.1875	29.8625	85.5	94.25	26
DI	08BA_82	3.58	32.725	28.5375	86	99.25	26
DI	08BA_87	3.2	29.8875	29.1	84.25	95.75	25.5
DI	08BA_95	3.6	31	30.3125	85.25	101	26
DI	08MN_14	2.9	30.375	30.4375	85.25	92.5	26.75
DI	08MN_26	2.84	29.0375	30.4625	84.25	90.25	26.25
DI	08MN_30	3.08	31.3875	30.8875	85	92.75	26.5
DI	08MN_34	2.68	29.6125	30.8125	85.25	92.75	27
DI	08MN_41	3.12	30.1875	30.775	85.25	94.75	27.5
DI	08MN_49	2.68	29.775	30.5125	84.75	90.25	26.5
DI	08MN_51	2.84	29.475	30.5	84	91.25	25.5
DI	08MN_67	2.6	28.025	30.3125	84.5	87	26
DI	08MN_68	3.04	30.5	31.725	85.25	95.75	26.5
DI	08MN_78	2.78	29.4625	29.9125	85	92.5	26.5
DI	08MN_88	2.64	28.9125	31.0375	84.25	90	27.25
DI	08MT_04	3.4	31.075	28.65	85.75	96	26.5
DI	08MT_06	3.38	29.0875	30.2625	86.25	101.5	25.75
DI	08MT_07	3.24	29.0375	30.35	85.25	99	26.25
DI	08MT_10	3.8	30.7875	31.225	85.5	103	27.25
DI	08MT_15	3.48	32.2875	29.1	84.75	102.75	25.5
DI	08MT_17	3.84	29.6	32.525	86.5	102	26.75
DI	08MT_19	3.5	30.3875	31.725	86	101.5	25.75
DI	08MT_25	3.6	30.775	30.85	86.5	97.5	26
DI	08MT_36	3.28	27.3875	30.9625	86	96.75	26
DI	08MT_41	3.86	30.75	30.35	86.25	102	27.25
DI	08MT_44	3.1	29.8875	30.575	85.25	106.25	26.25
DI	08MT_61	3.62	31.1625	31.15	84.75	102	26.5
DI	08MT_63	3.68	30.9625	28.725	86.25	96.5	27
DI	08MT_68	4.1	29.875	31.4125	86.5	105.25	27.25
DI	08MT_69	3.48	30.6375	30.2875	84.75	101.75	26.5
DI	08MT_71	3.46	29.6625	31.25	86	101	27.25
DI	08MT_74	3.58	29.9875	29.3625	85	96.5	26.5
DI	08MT_77	3.8	31.425	30.275	86	102.25	26.5
DI	08MT_84	3.3	29.2875	29.7875	85.25	101.75	27
DI	08MT_91	3.52	29.6	30.125	85.5	100.5	27.5
DI	08MT_93	3.72	30.7875	30.8875	86.25	103.5	27
DI	08MT_95	3.4	28.25	30.075	84	94.75	26.5
DI	08N2_07	3.24	29.5	28.9375	86.5	93	27.5
DI	08N2_12	3.34	30.125	31.575	85	98.75	26.5
DI	08N2_18	2.88	30.4625	29.075	85.25	96	26.5
DI	08N2_35	3.24	29.575	31.0875	86.25	96.75	26.75
DI	08N2_37	3.38	30.55	29.1125	86.5	98.5	27.5
DI	08N2_44	3.12	28.75	31.3125	85.5	100.25	26.75
DI	08N2_66	3.44	31.1625	30.1875	86.5	114	27.75
DI	08N2_73	3.22	30.55	30.375	85.5	92.25	26.25
DI	08N2_80	3.2	29.6875	29.0375	85.75	98.5	26.5
DI	08N6_01	3.32	29.85	30.1875	85	95.5	27
DI	08N6_02	3.06	29.7125	30.4625	85	94.5	26
DI	08N6_03	2.88	29.0375	29.0625	84.75	93.75	25.75
DI	08N6_04	3.3	29.7	30.9	85	93.5	26.5
DI	08N6_05	3.28	30.75	31.7125	84.75	94.5	26.75
DI	08N6_09	2.96	29.45	27.725	84.5	92.5	25.75
DI	08N6_18	3.28	28.8	28.1375	85	99.25	25.25
DI	08N6_21	2.94	30	29.9875	83.5	91	26
DI	08N6_30	3.16	28.8625	30.2125	84.5	95.5	25.75
DI	08N6_35	3.16	28.4375	27.85	83.25	93.25	25.5
DI	08N6_37	3.2	30.6625	29.7625	84.5	98.5	26.75
DI	08N6_38	3	28.6875	29.3625	84	92.5	26.5
DI	08N6_52	3.38	30.475	30.675	84.25	97.5	26.75
DI	08N6_56	3.4	29.475	30.7875	85.25	98	26.25
DI	08N6_61	3.48	29.6875	29.8375	85	94	26.5
DI	08N6_64	3.26	29.725	30.3625	84.75	96.25	27
DI	08N6_70	2.94	30.3125	31.9375	84.25	92.75	26.5
DI	08N6_77	2.96	28.375	30.125	83.75	90.5	26
DI	08N6_84	3.58	31.1625	30.225	84.5	99.5	27
DI	08N6_87	2.88	29.35	29.475	84.5	95.5	25.25
DI	08N6_88	3.22	28.8375	29.775	85	96.5	25.75
DI	08N6_90	3.42	30.825	31.4375	86.5	101.25	27
DI	08N6_91	2.94	30.6625	29.9375	84.5	93.5	25.75
DI	08N6_93	3.46	27.925	30.8875	83.75	91.75	26
DI	08N6_94	2.84	28.175	30.9875	85.25	91.75	26.25
DI	08N6_96	3.14	28.65	29.975	84.5	98.5	25.5
DI	08UT_01	3.46	29.7875	31.0625	85.25	99.75	25.75
DI	08UT_07	3.64	30.8875	30.6875	84.75	96.25	26
DI	08UT_10	3.58	29.9125	30.575	84.5	97.5	25.5
DI	08UT_16	3.52	30.425	31.625	84.25	98.25	26.25
DI	08UT_19	4.22	32.3875	31.0875	86	106.75	27.25
DI	08UT_24	3.56	29.475	31.3125	85.5	97.25	26
DI	08UT_54	3.62	29.9875	30.0625	83.75	94.75	25.25
DI	08UT_56	3.98	30.575	30.9875	86.25	98.75	25.75
DI	08UT_79	4.08	31.5625	30.8625	86	101.5	26.75
DI	08UT_80	3.3	30	29.4625	85.5	99	25.75
DI	08UT_85	3.04	29.4	29.9875	84.5	96.25	25.75
DI	08WA_11	3.34	29.375	30.1125	86.25	99.25	25.5
DI	08WA_25	3.32	30.4375	30.1625	84.25	103.5	25
DI	08WA_28	3.66	32.0875	29.95	86.25	110.25	26.75
DI	08WA_30	3.46	30.2	29.7375	85.5	99.25	26.25
DI	08WA_40	3.7	29.2875	30.5875	85	101.25	26.75
DI	08WA_57	3.6	30.2875	30.2875	86	105	25.75
DI	08WA_78	3.42	31.2625	28.65	85.25	98.75	26.25
DI	08WA_86	3.6	31.125	30.075	85.5	103	26.5
DI	08WA_90	3.08	30.325	29.7625	84.5	99	25.75
DI	09AB_10	3.86	31.0125	30.85	86	96.75	26
DI	09AB_15	3.4	31.25	31.025	86.25	101	25.75
DI	09AB_25	3.4	31.7125	31.675	86.75	102.75	26.75
DI	09AB_29	3.36	29.9	30.2875	85	101.75	25.5
DI	09AB_48	3.18	30.5375	30.6875	85	101.25	26
DI	09AB_60	3.64	29.85	30.9625	86	101	26.5
DI	09AB_62	3.52	30.05	30.9375	86.5	100.75	27.25
DI	09AB_66	3.68	31.95	31.1375	85.25	100.5	26.5
DI	09AB_74	3.18	31.55	30.8	84.5	97.25	26.25
DI	09AB_78	3.78	30.25	31.5375	86.75	101.25	27.5
DI	09AB_82	3.34	31.6	30.25	85	99.75	25
DI	09AB_89	4	29.5125	32.1625	87	106.5	26
DI	09AB_94	4.04	30.8625	33.35	86.75	106.25	27
DI	09BA_21	3.68	30.1875	28.6375	85.75	105	25.5
DI	09BA_36	2.78	29.2875	30.425	84.75	91.75	26.25
DI	09BA_37	2.74	28.25	29.3875	84.25	91.25	26.25
DI	09BA_40	2.72	29.9	28.525	84.5	90.75	26
DI	09BA_45	3.04	29.1125	31.0125	84.5	93.5	26.75
DI	09BA_50	3.2	30.2125	31.3125	85.25	93.75	27
DI	09BA_51	3.04	31.1	31.0875	85	98.5	25.75
DI	09BA_56	2.94	28.55	30.1875	84.75	90.75	26.25
DI	09BA_61	3.08	28.9875	30.6375	83.5	93	25.75
DI	09BA_64	3.16	30.9125	31.4	84.25	95	26.75
DI	09BA_68	3.38	30.25	30.1375	86	97.25	26
DI	09BA_89	3.48	29.8375	30.7375	86	97.5	26.25
DI	09BA_94	3.62	30.25	30.6375	86	100	27.75
DI	09BA_95	3.8	32.7	30.3	86.5	107.25	27
DI	09MN_04	2.56	27.8875	29.3875	83.5	88.75	26.5
DI	09MN_05	2.84	29.025	31.1	84.5	87.25	26.75
DI	09MN_08	2.86	29.9625	30.8125	85.25	94.25	26.25
DI	09MN_14	2.98	30.1625	31.1625	84.75	93.75	26.5
DI	09MN_19	2.7	28.575	31.975	85	91.75	26
DI	09MN_42	2.68	29.6125	30.875	84.5	93	26.25
DI	09MN_50	2.88	29.9125	30.8875	84.25	92.5	26
DI	09MN_57	2.72	29.2625	30.4875	84.75	91.5	26.75
DI	09MN_64	3.1	31.125	30.975	85.25	96.75	26.75
DI	09MN_70	2.54	29.65	30.625	84	90	26.25
DI	09MN_82	2.76	29.625	30.55	84.75	93.25	26
DI	09MT_02	3.74	31.675	30.525	86.75	106.5	26.75
DI	09MT_08	3.56	29.425	30.0375	85.75	98.5	26
DI	09MT_16	3.6	30.8875	30.55	86	99.75	26.75
DI	09MT_55	3.32	30.2	30.9	85.5	99	26
DI	09MT_75	3.82	30.2375	31.3875	84.75	103.5	27
DI	09MT_78	3.6	30.3875	31.3	85.75	105.75	26.5
DI	09MT_94	3.24	31.15	29.4125	85	104	26
DI	09N2_02	3.42	30.7625	31.7625	86.25	97.75	26.75
DI	09N2_03	3.1	28.7	30.125	85.25	97	27.25
DI	09N2_04	3.52	29.4125	30.975	85.25	96.5	26.25
DI	09N2_06	3.62	31.3	31.35	86	100.25	27
DI	09N2_09	3.36	29.2125	30.6125	85.75	102	26.75
DI	09N2_12	2.92	28.825	29.6625	85.25	93.25	26.75
DI	09N2_16	3.4	31.5375	31.4375	85.25	101.25	27
DI	09N2_18	2.86	29.2875	28.4625	86	98	26.5
DI	09N2_21	3.08	30.8125	29.2875	86	101.25	26.25
DI	09N2_24	2.64	28.225	29.4	85.75	94.25	26.5
DI	09N2_29	3.02	28.8375	31.125	85.25	98.5	26.25
DI	09N2_33	3.1	29.175	30.4125	86.5	102	26.5
DI	09N2_36	3.24	30.7375	30.3125	85.5	96.25	27.5
DI	09N2_39	3.36	28.6625	30.8625	84.25	100	26.5
DI	09N2_55	2.86	28.3625	29.2875	84.5	92.75	26.5
DI	09N2_63	2.88	28.4125	31.4125	85.25	93	26.5
DI	09N2_73	2.86	29.7	30.9125	85.75	99	26.25
DI	09N2_74	3.72	31.35	31.1125	86.25	103.25	26.75
DI	09N2_82	3.2	30.475	30.5375	84.75	97.5	26
DI	09N6_21	2.9	29.6	29.275	84.75	94.25	25.75
DI	09N6_33	2.94	31.3625	29.1	83.75	98.25	25.25
DI	09N6_36	2.94	31.35	30.3875	84.5	98.75	25.25
DI	09N6_54	3.2	30.8	30.15	84.75	96.25	26
DI	09N6_59	3.16	30.425	30.8375	84.5	97.25	26.25
DI	09N6_61	3.18	30.7625	31.0375	85.75	97.25	26.75
DI	09N6_63	2.82	29.65	30.725	84.75	93.5	26.75
DI	09N6_66	3.32	28.8125	30.9625	84.75	93.5	26.75
DI	09N6_69	3.04	28.5375	28.8625	84.5	91.25	26
DI	09N6_73	3.66	29.4125	30.7625	85	98.5	26.5
DI	09N6_90	3.18	30.55	30.9	84	95.25	26.75
DI	09UT_01	3.5	30	31.7125	85.25	96.5	25.75
DI	09UT_05	3	29.0125	30.1625	85.5	96.75	25.75
DI	09UT_13	2.7	29.5	29.2125	83.5	93	26
DI	09UT_14	3.02	28.7625	28.05	84.75	94	26.5
DI	09UT_24	4.34	33.5125	32.4125	86.25	106.25	27.5
DI	09UT_27	3.6	31.3375	31.0875	84.75	100.5	26.75
DI	09UT_33	3.44	29.9375	31.9375	85.25	104.75	26.25
DI	09UT_35	3.96	31.0625	31.35	85.5	103	26.75
DI	09UT_44	4.12	31.225	31.75	86	102.75	27
DI	09UT_45	3.34	29.975	29.7875	85	95.5	26
DI	09UT_47	3.28	29.1625	30.3	85.75	96	25.75
DI	09UT_59	3.22	28.7	31.5875	84.75	90.5	26.5
DI	09UT_89	2.74	29.9	31.1125	84	88.75	26.5
DI	09UT_96	2.8	28.4125	30.525	83.5	88.25	27
DI	09WA_15	3.32	28.9875	29.75	84	103.75	26.25
DI	09WA_16	3.4	30.275	30.4375	86	99.75	26.5
DI	09WA_19	3.84	29.325	32.0375	86.25	102.5	26.25
DI	09WA_29	3.98	31.575	30.725	86	107.25	27.5
DI	09WA_30	3.66	29.1	30.325	85.5	100	27.75
DI	09WA_39	3.6	30.7	31.6375	86	98.25	26.5
DI	09WA_43	3.54	30.7375	28.6875	85.75	100	25.5
DI	09WA_50	3.5	30.45	30.6	85.75	104.25	26
DI	09WA_52	3.7	30.8875	31.8	84.75	99.75	26
DI	09WA_55	3.06	28.725	29.925	85.25	96.75	26
DI	09WA_64	3.58	30.55	30.3	85.75	98.5	26.5
DI	09WA_71	2.9	30.2375	28.975	84.25	96	25.25
DI	09WA_82	3.58	29.9125	30.75	85.5	100.25	26.5
DI	GIZA127	3.72	35.2375	27.85	76	102	23.75
DI	GIZA132	4.8	34.325	27.1	77	101.75	23.5
DI	GIZA134	4.1	35.475	27.7375	78.5	103.25	24.5
DI	GIZA136	2.1	36.6875	28.4375	75.5	101.5	23.75
FI	06AB_01	3.95	34.225	25.4875	89.5	104.5	30.5
FI	06AB_08	4.275	34.4625	26.725	90.5	105.5	32.25
FI	06AB_15	4.4	33.9	25.8625	90.25	104	31
FI	06AB_24	4.25	34.025	26.275	88.75	106.25	30.25
FI	06AB_41	4.4	34.7125	25.7875	90	103.5	31.5
FI	06AB_52	3.775	32.875	24.9125	88.25	98.75	30.5
FI	06AB_55	4.05	34.4	26.225	89	101	31.5
FI	06AB_58	3.9	33.3	25.1625	89	106.25	30.5
FI	06AB_62	4.05	31.8875	24.925	87.75	95.5	31
FI	06AB_66	3.875	32.1625	24.975	87.75	95	30
FI	06AB_68	3.75	32.125	25.1875	87.5	103.75	30.25
FI	06AB_71	3.6	30.7375	23.8875	87.5	89.75	30.75
FI	06AB_84	3.5	32.35	24.175	88.5	99.25	30.5
FI	06AB_89	3.575	31.5125	25.35	88	93.5	30.75
FI	06BA_06	4.1	33.0125	24.8125	89	95.25	31.5
FI	06BA_16	3.45	33.225	24.1875	87.75	93.5	31
FI	06BA_30	4.225	31.9375	25.8375	88.5	98.25	31.75
FI	06MN_01	3.825	33.1875	24.1625	88.25	99.75	30.5
FI	06MN_05	3.3	32.4375	25	88.25	94.75	30.5
FI	06MN_10	3.95	32.75	24.85	88.25	99.5	30.75
FI	06MN_14	3.75	31.6	24.9375	87.75	95.5	30.25
FI	06MN_18	3.7	31.95	25.325	88.5	95	30.75
FI	06MN_21	4.525	33.6875	25.7125	89	106.75	31
FI	06MN_25	4	32.4125	25.375	89	102.5	30.75
FI	06MN_28	4.15	33.0875	25.05	88.75	99.75	30.5
FI	06MN_31	3.7	33.8125	24.6875	87.75	94.25	30.75
FI	06MN_33	3.675	32.825	25.325	88.25	97.25	30.5
FI	06MN_38	3.925	32.0625	25.1	87.75	95.5	30.5
FI	06MN_43	3.675	32.4375	24.275	88	92.75	30.25
FI	06MN_51	3.675	32.3125	24.9625	88.25	97.25	30.5
FI	06MN_53	3.775	34.5625	25.725	88.75	102.25	30.75
FI	06MN_62	3.65	31.825	24.825	88	92.75	30
FI	06MN_63	3.475	32.5125	25.375	88.25	96.25	31.25
FI	06MN_72	3.875	33.8125	25.5375	88	98.25	31
FI	06MN_80	3.65	32.3875	23.8875	88.25	96.5	30.25
FI	06MN_81	3.5	31.9875	25.5125	88	96.25	31
FI	06MN_88	3.85	33.5625	24.55	87.75	94	30.5
FI	06MT_01	4.3	34.25	24.625	89.5	105.75	31.5
FI	06MT_12	4.25	32.825	25.5375	88.75	104.5	31
FI	06MT_20	4.45	33.7875	25.05	89.25	106.25	31.75
FI	06MT_26	4.525	32.65	25.3625	89	104.75	31.75
FI	06MT_29	4.1	32.9375	25.375	89.5	102	30.5
FI	06MT_31	4.45	34.0875	25.175	89.5	102.5	31.5
FI	06MT_44	4.275	34.225	25.3875	89.5	110.5	30.5
FI	06MT_46	4.625	34.7125	25.3625	90.75	110.75	31.5
FI	06MT_49	4.7	33.6375	25.9	89.25	103.25	31
FI	06MT_57	4.725	33.325	26.6125	90.75	104	31.5
FI	06MT_67	4.1	33.775	24.2125	89	103.75	30.25
FI	06MT_69	4.4	35.7875	26.1	89.75	109	31.75
FI	06MT_78	4.475	34.625	25.675	89.75	110.25	32
FI	06MT_82	4.475	34.075	25.25	89.25	104.5	31.5
FI	06MT_91	4.15	32.3625	26.575	89.5	106	31
FI	06N2_06	4	32.65	24.95	90.25	108.25	31.5
FI	06N2_16	3.225	32.775	23.6875	89	100.75	31
FI	06N2_17	3.775	33.0125	23.9625	89.25	100.5	30.75
FI	06N2_37	3.5	32.325	25.2625	89.25	103.5	31
FI	06N2_39	4.6	34.275	26.8125	90.25	110.25	32.5
FI	06N2_63	3.5	34.0125	24.875	88.5	99.5	31
FI	06N2_66	3.875	33.625	24.45	88	100.5	31
FI	06N2_70	3.75	32.6625	23.5125	90.25	103	31
FI	06N2_85	4.55	32.225	25.0125	89.25	105.25	31.5
FI	06N2_91	3.825	32.5625	26.05	89.5	102.25	31.5
FI	06N2_93	3.875	34.0125	25.225	89.5	103.5	30.75
FI	06N2_94	4.575	33.9625	26.45	89.25	107.5	31.75
FI	06N2_96	4.25	32.3125	25.25	88.75	106.5	31
FI	06N6_22	3.225	31.4875	24.3875	88.25	98.25	30.5
FI	06N6_26	3.4	32.35	25.0125	88.75	100	31
FI	06N6_27	3.475	32.15	24.025	88.5	99	30.25
FI	06N6_33	3.9	33.3	25.7125	88.75	100.5	31
FI	06N6_34	3.95	32.4625	25.55	88.5	98	31
FI	06N6_38	3.5	32.35	24.525	87.75	99.25	30.75
FI	06N6_42	3.65	31.6	25.6875	88.75	101.5	31.25
FI	06N6_49	4.1	32.7	24.775	88.25	98.75	30.75
FI	06N6_59	3.8	33.0375	26.1875	88.25	102	31
FI	06N6_62	4.3	33.8125	25.1625	89.75	100.25	32
FI	06N6_66	3.625	32.1375	25.0375	88.5	99.5	31.25
FI	06N6_69	3.6	31.35	24.475	88.5	98.5	31.25
FI	06N6_71	3.925	32.1125	26.1875	88.75	101.25	31.5
FI	06N6_76	3.525	31.9375	24.0125	87.75	99	31.25
FI	06N6_84	3.5	32.35	24.2875	88	96	31.75
FI	06N6_88	3.375	32.7125	26.2375	88	101.75	31.75
FI	06N6_90	3.4	30.7875	24.1625	88	97.5	30.75
FI	06N6_94	4.05	32.2625	24.5125	88.75	103	31.5
FI	06N6_95	3.85	31.4125	24.425	88	100	32
FI	06WA_25	4.3	34.3375	25.9625	90.25	108.25	31.25
FI	06WA_29	4.05	34.5375	25	89	106.5	31.75
FI	06WA_38	4.6	35.0375	26.375	89.5	104.75	31.25
FI	06WA_42	4.5	32.9625	26.375	90.25	102.75	31.75
FI	06WA_53	3.825	33.475	25	89.5	100.75	30.75
FI	06WA_57	4.5	34.55	25.4875	90	108.25	30.5
FI	06WA_63	4.675	34.675	25.675	88.75	107.25	31.75
FI	06WA_77	4.225	33.2875	25.05	88.25	103	30.5
FI	06WA_93	4.675	33.2125	26.725	89.75	101.5	32.5
FI	07AB_03	3.875	32.6	25.7625	88.25	103.75	32
FI	07AB_10	3.225	31.375	26.1625	87.5	98.5	30.5
FI	07AB_13	3.9	33.95	25.8375	87.75	100	31.5
FI	07AB_14	3.925	33.15	26.3	89	108.25	31.5
FI	07AB_15	4.1	33.85	26.175	89.5	101.25	31.5
FI	07AB_16	3.525	33.2125	25.525	89.5	105	31.25
FI	07AB_17	3.575	31.4875	25.725	88.25	94.25	31.5
FI	07AB_19	3.45	33.5625	24.225	89	103	30.5
FI	07AB_27	3.2	32.8	23.75	88	100.25	30.25
FI	07AB_29	3.7	34.825	25.5875	88.25	106.25	30.75
FI	07AB_33	4.375	33.8375	26.0875	90.25	103.5	31.25
FI	07AB_36	3.475	33.25	24.7875	88.5	98.5	30.75
FI	07AB_37	4.975	34.7875	25.4875	89.5	105.25	30.5
FI	07AB_53	4.45	33.85	24.8125	90	106.75	31.5
FI	07AB_66	5.2	35.7875	26.575	90.5	114.5	32
FI	07AB_77	4.575	34.0375	25.7	91.5	108.5	31
FI	07AB_93	4.2	33.2875	24.7375	90.25	108	30.75
FI	07BA_09	3.875	33.3	24.2875	88.5	97.25	30.5
FI	07BA_11	3.525	33.35	24.425	87.75	96.75	30.75
FI	07BA_14	3.775	33.8875	25.1625	88.25	100.5	31.75
FI	07BA_16	4.225	33.2	25.7375	88.75	103.5	32.25
FI	07BA_18	3.65	31.1875	24.0375	88.5	98	30.75
FI	07BA_22	3.7	32.8	25.35	87.25	98	30.75
FI	07BA_24	3.55	32.55	24.9125	88.75	98.75	30.25
FI	07BA_27	3.95	32.1875	25.6	88.5	100.75	31
FI	07BA_28	4.05	32.5625	24.575	88	99.75	30.5
FI	07BA_41	3.7	33.9125	25.5875	88.25	100.25	31
FI	07BA_45	3.7	33.0125	23.8875	87.75	94.75	30
FI	07BA_51	4.225	31.9625	26.85	90.5	106.5	31.5
FI	07BA_52	4.425	34.2	26	89.25	106.75	31.25
FI	07BA_64	4.175	32.6875	26.2	89.75	105.5	31.75
FI	07BA_80	4.4	34.1875	26.175	90.5	108.5	31.75
FI	07BA_84	4.2	35.5	26.175	90.25	109	31.5
FI	07BA_86	4.775	34.425	26.7625	90.25	111.5	31
FI	07BA_89	4.225	34.425	25.7625	89.75	108.25	31
FI	07BA_96	4.15	34.2	25.65	89.5	107.5	31
FI	07MN_02	3.8	31.1625	24.1875	88.25	96.75	30.5
FI	07MN_11	3.95	31.7	25.1	88.25	103.5	31.25
FI	07MN_13	3.45	31.9625	23.8125	88.5	99	30.25
FI	07MN_20	3.225	32.9125	24.725	87.75	94.75	30.75
FI	07MN_30	3.725	31.95	25.575	88	96.75	30.75
FI	07MN_33	3.7	32.85	24.575	88	93.75	31
FI	07MN_35	3.25	31.625	24.0125	88	97.75	30.5
FI	07MN_39	3.65	31.975	24.4125	87.75	94.75	31
FI	07MN_41	3.625	32.375	24.8625	88.5	97.25	30.5
FI	07MN_42	3.85	32.1875	24.6625	88.25	94.5	30.75
FI	07MN_49	3.975	33.1375	24.3375	88.25	98.5	29.75
FI	07MN_82	3.975	32.1875	24.7625	88.25	99.75	30.5
FI	07MN_85	3.5	32.1125	25.5375	87.75	98	30.25
FI	07MN_88	3.75	32.6625	25.225	88.5	95.25	30.5
FI	07MN_90	3.425	32.825	24.1875	88.25	95.25	30
FI	07MN_93	3.625	32.4875	24.575	88.5	101	30.5
FI	07MN_94	4.075	31.65	25.8625	89.25	105.5	31.25
FI	07MN_96	3.65	32.125	24.6875	88	99.75	30.5
FI	07MT_10	3.925	31.225	25.075	89.25	107.25	32
FI	07MT_17	3.525	33.7	24.1625	90	103.5	31
FI	07MT_21	4.6	33.5125	26.8125	90	109	32
FI	07MT_40	4.025	33.85	25.0375	89.5	103.25	31.75
FI	07MT_43	4.55	34.5625	26.025	90.75	105.25	30.75
FI	07MT_50	4.2	33.7875	24.575	89	106	31.25
FI	07MT_55	4.35	33.2625	26.2625	89	102.75	31.5
FI	07MT_67	4.375	33.4875	25.6375	89.25	108.5	30.5
FI	07MT_80	4.35	33.475	25.2375	89	102	32
FI	07MT_94	4.3	34.1625	24.475	90	107.25	31.25
FI	07N2_02	3.975	33.05	25.55	89.25	106	31
FI	07N2_08	3.6	32.4125	24.275	90	107.25	31.75
FI	07N2_13	4.275	33.675	26.0875	90	108.75	31.5
FI	07N2_25	3.625	32.625	24.95	89.5	102	31.5
FI	07N2_31	4.3	33.8875	24.3875	89.5	104	31.5
FI	07N2_38	3.975	34.6	25.7	90	104.5	31.5
FI	07N2_43	3.95	33.8875	24.2125	89.5	101.5	31.5
FI	07N2_50	3.55	33.2625	23.3125	90.25	102.5	31.5
FI	07N2_61	4.05	33.6875	24.8	90.5	108.5	32.25
FI	07N2_73	4.075	33.7375	25.125	89	101.5	32
FI	07N2_75	3.4	32.5	24.375	88.25	100.75	30.25
FI	07N2_77	3.9	32.9375	26.35	88.5	108.5	31
FI	07N2_78	4.45	34.125	25.6	88.75	105.75	30.5
FI	07N2_84	3.725	33.35	24.2875	89	99.5	31.75
FI	07N6_11	3.975	33.675	26.2375	88	104	31
FI	07N6_22	3.675	32.475	24.7125	87.5	97.75	31.5
FI	07N6_48	4.075	31.5625	24.2375	88.75	95	31.5
FI	07N6_51	3.25	32.425	23.6625	88.75	96.5	30.75
FI	07N6_57	4.025	33.975	25.5125	89.25	100.75	31.5
FI	07N6_60	4.175	33.9625	25.9875	88.5	103.25	31.75
FI	07N6_68	4.025	31.7125	25.1	87.75	96.75	31
FI	07N6_69	3.7	31.7875	25.525	88.25	98	30.75
FI	07N6_80	3.575	31.8875	25.275	88.5	100.25	31.25
FI	07N6_94	3.925	33.4125	25.475	88	100	31
FI	07UT_01	4.1	36.3125	27.7375	90.5	108.5	31
FI	07UT_02	4.475	34.725	25.5125	89.75	108.75	30.5
FI	07UT_14	4.65	35.45	26.05	89.5	109.5	30.5
FI	07UT_26	4.825	34.175	26.575	89	110.75	30.5
FI	07UT_30	4.4	33.3625	25.85	89.75	103	31.5
FI	07UT_31	4.45	34.1625	25.225	89.25	111.5	31
FI	07UT_36	4.075	33.75	26.0375	90.25	107	30.75
FI	07UT_44	4.125	34.1875	25.425	89.5	107.5	31.25
FI	07UT_46	4.4	33.5375	25.375	90.75	105.25	31.5
FI	07UT_48	4.1	35.6	27.025	91	109.25	31.25
FI	07UT_55	4.3	34.0875	26.3125	90.25	111.25	31
FI	07UT_56	4.05	34.1125	26.375	90.25	107.25	30.25
FI	07UT_71	4.125	35.2625	26.9	91.25	106.5	30.5
FI	07UT_74	4.2	35.525	26.2875	88.5	104	31
FI	07UT_83	4.55	33.2875	25.6	90	109.5	31.25
FI	07UT_86	4.3	33.825	26.3375	91	109	31.5
FI	07UT_87	4.35	33.05	26.65	90.5	105.25	31.25
FI	07UT_88	4.625	35.6	26.475	88.5	102.25	31.5
FI	07UT_92	4.6	34.475	25.8375	89.75	104	31
FI	07UT_93	4.675	34.1625	27.2125	90	111	31
FI	07UT_94	5.475	35.0625	27.3375	90.25	110.75	31.25
FI	07UT_96	3.65	31.1125	23.7	88	100.25	30.75
FI	07WA_03	4.45	32.7125	26.875	89.5	104	31
FI	07WA_06	4.35	34.3125	24.25	89.25	103.5	30.75
FI	07WA_16	4.3	34.0375	25.05	88.75	109	32.25
FI	07WA_23	4.05	33.0125	23.225	87.25	102.25	30.5
FI	07WA_29	4.05	32.5375	24.625	89.25	101	30.75
FI	07WA_38	3.95	34.1875	25.1125	89.25	101.5	31
FI	08AB_06	4.475	32.4375	27	90	111	32
FI	08AB_09	4.225	33.825	27.0125	89.75	111.75	31
FI	08AB_20	4.1	32.15	25.675	90	105.25	31.5
FI	08AB_24	4.325	32.95	25.325	89.25	102	31.5
FI	08AB_45	4.925	34.8625	26.8375	90.25	108	31.75
FI	08AB_46	4.65	33.7	26.9125	90.75	103.5	31.25
FI	08AB_49	3.575	32.9125	25.575	89.5	103.5	31.5
FI	08AB_54	3.4	33	25.1875	87.75	94.5	30.75
FI	08AB_67	4.125	32.4125	23.85	88	97.25	30.25
FI	08AB_93	3.425	31.8125	24.65	87.75	100.5	30.5
FI	08BA_02	4.025	33.7625	24.775	90	103	30.5
FI	08BA_11	4.1	33.6625	25.575	88.75	110	31.25
FI	08BA_13	4.45	33.2	25.875	89.25	104	31
FI	08BA_14	4.125	33.0125	25.625	89.25	104.25	30.5
FI	08BA_30	4.325	31.95	24.7375	89	102	31.25
FI	08BA_43	4	32.8125	24.95	88	100.5	30.75
FI	08BA_44	3.95	34.725	23.8875	88.75	103	31.25
FI	08BA_47	3.95	31.8125	26.2	88.5	96.75	31.5
FI	08BA_51	3.625	32.5125	24.85	88.75	101.75	30.25
FI	08BA_58	3.925	32.5125	25.725	89.5	102	30.75
FI	08BA_60	3.55	32.1	24.7625	87.5	96.75	31
FI	08BA_62	3.4	31.8625	24.275	88.25	96.5	30.5
FI	08BA_64	4	32.4875	24.6625	88.25	94.75	30.5
FI	08BA_76	4.425	34	26.15	89.25	106.75	32
FI	08BA_82	4.475	33.575	26.275	90.75	108.25	31.75
FI	08BA_87	4	33.7	25.1875	89.5	104.75	31.25
FI	08BA_95	4.425	32.725	26.05	90	107.25	31.75
FI	08MN_14	3.725	33.3875	24.525	88.25	99.25	30.25
FI	08MN_26	3.9	31.875	25.725	88.5	98	31.25
FI	08MN_30	4	33.9375	23.725	88.75	98.75	30.75
FI	08MN_34	3.45	33.225	24.6125	88	95.25	31
FI	08MN_41	3.8	33.7875	25.0125	88	99	31.25
FI	08MN_49	3.775	32.6	24.6625	87.75	96.25	30.25
FI	08MN_51	3.675	32.7625	24.825	88.25	96.25	30.25
FI	08MN_67	3.625	33.0375	24.875	88.75	95.25	31
FI	08MN_68	4	32.825	25.975	88.25	101	30.75
FI	08MN_78	3.45	32.575	24.1	88.25	96.75	30
FI	08MN_88	3.525	32	23.7625	88	95	30.5
FI	08MT_04	4.375	33.5375	26.6625	90	107	31.75
FI	08MT_06	3.975	34.725	25.4125	89.5	103	30.75
FI	08MT_07	4.1	34.3125	24.475	89.75	106.25	31
FI	08MT_10	4.725	34.6	26.2875	90.5	110.75	31.5
FI	08MT_15	4.375	34.1	25.9375	89.25	104.75	31.25
FI	08MT_17	4.475	33.925	26.075	90.25	107.25	31.5
FI	08MT_19	4.475	33.7	26.6875	89.75	104	31.25
FI	08MT_25	4.3	34.0625	25.725	89.75	104.75	32.25
FI	08MT_36	4.175	32.8875	26.2375	89.5	102	30.75
FI	08MT_41	4.475	32.725	25.4375	89.25	105.75	31.75
FI	08MT_44	4.225	33.6	26.8875	89	110.5	31.5
FI	08MT_61	4.275	34.2625	25.1375	90	107.25	31
FI	08MT_63	4.45	33.5875	26.5625	90	108.25	31.75
FI	08MT_68	5	35.15	25.8875	90.75	109.5	32.25
FI	08MT_69	4.225	34.075	26.2125	89.5	104.25	32
FI	08MT_71	4.1	34.275	24.3375	90	107	32
FI	08MT_74	3.925	33.875	24.3375	88.75	104.25	30.75
FI	08MT_77	4.55	33.225	25.4625	90.25	109.75	31.5
FI	08MT_84	4.05	33.725	24.9625	88.75	103.75	32.25
FI	08MT_91	3.9	34.2125	25.0125	89.5	105.5	32
FI	08MT_93	4.6	34.5625	25.9875	90	109	31.5
FI	08MT_95	4.225	35.0625	25.2375	88.5	100.25	30.25
FI	08N2_07	4.5	34.4125	26.1875	90	105.5	30.75
FI	08N2_12	3.55	33.875	24.0625	89.25	104.25	30.75
FI	08N2_18	4.475	34.4875	26.1625	89.5	101.75	31.5
FI	08N2_35	3.975	34.325	25.7625	90.25	106	31
FI	08N2_37	4.325	33.975	27.325	90.75	105	32.25
FI	08N2_44	3.8	33.1	24.475	90	102	32
FI	08N2_66	3.5	32.2875	23.6875	88.75	94.5	29.5
FI	08N2_73	3.525	32.85	22.2625	89.75	95.25	31.75
FI	08N2_80	3.65	32.7625	24.325	89	101	30.75
FI	08N6_01	4.05	33.875	25.375	88.25	103.5	32.25
FI	08N6_02	3.75	32.3375	25.675	89	100	31.5
FI	08N6_03	3.9	31.975	25.8	88.75	97.25	31.25
FI	08N6_04	3.85	33.3875	26.0125	89.75	103	31.5
FI	08N6_05	4.15	34.975	25.35	88.5	103.75	31.25
FI	08N6_09	3.725	34.075	24.8875	88.25	96.75	31.25
FI	08N6_18	3.875	33.875	25.6	89	101	32
FI	08N6_21	3.85	30.575	24.85	87.75	101.5	31
FI	08N6_30	3.35	32.675	26.5	87.25	103.75	31
FI	08N6_35	3.375	31.6125	24.3875	88.25	97	30.75
FI	08N6_37	4.2	32.3125	25.2625	89.5	106.25	31
FI	08N6_38	3.55	31.8375	24.3625	87.5	97.5	31.25
FI	08N6_52	4.15	33.575	26.1375	89.5	105.5	31.75
FI	08N6_56	4.275	33.95	25.8125	89.25	103.75	31.5
FI	08N6_61	3.925	33.1125	25.45	88.5	100	32
FI	08N6_64	4.4	32.45	26.25	89.5	104	32.25
FI	08N6_70	4.3	31.95	26	88.75	106	31.25
FI	08N6_77	3.7	31.975	25.8125	87.5	95.75	30.75
FI	08N6_84	4.125	32.8375	26.5375	90.75	104.25	31.5
FI	08N6_87	3.125	31.7	25.1375	89	100.5	31
FI	08N6_88	3.7	32.4125	25.3	89.5	102.5	30.75
FI	08N6_90	4.65	35.725	26.325	89.25	108	31.75
FI	08N6_91	4	31.6	24.875	88.25	99	31.25
FI	08N6_93	3.825	34.575	25.875	88.25	103	31.5
FI	08N6_94	3.75	33.3875	23.95	88.75	100.25	30.75
FI	08N6_96	3.625	34.1	25.9625	88.25	101.5	31
FI	08UT_01	4.625	33.6625	25.9	89	106.75	30.5
FI	08UT_07	4.525	33.2125	26.0125	89.25	108.25	31.25
FI	08UT_10	4.475	33.6375	26.15	88.5	104.25	30.5
FI	08UT_16	4.425	32.475	25.3375	88.25	103	30.75
FI	08UT_19	4.9	34.8125	25.5	90.75	109.5	30.75
FI	08UT_24	3.975	34.1625	26.5125	89.75	102.75	30.75
FI	08UT_54	4.225	34.075	24.7875	89.25	107.25	30.75
FI	08UT_56	4.225	33.7	26.375	89.5	105	30.5
FI	08UT_79	4.675	35.3375	26.475	91	114.75	31.5
FI	08UT_80	3.975	33.075	25.2125	89.5	105.75	30.75
FI	08UT_85	3.625	33.55	24.7	89.25	106.5	30.75
FI	08WA_11	4.3	35.0375	25.3625	89.75	104.25	31.25
FI	08WA_25	4.05	34.3125	25.3875	89.25	104	30.75
FI	08WA_28	3.975	31.975	24.4625	88.75	96	30
FI	08WA_30	4.2	33.8625	24.475	89.5	104.25	31.25
FI	08WA_40	4.65	33.7625	25.6125	90	105.5	31.5
FI	08WA_57	4.675	34.8125	24.9375	90	106	31
FI	08WA_78	4.25	33	24.4125	88.75	99.25	32
FI	08WA_86	4.35	35.4125	27.45	90.5	108.75	31
FI	08WA_90	3.9	34.275	24.3875	88.25	101.5	30.75
FI	09AB_10	4.25	34.1	27.725	89.75	109.5	31.5
FI	09AB_15	4.2	34.2125	25.325	89.5	109	31.5
FI	09AB_25	4.425	33.5625	24.675	90.5	107.25	31.5
FI	09AB_29	4.225	32.975	25.875	89.5	106	32
FI	09AB_48	4.275	33.075	24.7375	88.5	101	32
FI	09AB_60	4.35	34.6125	26.4875	90.5	104.25	31.25
FI	09AB_62	4.65	34.35	25.2375	89.25	103	31.75
FI	09AB_66	4.325	35.0375	26.025	90	108.25	31.25
FI	09AB_74	4	33.825	26.15	89	106.75	31.5
FI	09AB_78	4.625	34.9875	26.5125	91	110.5	32.25
FI	09AB_82	3.475	32.125	24.925	87.75	99.75	30.75
FI	09AB_89	5.225	36.1875	27.45	91	108.5	31.5
FI	09AB_94	4.8	34.8	27.4875	90.25	110.5	32
FI	09BA_21	4.25	33.2875	27.3125	90	111.5	30.75
FI	09BA_36	3.975	32.075	25.075	88.5	100.25	30.5
FI	09BA_37	3.45	32.1625	24.325	88.25	96	31
FI	09BA_40	3.7	32.525	24.8875	88	97.75	31
FI	09BA_45	3.65	33.45	25.45	89	102.5	30.25
FI	09BA_50	4.225	34.6625	25.075	88.5	102.25	30.75
FI	09BA_51	4.15	32.5625	25.8125	88.5	104	30.75
FI	09BA_56	3.6	32.7875	24.7875	88.25	97.75	31
FI	09BA_61	3.775	32.6625	25.175	88	99.75	31.25
FI	09BA_64	4.025	31.475	24.2125	89.25	101.5	30.5
FI	09BA_68	4.425	33.125	25.575	90.25	107.25	31.75
FI	09BA_89	4.325	33.9	26.0375	90.25	101.5	31.5
FI	09BA_94	4.6	35.0125	25.2	89.5	106.5	31.25
FI	09BA_95	4.725	35.2625	25.2875	90.5	108.25	32
FI	09MN_04	3.525	31.975	23.9875	87.5	91.75	29.75
FI	09MN_05	3.825	33.9375	23.9	87.75	99	31
FI	09MN_08	3.975	32.5625	24.4875	88	97.5	31.25
FI	09MN_14	3.45	32.6125	24.75	87.75	92.75	30.5
FI	09MN_19	3.825	32.5125	24.9125	88	95.75	30.25
FI	09MN_42	3.725	32.7875	23.85	88.25	97.25	31
FI	09MN_50	3.575	32.525	24.05	88.5	96.25	30.25
FI	09MN_57	3.75	33.0125	24.55	89.25	98.75	30.5
FI	09MN_64	4.1	34.2625	24.225	89	101.5	31
FI	09MN_70	3.625	31.85	23.7875	87.5	94.75	30.25
FI	09MN_82	3.675	32.575	25	89	98.5	30.75
FI	09MT_02	4.675	33.7375	27.0875	90.75	112.5	31.25
FI	09MT_08	3.9	32.9125	24.925	89.75	110.75	30.75
FI	09MT_16	4.65	34.6875	24.8125	90.5	113.5	31
FI	09MT_55	4.35	33.025	25.5875	90.25	106.25	31.25
FI	09MT_75	4.375	34	25.875	90.5	107	31.25
FI	09MT_78	4.6	34.0375	25.725	90	109	31.25
FI	09MT_94	4.05	32.425	26.8	91	107.5	31
FI	09N2_02	4.175	34.325	24.775	90.5	108	31
FI	09N2_03	3.55	32.9875	24.3375	89.75	105.25	32
FI	09N2_04	3.575	32.8875	23.95	90.25	103.5	31
FI	09N2_06	3.9	33.3	23.525	90.5	104.75	30.75
FI	09N2_09	4	33.775	24.5875	90.25	107	31.5
FI	09N2_12	3.6	31.7625	23.8875	89.5	101.5	31.75
FI	09N2_16	3.95	34.275	25.5	90.75	110.25	31.5
FI	09N2_18	4.05	33.5625	26.3375	89	99.75	31.75
FI	09N2_21	4.525	33.975	25.925	90	101.25	32.5
FI	09N2_24	3.725	33.7875	25.0625	88.75	103.5	31.5
FI	09N2_29	3.9	33.45	23.5	90.25	102.25	31.5
FI	09N2_33	4.2	32.9625	27.225	89.5	105.75	31.75
FI	09N2_36	4.05	32.6625	23.4125	90	101.25	31.75
FI	09N2_39	3.45	32.9125	23.8875	90	104.5	31.25
FI	09N2_55	3.625	32.95	24.8	89.25	102	30.75
FI	09N2_63	3.775	34.625	24.7625	88.5	101	31
FI	09N2_73	3.725	33.1375	25.775	89.75	105.5	31.5
FI	09N2_74	4.475	33.375	26.85	89.75	108.75	32
FI	09N2_82	3.95	32.6	25.2	88.75	101.5	31
FI	09N6_21	4.125	31.825	25.35	88.75	102.75	30.75
FI	09N6_33	3.775	32.1625	25.225	88.5	99	31
FI	09N6_36	4.1	32.3875	25.4125	88.5	102.75	31
FI	09N6_54	3.725	32.45	25.975	88.75	98.5	31.5
FI	09N6_59	3.85	33.9	25.275	88.25	100	31
FI	09N6_61	4.5	33.725	25.675	90	103.75	31.75
FI	09N6_63	3.875	31.625	24.7625	88.75	101	30.5
FI	09N6_66	3.75	32.55	25.0125	88.5	103.25	30.75
FI	09N6_69	3.725	33.7375	25.45	87.25	103.75	32
FI	09N6_73	4.3	33.575	25.6375	88.75	97.25	31.5
FI	09N6_90	3.975	32.3375	25.4375	88.25	104.5	30.75
FI	09UT_01	3.95	33.1375	25.525	88.75	100.75	30.25
FI	09UT_05	4.075	32.75	24.2875	89	103.5	30.25
FI	09UT_13	3.625	33.75	24.225	87.75	99	31
FI	09UT_14	4.025	33.2125	23.5625	88.5	101.25	31
FI	09UT_24	5.125	38.2875	27.4125	90.75	116.25	33
FI	09UT_27	4.95	33.125	25.6625	90	105	31.25
FI	09UT_33	4.825	32.475	27.2375	90.25	103	31
FI	09UT_35	5.175	34.5875	26.9	89.25	109.75	31.75
FI	09UT_44	5.275	34.5	25.8875	89	107	31.5
FI	09UT_45	4.1	35.475	24.7	89	103.75	31.75
FI	09UT_47	4.35	33.8875	24.9875	89.75	98.25	30.75
FI	09UT_59	3.825	32.8125	24.9125	88.25	94.5	31.25
FI	09UT_89	3.85	32	23.4625	87.5	92.5	30.5
FI	09UT_96	3.525	32.9375	22.75	87.5	96.25	31
FI	09WA_15	4.225	33.75	24.875	88.75	105.25	31
FI	09WA_16	4.15	34.1375	25.1	89.5	106.25	31.5
FI	09WA_19	4.45	34.6125	26.0125	89.25	107.75	31.75
FI	09WA_29	4.7	35.95	26.1625	90.5	109.75	31.75
FI	09WA_30	4.475	35.1125	25.2375	89.5	102.25	31.5
FI	09WA_39	4.525	33.3625	26.4	90.25	107.25	31.25
FI	09WA_43	3.8	33	26.3	89.75	106.75	30.75
FI	09WA_50	4.4	33.7625	25.7125	89.25	110.5	30.75
FI	09WA_52	4.05	34.0375	25.7625	89.5	103.75	31
FI	09WA_55	4.175	33.575	23.7375	88.25	101.75	31.25
FI	09WA_64	4.7	34.1625	25.3375	88.5	109.75	31.5
FI	09WA_71	3.3	32.95	23.1875	89	97.25	30.75
FI	09WA_82	4.075	34.9375	25.95	90	107	31.25
FI	GIZA127	4.9	44.15	26.35	91.25	108.25	28.75
FI	GIZA132	7.225	42.3625	25.225	93.5	109	29.25
FI	GIZA134	6.675	43.7125	25.75	95.75	110.25	29.5
FI	GIZA136	3.3	45.4	26.8	91.75	99.5	29.25
