# Supplementary material for: Novel Single-Nucleotide Variants for Morpho-Physiological Traits Involved in Enhancing Drought Stress Tolerance in Barley
Source: Plants (Basel). 2022 Nov 13;11(22):3072. doi: 10.3390/plants11223072 (PMC9696095; doi:10.3390/plants11223072)
Supplement: Supplementary file 1 [file plants-11-03072-s001.zip › TableS3.xlsx]

## Sheet: SNPSig_Weff
Table S3. P-values and effect from the genome wide association scan (GWAS) for the Number of Days to Flowering (NDF), Canopy Temperature (CAN), Total Chlorophyll Content (CH), Grain-Filling Duration (GFD), Plant Height (PH), and Grain Yield (GY) under Full Irrigation (FI) and Deficit Irrigation (DI)
SNP	Chromosome	Position	NDF				CAN				CH				GFD				PH				Yield
			DI		FI		DI		FI		DI		FI		DI		FI		DI		FI		DI		FI
			P-value	effect	P-value	effect	P-value	effect	P-value	effect	P-value	effect	P-value	effect	P-value	effect	P-value	effect	P-value	effect	P-value	effect	P-value	effect	P-value	effect
11_10326	2H	6450	1.56804e-16	0.207259	0.857969	0.152074	0.155289	0.104961	1.34674e-06	0.174407	0.985319	0.112665	0.967898	0.0736206	0.321587	0.115494	3.07396e-08	0.127875	0.781961	0.330243	1.2379e-09	0.618575	1.87429e-08	0.0690157	7.92427e-10	0.0997222
11_20384	4H	91780	2.095e-16	0.194816	0.0010519	0.171338	0.00428073	0.192623	0.805061	0.161474	0.294388	0.106953	1.25557e-06	0.195305	0.956352	-0.0426028	0.920661	0.0202347	0.107754	0.843864	0.665637	0.393361	0.996246	0.0335416	0.368905	0.0288671
11_20170	7H	161540	4.18483e-10	0.256295	0.997616	0.124606	8.83337e-07	0.293965	0.974896	0.267892	0.857114	-0.0254232	0.992665	-0.0624532	0.57369	-0.0212245	0.99703	-0.00674187	0.844625	0.573257	0.790711	0.414231	0.985318	0.0285927	0.996074	0.0558179
11_20042	7H	86440	5.66696e-07	0.168396	0.0607171	0.0743937	0.782969	0.0894527	0.826889	0.0301797	4.56037e-06	0.258709	0.112667	0.106194	0.772448	0.008659	0.994291	0.0296215	0.963917	0.328971	2.71934e-07	0.937632	0.236784	0.0194806	0.965263	0.0181202
11_20944	3H	122140	1.38734e-06	0.156655	0.997616	0.0224279	0.783169	-0.0165083	0.751492	0.164037	0.857114	0.10526	0.762201	-0.0160064	0.83595	-0.0036271	0.901542	-0.0223408	0.88848	0.45417	0.992244	0.271057	0.37965	0.0271997	0.809902	0.0288332
11_11061	2H	49030	1.27369e-05	0.136135	0.37521	0.160707	0.371955	0.145011	0.897737	0.109078	0.0284513	0.162654	3.66497e-07	0.209897	0.316917	0.0835271	0.982445	0.0441717	0.513589	0.393261	0.965005	-0.0582055	0.0653125	0.0371684	0.393571	0.0523981
12_31324	4H	740	1.57274e-05	0.123334	0.856213	0.0239946	0.649795	0.0267804	0.713881	0.0780358	0.709043	-0.0135907	0.983399	0.00736392	0.66984	0.00329858	0.114634	0.0658187	0.982054	0.316772	0.965005	0.302467	0.362069	0.0168278	0.691555	0.026132
12_31414	UNK	0	1.70228e-05	0.188811	0.933923	0.100011	0.557211	0.0620387	8.60734e-12	0.312401	0.328056	0.259562	0.317996	0.20147	0.509209	0.083272	0.980942	0.0605894	0.936503	0.257438	0.797847	0.406511	0.69067	0.0285791	0.638064	0.0576824
11_11097	6H	45440	1.77946e-05	0.135176	0.997616	0.00767002	0.843713	0.0146985	0.819948	0.125999	0.86805	-0.0139085	0.903662	0.140836	0.61083	0.0804606	0.99703	0.00616807	0.88848	0.296371	0.987634	0.141615	0.185794	0.0370002	0.768462	-0.0186279
11_20099	2H	0	3.06928e-05	0.154837	4.80476e-07	0.140057	0.000782381	0.176903	7.64732e-12	0.226517	0.287505	0.129023	0.856745	0.0919576	0.000687492	0.105147	0.955164	-0.00256382	1.23e-06	0.809242	3.89405e-11	1.04227	6.82455e-05	0.0570864	9.2434e-07	0.0557733
12_31230	UNK	0	3.66022e-05	0.162585	0.000370976	0.242411	0.59409	0.0838274	0.691837	0.125063	0.730006	0.247871	0.903662	-0.00639662	0.0910197	0.198054	0.976121	0.0974684	0.705804	0.561741	0.701373	0.567779	8.29665e-06	0.0654403	0.572116	0.0701482
11_21187	2H	29150	3.97232e-05	-0.114794	0.899921	0.000736391	0.951257	0.0914816	0.976684	-0.00755767	0.748035	0.0805642	0.999101	-0.0283927	0.531411	0.0454947	0.649705	-0.0266227	0.869883	-0.044006	0.834244	-0.0627016	0.890119	-0.00110287	0.928455	0.0140992
11_21416	2H	10060	5.67038e-05	0.105069	0.496885	0.0671745	0.418032	0.120458	0.765114	0.0105192	2.52101e-08	0.265832	0.187264	0.157297	0.771082	-0.0324646	0.982608	0.0146351	0.108942	0.475744	3.26486e-09	0.619173	0.133753	0.0424162	0.160095	0.0431731
12_31238	3H	127100	0.000177768	0.111167	0.999709	0.0388366	0.84505	0.000913711	0.934027	-0.0195776	0.935948	-0.12522	0.741436	0.194879	0.967721	-0.00646845	0.991361	0.0103913	0.378579	0.383492	0.94887	-0.386327	0.87103	0.0150186	0.741693	0.0109057
11_10989	2H	113480	0.000666168	0.119394	0.840774	0.021936	0.277053	-0.0326558	0.708547	0.0517257	0.86826	-0.0233301	0.762201	0.0522556	0.908561	0.0468116	0.980942	0.0361531	0.933678	0.159656	0.891391	0.341074	0.284881	0.0245991	0.919077	0.0282484
11_10863	3H	41680	0.000666168	0.148362	0.997616	-0.0276663	0.822486	0.0111725	0.945642	-0.0685874	0.30795	-0.164054	0.704105	0.0946281	0.960605	0.0350463	0.879567	-0.00964826	0.928692	-0.070334	0.965005	0.159101	0.825261	0.0128127	0.943375	0.0439052
11_20467	6H	105600	0.000871309	0.134225	0.840774	0.025404	0.565422	0.0250966	0.976684	0.0903144	0.964429	0.0173557	0.989348	0.00408419	0.816139	-0.0275212	0.901542	0.0771524	0.97215	0.269087	0.805108	0.181704	0.481786	0.000529047	0.773725	0.0413241
12_31512	5H	50270	0.000934235	-0.148288	0.76553	-0.179209	0.725766	0.124	0.751492	0.0320706	0.709043	-0.214392	0.967898	0.0191932	0.877687	-0.0294954	0.948873	-0.0367312	0.928692	-0.296985	0.94887	-0.540594	0.449016	-0.00687771	0.869875	-0.0352492
11_21405	3H	123680	0.00181843	-0.0836575	0.997616	-0.022832	0.912706	-0.0430486	0.814173	-0.0912915	0.618692	-0.0403946	0.926627	-0.0466677	0.981327	0.0557658	0.980942	-0.014415	0.902645	-0.80128	0.965005	0.0997415	0.830991	-0.0463445	0.884049	-0.0596718
11_21495	3H	104530	0.00187619	-0.2416	0.997616	-0.0251307	0.720151	-0.210659	0.917917	-0.046319	0.858112	-0.0912418	0.254141	-0.134175	0.57369	-0.0985435	0.973899	-0.0625939	0.722917	0.0498178	0.847764	-0.520607	0.797875	-0.0598349	0.943375	-0.0114715
11_10175	6H	119020	0.00485265	-0.0847128	0.891908	-0.000541267	0.725766	-0.0677903	0.765114	-0.0816017	0.959567	0.0735056	0.992665	-0.0217601	0.734417	0.00727986	0.969728	-0.00132018	0.944106	-0.0287376	0.965005	-0.353131	0.601839	-0.00970435	0.99861	-0.0043426
11_10297	2H	51750	0.0536	-0.0837573	0.899921	-0.0346721	0.363381	-0.105533	0.880174	-0.041612	0.99785	-0.0408458	0.999224	-0.00797141	0.695395	0.0165844	0.901542	0.0216073	0.968294	0.237669	0.992244	-0.0160787	0.83897	-0.0137294	0.973882	-0.00938539
11_20153	UNK	0	0.105298	-0.0982447	0.857969	-0.0177771	0.780653	-0.0146387	0.92832	-0.00345317	0.772455	-0.0143013	0.999224	0.0040647	0.751165	-0.00370495	0.980942	-0.0160803	0.929292	-0.0485137	0.94887	-0.146653	0.90339	-0.0246736	0.885524	-0.0102042
12_30616	3H	68320	0.12485	-0.00779183	0.997616	0.0532718	0.564897	0.0821767	0.921922	0.0485595	0.982832	0.000845124	0.701631	0.0680878	0.903949	0.0394656	0.832473	-0.0192566	0.963917	0.0788487	0.955588	0.209107	0.867173	-0.00746861	0.943292	0.0159973
11_11343	7H	0	0.12485	-0.0792993	0.828677	-0.14348	0.576871	-0.0630472	0.784074	0.0552044	0.985319	-0.0797989	0.999224	0.0625587	0.912508	-0.00644183	0.901542	0.018982	0.977744	0.141973	0.979248	-0.0224471	0.347269	0.0286235	0.955559	-0.0110518
11_20259	5H	132630	0.136876	0.0806678	0.911126	0.121275	0.663155	0.0608794	0.775073	-0.063181	0.977545	0.0638183	0.999224	-0.0548773	0.885246	-0.00794361	0.901542	-0.0294196	0.97215	0.0109014	0.998143	-0.169543	0.24491	-0.0345967	0.973882	0.00870419
12_30459	2H	116490	0.136876	-0.10434	0.997616	-0.0134438	0.979123	0.104217	0.872975	-0.00792973	0.985319	0.00328338	0.992665	0.0392156	0.901752	-0.033046	0.969728	-0.00549948	0.831622	0.175769	0.992244	0.0183933	0.185794	0.0186673	0.960271	-0.0168236
11_20701	4H	113170	0.155349	0.076448	0.880394	0.139914	0.649795	0.053372	0.798551	-0.0496354	0.970248	0.0804078	0.999224	-0.00882403	0.889318	-0.0090628	0.908554	-0.0181115	0.969219	0.0137435	0.979248	-0.0367226	0.347723	-0.0262226	0.97324	0.0137815
11_20827	7H	73750	0.191222	0.0363684	0.863586	0.0685011	0.487638	0.0826306	0.872975	-0.00614983	0.984108	0.040573	0.999224	0.0095115	0.61083	-0.0328039	0.901542	-0.0249157	0.97215	-0.288304	0.965005	-0.218492	0.69067	0.00480735	0.982449	0.0024529
11_21225	6H	64360	0.206464	0.137634	0.997616	0.0435957	0.976361	-0.0676827	0.795541	0.067926	0.944035	0.0407567	0.991882	-0.050797	0.847253	0.0232502	0.978909	0.0116289	0.781961	0.0405875	0.994801	-0.0377485	0.133296	-0.020095	0.943375	0.019731
11_21296	4H	62830	0.226842	0.132009	0.997616	-0.0330505	0.514865	0.0578275	0.765114	0.00254525	0.86826	0.0256764	0.527757	0.00384108	0.596622	0.0422775	0.973899	0.0480635	0.897443	0.090412	0.617426	-0.124676	0.717721	0.0166041	0.894468	0.016058
12_30657	2H	39100	0.226842	-0.042834	0.911126	0.005381	0.765167	0.020661	0.976684	0.0337372	0.918463	-0.013981	0.991882	-0.0444263	0.885246	0.0509134	0.649705	-0.0557339	0.963917	0.262928	0.835272	-0.213358	0.864988	-0.00390226	0.943375	0.016278
11_10891	2H	31020	0.245639	0.00345844	0.997616	-0.0826041	0.371955	-0.135099	0.713881	0.0737122	0.914177	-0.0615534	0.986835	0.033589	0.62133	-0.0546467	0.840982	0.0625	0.95924	0.118045	0.982967	0.0255306	0.731572	-0.00400582	0.943375	0.0229181
11_20178	4H	86270	0.245639	-0.0491603	0.760402	0.0259798	0.371955	-0.0501402	0.751492	0.000417159	0.503643	-0.103458	0.796263	0.100238	0.967721	-0.0772316	0.980942	-0.0360556	0.593658	-0.345474	0.746278	0.557086	0.724984	-0.0147332	0.691555	-0.0276933
11_21346	2H	147120	0.245639	0.105527	0.951292	-0.0526784	0.731111	0.0194854	0.783189	-0.0725981	0.840153	-0.0368363	0.967898	0.101098	0.679948	-0.0203333	0.901542	0.0447621	0.99725	-0.0424	0.990311	0.0287484	0.731572	-0.0192109	0.768462	0.0265343
12_30788	3H	68320	0.245877	0.10372	0.823125	0.0783036	0.514967	0.136512	0.00100503	0.14239	0.99785	-0.0992526	0.796263	0.0939725	0.667009	0.0556203	0.980942	0.0224091	0.801588	0.35035	4.20674e-05	0.363064	0.306903	0.0314261	0.287153	0.0634183
11_20232	6H	0	0.245877	-0.115515	0.869918	0.039161	0.794793	-0.00193165	0.899556	-0.0118156	0.587598	0.0198045	0.991882	-0.0224435	0.783733	0.00259651	0.980942	0.0299059	0.963917	-0.0125301	0.94887	-0.299915	0.712369	-0.0407706	0.827028	-0.0229889
11_20014	7H	17200	0.249926	0.0480419	0.856213	0.0765185	0.501253	0.109307	0.907552	0.0152944	0.966354	0.0297504	0.999224	0.0121463	0.630293	-0.0251597	0.901542	-0.0114162	0.97215	-0.239655	0.972995	-0.110865	0.606636	0.00705817	0.996074	0.0113484
12_31515	4H	65050	0.2533	0.0522327	0.823125	-0.0060946	0.406459	0.0493541	0.796245	0.0374027	0.448063	0.137031	0.897806	-0.0862857	0.972839	0.0819985	0.980942	0.0488969	0.50202	0.406661	0.79797	-0.462822	0.860961	0.0264601	0.800604	0.026984
11_10848	6H	55650	0.2533	-0.101624	0.997616	-0.00866106	0.433907	-0.0766434	0.771191	-0.0486032	0.984108	0.0331053	0.456242	-0.101677	0.581953	-0.0318177	0.980942	-0.0208283	0.929292	-0.149715	0.670297	0.343158	0.973842	0.00977742	0.993803	0.00278148
11_11114	4H	54250	0.2533	-0.12257	0.997616	0.0357061	0.493683	-0.0723017	0.775043	0.0114642	0.886136	-0.00335872	0.539854	-0.0202575	0.620068	-0.0372337	0.963007	-0.0307216	0.884201	-0.144026	0.628425	0.100749	0.860961	-0.000398341	0.943375	-0.0153611
11_21338	2H	44840	0.2533	0.12257	0.997616	-0.0357061	0.493683	0.0723017	0.775043	-0.0114642	0.886136	0.00335872	0.539854	0.0202575	0.620068	0.0372337	0.963007	0.0307216	0.884201	0.144026	0.628425	-0.100749	0.860961	0.000398341	0.943375	0.0153611
12_30829	3H	59890	0.2533	0.158108	0.951292	-0.0253713	0.641096	0.0153158	0.826889	0.048735	0.959567	-0.018966	0.701631	0.0195918	0.937159	0.0271539	0.980942	-0.00948518	0.797488	-0.00867876	0.94887	0.45931	0.555628	0.0209933	0.764742	0.0411925
12_30996	7H	91790	0.2533	0.0902645	0.823125	0.0559726	0.669533	0.096126	0.974896	-0.0605931	0.768028	-0.186328	0.999224	0.152608	0.921304	0.0639654	0.955164	-0.00795923	0.974248	0.269534	0.790109	0.154537	0.802247	-0.00733852	0.996074	0.0267769
11_10015	6H	97390	0.2533	-0.0640436	0.899921	-0.18256	0.673782	-0.0541421	0.984553	-0.0477352	0.815758	-0.0966853	0.994749	-0.0920618	0.76608	-0.010056	0.955164	-0.000121012	0.831622	-0.183836	0.797847	-0.46279	0.549369	-0.035442	0.827028	-0.00944548
11_10668	4H	44940	0.2533	-0.0909216	0.997616	0.0345071	0.69654	-0.0271992	0.984553	0.00318309	0.743481	0.0113841	0.986835	-0.0264869	0.951255	-0.0268312	0.991361	-0.0114465	0.97215	-0.0226656	0.820773	-0.0788465	0.367311	-0.0299371	0.654715	0.0372509
11_10169	7H	104780	0.2533	-0.0852663	0.65202	-0.0905463	0.803722	-0.0500025	0.0016855	-0.115203	1.81066e-07	-0.150181	0.00554408	-0.202236	0.596622	-0.0100773	0.901542	-0.027751	0.733604	-0.47043	0.740985	-0.293136	0.419248	-0.0261152	0.90535	-0.0165413
11_10461	6H	48740	0.2533	-0.0649238	0.968002	0.079313	0.84505	0.0664674	0.908419	0.0460734	0.857114	0.0203062	0.999224	0.0935535	0.968999	0.0145474	0.973899	-0.0473112	0.974248	0.134521	0.603419	0.244323	0.912318	-0.00578902	0.955559	0.0219465
12_30158	4H	100740	0.2533	-0.10511	0.997616	-0.0721275	0.978933	0.0827152	0.796245	-0.0499432	0.787965	-0.0528261	0.991882	0.0816417	0.816139	-0.0148828	0.95612	0.00701981	0.794286	0.0435448	0.992244	0.0776917	0.144047	0.0240925	0.943375	-0.0129329
11_10520	1H	55490	0.256868	0.0701617	0.836457	0.0261972	0.371955	0.0717464	0.776801	0.0224918	0.522964	0.096324	0.99104	0.0310924	0.972839	0.101044	0.963007	0.0620492	0.408156	0.550759	0.835272	-0.277528	0.825261	0.0314613	0.00171651	0.0462108
11_10681	3H	167770	0.256868	0.0950644	0.997616	0.0114308	0.846035	-0.0231486	0.976684	-0.0122721	0.58304	-0.12619	0.648646	0.0509407	0.951255	0.0365896	0.980942	0.00375551	0.933678	0.161299	0.919952	-0.150159	0.855344	-0.00369153	0.966185	0.0291289
12_30400	5H	149100	0.266777	-0.0271346	0.997616	0.0257255	0.783169	-0.0227304	0.894162	0.0302389	0.25702	0.16156	0.983399	0.0240283	0.574866	-0.0351471	0.980942	0.00541682	0.884201	0.240441	0.979248	0.105862	0.429375	0.0117419	0.691555	0.0132322
11_21363	7H	144450	0.291406	0.112715	0.997616	0.0114308	0.443341	0.0894988	0.763525	0.0701287	0.990464	-0.0293777	0.456242	0.100502	0.578693	0.0339346	0.980942	0.0266571	0.929292	0.197017	0.665637	-0.306656	0.985318	-0.00825621	0.993107	-0.000472018
11_21286	2H	58900	0.293464	0.0803489	0.997616	0.0459038	0.88413	0.00448355	0.970522	-0.0083372	0.86826	0.0452417	0.985512	-0.10114	0.667009	-0.0294097	0.994107	-0.0206824	0.421786	0.140776	0.399057	-0.00868446	0.819378	-0.0221096	0.97324	-0.010069
11_20480	2H	126030	0.295289	-0.0950105	0.607562	0.0499354	0.756939	0.0032354	0.976684	-0.065901	0.778766	-0.0126986	0.939056	-0.0417748	0.981327	0.0282144	0.99703	0.0476328	0.378579	-0.248713	0.90205	0.316301	0.961074	0.00819871	0.883367	0.0124653
12_30571	3H	32830	0.295289	-0.0691796	0.947027	0.0783536	0.822486	0.0534291	0.921922	0.044009	0.854975	0.0115826	0.999224	0.10046	0.967721	0.0131611	0.978909	-0.0464159	0.97215	0.0881603	0.665637	0.17532	0.905264	-0.00754111	0.912849	0.0194419
11_21293	6H	64360	0.295289	0.0434179	0.997616	0.0192821	0.910657	-0.0109558	0.974896	0.0117465	0.978941	0.0302203	0.796263	-0.00464086	0.752168	-0.0328924	0.901542	0.0149502	0.909218	0.144891	0.952754	-0.133117	0.96147	0.00604168	0.996074	-0.0110424
12_30117	4H	96590	0.30128	0.086571	0.997616	-0.0310367	0.78017	-0.0671323	0.917917	0.0497298	0.898911	-0.0469744	0.999224	0.0898221	0.768606	-0.036251	0.905164	-0.0308641	0.963917	-0.1523	0.972995	0.0491889	0.419736	-0.0269585	0.943375	0.00981457
12_30144	6H	56480	0.30128	0.155145	0.856213	0.00405173	0.801055	-0.0559326	0.974896	0.121298	0.929346	-0.0110331	0.918975	-0.0244786	0.885246	0.0249693	0.915858	0.0995682	0.974248	0.282948	0.770846	0.445039	0.355229	0.0270413	0.855109	0.0256025
11_11513	4H	69510	0.323224	0.0796519	2.58857e-05	0.195638	0.72884	0.0726821	0.945642	0.0783505	0.879284	0.0969327	0.994749	0.101228	0.768606	0.0134176	0.955164	0.00496094	0.831622	0.246924	0.797847	0.529862	0.583486	0.0406423	0.850019	0.0115176
11_21216	6H	55650	0.323224	-0.0922933	0.997616	0.0282467	0.783169	0.077064	0.934027	-0.0330142	0.867978	0.0779735	0.999224	-0.102993	0.784853	0.0327562	0.901542	0.0337743	0.97215	0.236873	0.979248	-0.0355305	0.354481	0.0372361	0.943375	-0.0105018
11_21428	3H	136660	0.332327	0.115876	0.65202	0.180219	0.138901	0.0689951	0.713881	0.17964	0.0741051	0.239732	0.796263	0.099335	0.76608	0.0505373	0.901542	0.093006	0.000287691	0.842312	0.834244	0.394818	0.2274	0.0273757	0.182453	0.0952536
11_20375	5H	143920	0.332327	0.0672085	0.997616	-0.00595617	0.619172	-0.0280638	0.990956	-0.0129524	0.657844	0.0153652	0.999224	-0.000332021	0.967721	0.019717	0.963007	0.00160647	0.95924	-0.033998	0.979248	0.271375	0.432728	-0.0179367	0.691555	-0.0189611
12_11443	1H	123750	0.332327	0.155723	0.875407	0.0175286	0.619172	-0.0602974	0.976684	0.0845155	0.797299	-0.137068	0.578799	0.242786	0.967721	0.0126959	0.67843	0.0846071	0.954663	0.0629787	0.79797	0.0284614	0.734962	-0.0297055	0.912849	0.0338333
12_11454	3H	78530	0.332327	0.144418	0.840774	-0.00533733	0.780653	-0.00649436	0.803621	0.124765	0.917495	-0.0396938	0.586219	0.0958874	0.972839	0.014496	0.980942	0.0292781	0.378579	0.46545	0.797847	0.484002	0.913014	-0.00710637	0.848791	0.0253616
11_20668	4H	0	0.335277	0.059	0.997616	-0.00866384	0.462225	-0.0142863	0.976684	0.036188	0.985319	0.0334496	0.837758	0.0783388	0.84908	-0.0287544	0.99703	0.0203602	0.97215	-0.0415426	0.979248	0.144906	0.962086	-0.00462686	0.940332	0.0303207
11_20500	2H	58240	0.342247	0.0392716	0.997616	-0.0574603	0.731111	0.0595936	0.867525	-0.0529586	0.710584	-0.0540452	0.796263	0.0992559	0.768606	0.0183113	0.980942	0.00411478	0.831622	0.253895	0.979248	0.0959364	0.797804	-0.0113481	0.821472	0.00856343
12_31237	5H	137160	0.3446	-0.0268157	0.739356	0.0446213	0.651439	0.046128	0.933416	0.00417067	0.987763	0.0509565	0.848382	-0.0487273	0.889318	0.0332019	0.901542	-0.0212163	0.733604	-0.127141	0.891391	0.0285858	0.461088	0.0244512	0.287153	0.0177657
12_30290	7H	57580	0.3446	-0.0366996	0.857969	-0.00606281	0.675066	-0.044807	0.761102	0.0611208	0.959567	0.121711	0.999224	-0.0448983	0.66984	0.0107423	0.99703	-0.00341297	0.99725	-0.114058	0.746278	0.123582	0.140219	-0.0144728	0.973882	0.021069
11_11330	3H	120590	0.3446	0.0416513	0.997616	0.0112468	0.75575	-0.0405275	0.713881	0.133142	0.950022	-0.0123536	0.903662	0.028119	0.972839	0.00744545	0.901542	0.0285097	0.662471	0.225835	0.965005	-0.0208447	0.515297	0.0132678	0.806776	-0.00192087
11_20605	3H	166220	0.3446	0.0379471	0.00770842	0.067432	0.762634	-0.0462905	0.858562	0.0153432	9.31537e-05	0.214377	6.53684e-07	0.179263	0.50235	0.0914426	0.626218	0.113943	0.555157	0.414297	1.894e-06	0.469331	0.185794	0.0273778	0.920124	0.0314732
11_21508	5H	60740	0.3446	-0.0605652	0.990621	0.0804635	0.948316	-0.0587122	0.761102	0.0648823	0.651757	-0.0155736	0.987244	0.0854722	0.877687	0.0161577	0.99703	-0.0113569	0.781961	-0.412862	0.774218	-0.00101788	0.354481	-0.0183499	0.837376	0.0252443
12_30492	7H	77850	0.347685	-0.0564746	0.997616	0.0128921	0.651439	0.013835	0.976684	0.0273708	0.735577	-2.88321e-05	0.999224	-0.00394269	0.945789	-0.0103906	0.963007	0.00213512	0.963917	0.0559313	0.988569	-0.26673	0.43849	0.0206918	0.718851	0.0192831
11_20155	3H	155090	0.355016	-0.0643089	0.997616	-0.00585077	0.962634	-0.0149235	0.976684	-0.0222575	0.840008	-0.0865373	0.648646	0.0405449	0.880536	0.0194852	0.955164	0.00357244	0.95924	-0.335757	0.990311	0.0561651	0.925423	-0.00498335	0.866108	-0.0101346
11_21348	3H	87240	0.371659	0.0523219	0.489521	0.0758536	0.418032	0.0335249	0.999306	0.0124784	0.522964	-0.0136846	0.999224	-0.0156059	0.967721	-0.00172065	0.980942	-0.0167558	0.586282	-0.298579	0.891391	0.0689906	0.379528	-0.000411707	0.943375	0.00929494
11_21298	6H	63270	0.381308	0.0267463	0.997616	-0.0448456	0.530255	-0.040775	0.97591	0.000935796	0.982052	0.00377833	0.601898	0.00434993	0.76608	-0.0576613	0.982445	0.00482533	0.97215	-0.225714	0.94887	-0.106102	0.943789	-0.0242369	0.965263	0.0148206
12_30793	UNK	0	0.381308	0.101236	0.240267	0.0955854	0.784299	0.0616201	0.713881	0.0836531	0.91405	-0.00920781	0.769849	0.129869	0.00398736	0.0980192	1.70459e-09	0.172314	0.963917	-0.00826075	0.919952	0.116381	0.186005	0.0481163	2.66516e-05	0.0883067
11_20972	6H	94730	0.385483	-0.0290014	0.911126	0.0721693	0.514865	0.0102196	0.9579	0.0122124	0.886136	-0.00375899	0.533394	-0.063012	0.912508	0.0310288	0.969728	0.0045729	0.969219	0.103973	0.965005	-0.091153	0.944347	0.00562761	0.993803	-0.0146362
11_11441	5H	151360	0.385483	-0.0557886	0.990621	-0.0153565	0.822486	0.0652463	0.909382	-0.0563003	0.879701	0.0461844	0.983399	-0.014534	0.868487	0.0230646	0.626218	-0.0265919	0.933678	-0.0444145	0.979248	-0.322255	0.717721	-0.00510406	0.996074	-0.0314537
11_11191	3H	64190	0.385483	0.0522326	0.997616	0.02294	0.877908	-0.0243962	0.974896	0.112136	0.982052	-0.0366917	0.741436	0.163704	0.811455	0.0794011	0.901542	0.0654156	0.744764	0.234154	0.974884	-0.189152	0.943789	-0.00828095	0.800494	0.0471032
11_10552	1H	59710	0.385483	0.109355	0.997616	0.0414658	0.946878	-0.00469136	0.92259	0.0377221	0.886136	0.0433829	0.956796	-0.147642	0.837204	-0.00785745	0.991361	0.0132503	0.968294	-0.0177951	0.0196	-0.183927	0.912318	-0.0107328	0.98834	0.0223474
12_30618	3H	53270	0.40624	0.104693	0.823125	0.0760172	0.171383	0.0672801	0.976684	0.126487	0.204886	0.177833	0.95903	0.0957301	0.547591	0.0536271	0.955164	0.0445486	0.95924	0.572124	0.983614	0.0443863	0.212962	0.0133387	0.513601	0.0673542
11_20333	3H	56400	0.407785	-0.0927345	0.827178	-0.141049	0.140232	-0.0591336	0.763525	-0.157157	0.120301	-0.256261	0.951755	-0.0525171	0.833074	-0.0431734	0.901542	-0.0841149	0.792659	-0.754369	0.877339	-0.235588	0.301295	-0.0179931	0.287153	-0.0812753
11_20853	4H	48500	0.407785	-0.0859768	0.889112	0.00563959	0.514967	-0.0908666	0.976851	-0.00613615	0.732555	0.0196511	0.929834	-0.0613034	0.967721	-0.0525733	0.955164	0.0325446	0.981245	-0.087204	0.790109	0.0489474	0.235686	-0.0357678	0.809662	0.0205562
12_30574	7H	79600	0.407785	-0.0834881	0.799787	-0.0273796	0.565422	-0.0134309	0.900856	-0.142956	0.993842	-0.0332739	0.583234	-0.0692064	0.588028	-0.0385928	0.915858	0.00882005	0.343573	-0.489287	0.984736	-0.0735007	0.97961	-0.0271921	0.691555	-0.0336519
11_11307	2H	96820	0.407785	-0.0159038	0.703572	0.0505929	0.628022	0.0614846	0.912225	-0.00996113	0.982832	0.0323202	0.796263	-0.0581718	0.890723	0.0341562	0.840982	-0.0381415	0.781961	-0.0358477	0.90205	-0.0362227	0.515297	0.0202543	0.252213	0.0198939
12_31393	3H	58640	0.407785	0.0632659	0.899921	0.0590036	0.685898	-0.069138	0.819948	0.0704558	0.523095	0.0655159	0.959485	0.055569	0.883137	-0.013112	0.908554	0.0293131	0.869883	0.241914	0.567031	-0.23303	0.943789	0.00231148	0.94735	-0.0104209
12_30561	2H	59900	0.407785	0.146722	0.000355708	0.100268	0.822486	0.0594919	0.899556	0.0258515	0.775862	0.0204989	0.986835	-0.0470503	0.843955	0.000290821	0.991763	0.0235127	0.781961	0.373988	0.930866	0.231305	0.354481	0.00157088	0.965263	0.0149982
11_11405	4H	47600	0.407785	-0.0656453	0.990621	-0.0603235	0.877438	-0.0168939	0.976684	0.0243052	0.799703	-0.0384643	0.796263	-0.00537111	0.908561	-0.0688395	0.963007	-0.0831888	0.378579	-0.247853	0.955588	-0.0199175	0.784064	-0.0385918	4.65403e-05	-0.0432892
12_30065	7H	42600	0.437955	-0.0437019	0.997616	-0.0288226	0.335748	-0.137357	0.742922	-0.0256511	0.857114	-0.0727222	0.442203	-0.0831716	0.476112	-0.0692477	0.982445	-0.037567	0.929292	-0.0689081	0.740985	0.176884	0.572167	-0.0319433	0.884049	0.0098006
12_30090	3H	97710	0.437955	0.115159	0.947027	-0.00296582	0.622508	-0.0586833	0.984553	0.066742	0.777185	-0.129137	0.701631	0.208055	0.995991	0.0120293	0.706193	0.0847284	0.963917	-0.0598856	0.797847	-0.0366993	0.717721	-0.037131	0.940332	0.0287224
12_30390	4H	84300	0.437955	-0.0853614	0.642039	-0.0384965	0.900384	-0.0344523	0.976684	-0.0671274	0.778766	-0.0594227	0.903662	-0.121417	0.608008	0.0349436	0.915858	-0.0058011	0.884201	-0.149019	0.797847	-0.130678	0.489387	-0.00999858	0.85504	0.0149523
11_20854	6H	55650	0.45747	0.127776	0.997616	0.0194424	0.514967	0.090855	0.742922	0.0542414	0.748035	-0.0876023	0.999224	0.0538335	0.967721	-0.0412266	0.920661	0.0739739	0.64885	0.582259	0.990311	-0.0020021	0.958954	-0.0067153	0.743669	-0.00183231
12_31527	2H	151370	0.45747	-0.0349744	0.987323	-0.0352912	0.574577	0.0758635	0.814173	-0.0713486	0.523095	-0.0981804	0.922545	-0.0589036	0.789764	0.0217026	0.835036	-0.0698073	0.884201	-0.186503	0.701373	0.307017	0.97548	0.015482	0.827028	-0.00487315
11_20722	7H	19250	0.45747	-0.10898	0.823125	-0.163501	0.651439	0.141454	0.751492	0.0519967	0.778766	-0.236274	0.986835	0.10139	0.902101	-0.033018	0.955164	-0.0264514	0.88848	-0.14984	0.952754	-0.451539	0.481786	0.00313898	0.904845	-0.00613757
12_20684	7H	109730	0.45747	-0.10898	0.823125	-0.163501	0.651439	0.141454	0.751492	0.0519967	0.778766	-0.236274	0.986835	0.10139	0.902101	-0.033018	0.955164	-0.0264514	0.88848	-0.14984	0.952754	-0.451539	0.481786	0.00313898	0.904845	-0.00613757
12_10474	2H	59210	0.45747	0.0302927	0.858468	-0.0101883	0.675066	0.0750913	0.976684	-0.0653313	0.913028	0.055582	0.999224	-0.0318219	0.95131	0.065161	0.989627	0.0323189	0.902645	0.238267	0.835272	-0.100778	0.354481	0.02928	0.693876	0.00367511
11_20946	6H	55650	0.45747	-0.0653275	0.827178	-0.0329641	0.783169	0.0536182	0.878241	-0.137533	0.523095	0.0511111	0.992665	-0.024651	0.620068	-0.0523271	0.99703	-0.00136519	0.616667	0.230667	0.751817	-0.357198	0.635018	0.0017701	0.865307	-0.0202508
12_30897	2H	86630	0.45747	0.0203971	0.990621	0.0810244	0.822486	0.0498281	0.814173	0.00319453	0.868829	-0.00355878	0.817239	-0.0415287	0.0461601	0.0858232	0.626218	0.0615546	0.408156	0.236955	0.94887	-0.0294736	0.838662	0.0230489	0.287153	-0.00345675
11_10109	2H	127640	0.45747	-0.0532966	0.951292	0.0171146	0.916615	0.0750151	0.742922	-0.159097	0.917495	0.0824649	0.903662	-0.0101206	0.417804	-0.0492558	0.840982	-0.0526318	0.781961	0.385616	0.603419	-0.348359	0.734962	-0.0165756	0.776419	-0.0165013
12_30973	3H	133140	0.45747	-0.084213	0.990621	0.0255787	0.917711	-0.0523497	0.893123	0.00457644	0.737425	-0.0230507	0.991882	0.0187189	0.789764	-0.00373296	0.969728	0.00670336	0.869883	-0.327951	0.777846	-0.0534418	0.311552	-0.0264946	0.827028	0.0296165
12_10077	5H	108180	0.458634	0.0328306	0.979479	0.0389737	0.510877	-0.100953	0.796245	0.0833782	0.522992	0.0815683	0.983399	0.0500898	0.885246	-0.0362749	0.877845	0.0596704	0.902645	0.165368	0.701373	-0.272789	0.983609	-0.0143372	0.800604	-0.00180493
11_10153	7H	73750	0.458634	0.0647189	0.997616	0.0947959	0.822486	0.0787128	0.751492	0.0122051	0.826642	-0.0251309	0.746792	0.0956141	0.0340056	0.0973573	0.626218	0.0515176	0.330814	0.241888	0.983614	0.45481	0.925423	0.0346731	0.768462	0.0292459
11_20897	5H	182880	0.463678	-0.0407092	0.997616	0.0211413	0.725766	0.1227	0.645435	-0.0651649	0.973412	-0.0653824	0.999224	-0.0122252	0.960605	-0.0185704	0.980942	-0.0300386	0.801588	-0.119476	0.885752	-0.380845	0.186005	0.0149795	0.787236	-0.0391398
11_20617	1H	33610	0.463678	0.021462	0.863586	-0.100035	0.780653	-0.117195	0.908419	-0.0329687	0.657844	-0.0724827	0.992901	-0.0331914	0.967721	-0.0736663	0.963007	-0.043335	0.891348	-0.248512	0.746278	0.196972	0.864988	-0.0498174	0.850998	-0.0276453
11_11440	7H	144450	0.463678	0.017304	0.863586	-0.0483249	0.811961	0.00808112	0.811714	0.0125896	0.593545	0.100758	0.533394	-0.1642	0.859182	-0.0144689	0.980942	0.035891	0.809162	0.337005	0.979248	-0.326874	0.515297	-0.00594017	0.784437	0.0203884
11_10551	2H	139650	0.463678	0.0117648	0.840774	0.0515489	0.878636	-0.0181933	0.802073	0.0717078	0.494772	0.0806077	0.987244	0.0244648	0.967721	0.0115107	0.955164	-0.0333566	0.974248	0.0591943	0.965005	0.00703719	0.736579	-0.00831239	0.97943	0.0132138
11_20674	2H	51750	0.463678	-0.014678	0.997616	0.0117908	0.900384	0.0136799	0.795541	-0.00161967	0.772455	-0.211084	0.796263	-0.0573853	0.893147	-0.0630865	0.841329	-0.032129	0.869883	0.35045	0.896027	-0.211561	0.717721	-0.0329947	0.993803	-0.0345051
12_31017	3H	56400	0.463678	0.103593	0.997616	0.0572341	0.936864	0.00973966	0.967207	-0.0123253	0.993842	-0.0798768	0.999224	0.0389842	0.877687	-0.0129176	0.948873	-0.000852999	0.927991	-0.269678	0.965005	0.0286699	0.169344	-0.0289915	0.894468	-0.0131952
11_10334	4H	103110	0.466665	-0.108302	0.899921	0.0155728	0.461529	0.0426422	0.798551	-0.0421388	0.591628	-0.0376005	0.986835	-0.0382449	0.937159	0.00901397	0.920661	0.00523773	0.884201	0.0958065	0.749673	0.0902462	0.367311	-0.014849	0.606317	-0.013346
11_21201	7H	98500	0.466665	0.0116866	0.911126	-0.029756	0.783169	0.00860164	0.795541	0.00148599	0.698004	-0.0306629	0.976394	-0.0358905	0.838993	-0.0276201	0.980942	0.0412486	0.831622	0.215134	0.701373	0.0257099	0.641831	0.0112585	0.821831	0.0232852
12_30424	UNK	0	0.466665	-0.0461471	0.823125	0.0473696	0.822486	0.0338705	0.934027	0.0112031	0.857114	0.0640113	0.999224	-0.0762178	0.994787	0.0109558	0.980942	0.0175338	0.928692	0.132711	0.992244	0.113289	0.0203468	0.0215185	0.743388	0.0380229
12_11504	2H	63530	0.466665	0.0662418	0.997616	-0.0528999	0.898519	-0.099362	0.976684	0.0357613	0.523095	-0.0538968	0.994749	0.0153427	0.818098	0.00293673	0.980942	-0.0146953	0.831622	-0.240894	0.972995	-0.137827	0.392666	8.59913e-05	0.983	0.0105265
12_10371	4H	40360	0.474856	-0.0977983	0.997616	-0.0540072	0.944183	-0.00801568	0.969308	0.0157162	0.990464	0.0798371	0.999224	-0.0316329	0.883137	0.0129746	0.932931	0.00262138	0.914609	0.28982	0.965005	-0.0122154	0.164483	0.0301056	0.884049	0.0164045
12_10199	6H	45440	0.474856	-0.0803616	0.997616	-0.00583733	0.952586	0.0151607	0.896226	0.0310092	0.857114	0.0592363	0.999224	-0.0223889	0.834388	0.0357654	0.920661	-0.0370499	0.974248	0.165361	0.94887	-0.180357	0.254923	0.00746672	0.606317	0.0412959
12_30150	4H	18010	0.474856	-0.0495416	0.997616	0.00473257	0.999403	0.0300281	0.992158	-0.0540503	0.673453	-0.0523143	0.999224	0.0311792	0.531411	-0.0250307	0.901542	-0.0316731	0.902645	-0.0674556	0.776728	0.018987	0.955045	0.00410685	0.800604	-0.0166336
12_30825	4H	123290	0.477453	0.131654	0.823125	0.0308569	0.371955	0.0257539	0.795541	0.0384384	0.320581	0.142488	0.897806	0.0842032	0.974141	0.0364278	0.906945	-0.054361	0.844309	0.272477	0.965005	0.709969	0.906581	0.0271974	0.993803	-0.0102287
11_20145	4H	1640	0.477453	0.0718178	0.840774	-0.0244629	0.52802	0.0866898	0.964278	0.0107421	0.685062	0.0109577	0.991882	0.129085	0.900165	0.0366661	0.969728	0.0310288	0.836586	0.114941	0.965005	0.283071	0.00725366	0.041852	0.654715	0.0443513
11_21052	5H	189600	0.477453	0.152995	0.840774	0.081158	0.565422	0.122156	0.713881	0.044934	0.995015	0.160377	0.991882	0.147802	0.787348	0.0366403	0.980942	-0.00983288	0.869883	0.933518	0.884011	0.520253	0.415731	0.0668237	0.85504	0.0894577
11_21409	7H	87210	0.477453	-0.124834	0.823125	-0.16464	0.619172	0.115771	0.761102	0.0110964	0.799703	-0.239023	0.989348	0.103569	0.900165	-0.0354375	0.955164	-0.0365787	0.88848	-0.231783	0.955588	-0.51771	0.534661	-4.35829e-05	0.890352	-0.0103717
11_21190	3H	8230	0.477453	0.026388	0.997616	0.0371283	0.651439	0.0727358	0.841901	0.0475505	0.987763	-0.0396886	0.701631	0.119032	0.907592	0.0366629	0.915858	-0.0144265	0.928692	0.0973554	0.972995	0.321802	0.913014	-0.0188777	0.982779	0.00544343
12_30167	5H	26280	0.477453	-0.0650865	0.997616	0.00846569	0.663501	0.0671628	0.761102	-0.0586033	0.576219	0.0137299	0.991882	0.012844	0.967721	0.00807106	0.999373	-0.0291842	0.929292	-0.0454861	0.746278	-0.312065	0.877912	-0.00505825	0.827028	-0.0128722
11_10942	4H	48500	0.477453	0.0226892	0.870624	-0.0370659	0.76032	0.0256207	0.826538	0.0337613	0.607059	0.150694	0.69319	-0.171753	0.960605	0.0177048	0.955164	0.0346196	0.801588	0.291962	0.992244	-0.258654	0.76669	0.00654511	0.782703	0.0172689
11_10401	5H	191970	0.477453	-0.0899413	0.997616	-0.00609201	0.769934	-0.0378671	0.798551	-0.0188322	0.97353	-0.0302408	0.992665	-0.00845226	0.960605	-0.0103644	0.963007	-0.010338	0.99725	-0.191899	0.94887	-0.344844	0.914768	0.00991955	0.948251	-0.0146092
12_31180	2H	155300	0.477453	0.0897713	0.951292	-0.0102701	0.772691	-0.0447035	0.784074	0.0300729	0.741396	-0.0243683	0.999224	0.0289715	0.243621	0.0397954	0.626218	0.106533	0.842574	-0.262357	0.628425	0.0803297	0.865724	-0.0226241	0.83618	0.0254577
11_10988	2H	113480	0.477453	-0.0790626	0.997616	0.00833086	0.791245	-0.0514168	0.867938	-0.00195037	0.743481	0.08346	0.999224	0.00735282	0.822351	0.0326789	0.93948	-0.0273952	0.902645	-0.161107	0.924692	-0.237655	0.176095	0.0168349	0.56812	0.0259046
11_10539	6H	46110	0.477453	-0.00928614	0.997616	0.00142933	0.803385	-0.0976528	0.976684	0.00166244	0.392622	0.0118637	0.983399	0.00158666	0.981327	-0.0141608	0.969728	0.0373379	0.88848	-0.145734	0.746278	-0.310167	0.635018	-0.0100892	0.943375	0.014295
11_20078	5H	159790	0.477453	-0.0928424	0.997616	-0.00406768	0.815357	-0.154614	0.976684	0.0405209	0.772455	-0.142472	0.999224	0.148765	0.880948	0.0570138	0.955164	0.0289127	0.929292	-0.264487	0.91121	0.33742	0.90339	-0.0101103	0.399589	0.0173842
11_10939	6H	33740	0.477453	-0.0638717	0.990621	-0.0637933	0.82253	-0.0405548	0.976684	-0.0121493	0.863371	0.00133573	0.999224	-0.0295078	0.94998	-0.00171801	0.835036	-0.0682016	0.781961	0.00986118	0.617426	-0.320563	0.804945	-0.0057879	0.866726	-0.0345201
12_10014	3H	168400	0.477453	0.078289	0.823125	0.0574239	0.84505	0.0292627	0.632003	0.0866379	0.522964	0.0251398	0.456242	0.103672	0.967721	0.00733392	0.955164	0.037903	0.88848	0.409519	0.844046	0.299085	0.706258	0.0279265	0.654715	0.0304348
11_10202	6H	90150	0.477453	-0.0101869	0.997616	-0.0286024	0.895495	-0.0601533	0.9873	-0.0413323	0.99785	0.0581619	0.796263	-0.0262247	0.967721	-0.0296367	0.980942	0.0204511	0.963917	-0.133612	0.925173	-0.34677	0.636614	-0.0265518	0.765259	-0.0341535
12_20240	4H	40360	0.477453	-0.0619395	0.997616	-0.0298224	0.92683	-0.000365851	0.976684	0.0752576	0.86826	0.0652352	0.999224	-0.0360223	0.951255	0.0324151	0.932931	0.0281553	0.902645	0.361221	0.94887	0.10968	0.354481	0.0250424	0.768462	0.0302155
11_20315	6H	24360	0.477453	0.0989756	0.997616	0.0126442	0.931741	0.0322368	0.922892	0.0793483	0.99785	0.0569715	0.946253	0.022246	0.000246421	0.132026	0.901542	0.0396684	0.99149	0.162135	0.990311	-0.0128661	0.905014	0.00950496	0.610283	0.00882791
11_20432	1H	64300	0.477453	0.0150155	0.854285	0.0146672	0.934237	0.0107865	0.751492	0.0601672	0.950022	-0.0142608	0.986835	0.0210514	0.838993	0.0198545	0.626218	0.0971386	0.586282	0.431445	0.990311	0.295727	0.96759	0.0152725	0.943375	0.00746432
12_30995	4H	55630	0.477453	-0.00348748	0.840774	0.0519417	0.946878	0.0178528	0.909382	-0.149058	0.847143	0.0178917	0.999224	0.00778716	0.907913	0.0677581	0.99703	0.0275991	0.929292	0.12198	0.665637	-0.275728	0.830991	-0.0284662	0.866726	-0.00421338
11_11507	5H	125810	0.477453	-0.0758705	0.968002	0.0431089	0.98052	0.162776	0.751492	-0.212836	0.6191	0.101733	0.966876	-0.0709413	0.891791	0.0327732	0.920661	-0.122625	0.891348	0.108658	0.979248	-0.227197	0.0152215	0.0734471	0.993803	-0.0118588
12_30199	7H	86440	0.477992	0.0553725	0.651678	-0.0151686	0.619172	-0.0645586	0.763525	0.00412487	0.917495	-0.0727125	0.999224	0.106916	0.00118708	0.126274	0.980942	0.0017455	0.854806	0.0712842	0.84323	0.152108	0.97961	-0.0168896	0.610326	0.0360898
11_21435	3H	56400	0.477992	0.0361288	0.990621	-0.0730209	0.833576	-0.0969589	0.895274	-0.0710003	0.687254	-0.0201846	0.999224	-0.0512216	0.859182	0.0100032	0.917623	-0.0905243	0.884201	-0.197444	0.701373	-0.0170118	0.706258	-0.0316428	0.889563	-0.0284193
11_20287	6H	64360	0.477992	0.0217523	0.840774	0.0721816	0.913197	0.113671	0.751492	0.030705	0.363605	0.0573372	0.741436	0.102485	0.509209	0.0745172	0.750534	0.0551169	0.000287691	0.711515	0.992244	0.229552	0.239979	0.0360215	0.83612	0.0136658
11_10971	7H	0	0.477992	0.105579	0.997616	-0.023631	0.951257	0.0340832	0.578699	0.148671	0.993049	0.0345818	0.999224	0.00245473	0.509209	0.0151598	0.989627	0.0171667	0.88848	0.427711	0.965005	0.0763271	0.87103	0.0205397	0.800604	-0.0061347
12_11536	7H	79600	0.479318	-0.028139	0.997616	-0.0116481	0.2366	0.0190666	0.976684	0.047558	0.614108	0.0874469	0.999224	-0.0472172	0.676539	-0.0115093	0.980942	-0.00129108	0.99149	-0.0348596	0.835272	0.172808	0.997626	-0.00905626	0.901315	0.00613658
11_21012	5H	176620	0.488153	0.0752925	0.875696	0.0492427	0.589997	0.0912902	0.798551	0.0656044	0.943717	0.0604829	0.967898	0.0394421	0.676539	0.0978553	0.984696	-0.00472303	0.963917	0.383985	0.982967	0.270574	0.865724	0.00410983	0.765259	0.0642366
12_31452	7H	73750	0.492191	0.00375418	0.997616	-0.027103	0.783169	0.0149891	0.519472	0.0583376	0.415043	0.0407501	0.817239	0.0746849	0.834299	-0.0150776	0.955164	0.0626127	0.928692	-0.199251	0.979248	0.151541	0.914768	0.00276323	0.982779	-0.00612842
11_10069	7H	83440	0.492191	-0.0369034	0.739356	-0.0582305	0.990925	-0.0258139	0.947855	-0.0747054	0.886136	-0.0801241	0.992901	-0.13925	0.61083	0.0437298	0.901542	-0.0238195	0.820623	-0.275497	0.797847	-0.125619	0.306903	-0.0130884	0.821831	0.0190112
12_30318	3H	54400	0.504779	0.156569	0.000185661	0.186288	0.108752	0.141161	0.645435	0.141387	0.00277659	0.11101	0.983399	0.0803326	0.268529	0.115032	0.868768	0.123196	0.722917	0.382349	0.990311	0.599439	0.942532	0.0653156	0.965263	0.0826863
12_31274	6H	49400	0.504779	0.114275	0.997616	0.0294785	0.371955	-0.170165	0.976684	0.0364642	0.917495	0.0772639	0.195927	-0.031692	0.559861	0.0759852	0.920661	-0.0156479	0.797488	0.164323	0.94887	-0.07545	0.97961	-0.00420453	0.866726	0.0207258
11_21008	3H	162150	0.504779	0.0711003	0.823125	-0.0508034	0.561158	-0.00244356	0.934027	0.0429169	0.6191	0.0659423	0.992901	-0.0318752	0.54094	0.0226191	0.980942	0.0251613	0.928692	0.0651568	0.979248	-0.0521327	0.838022	0.0367716	0.58365	-0.0214838
12_30927	3H	117100	0.504779	0.0939685	0.997616	0.0377181	0.598828	0.0448146	0.854379	0.0658964	0.857114	-0.00310082	0.999224	-0.0258317	0.891791	0.07375	0.626218	0.0553376	0.97215	0.141458	0.90205	0.283516	0.943809	-0.00194363	0.834839	0.0165984
11_10638	2H	52470	0.504779	0.0196009	0.978519	-0.00132874	0.663501	-0.0370364	0.777349	0.0217941	0.982832	0.0273228	0.999224	-0.0657493	0.69383	-0.0189321	0.99703	-0.00349313	0.88848	0.114639	0.79797	0.078453	0.502817	-0.00772722	0.889563	0.0120131
11_11375	5H	130840	0.504784	0.162097	0.905533	0.125301	0.371955	0.0135918	0.751492	0.0715216	0.57548	0.0150387	0.487022	0.197659	0.96398	0.0135212	0.901542	-0.0202395	0.954663	0.589151	0.952754	0.885155	0.982961	0.00407527	0.768462	0.0278893
11_20385	7H	110990	0.504784	0.182954	0.997616	-0.0233545	0.439836	-0.0824684	0.998983	0.0625536	0.812071	0.118161	0.456242	0.0644015	0.531411	0.089978	0.920661	0.0110239	0.800613	0.0172592	0.820773	0.198743	0.928117	-0.00782302	0.996074	0.0321857
11_21229	7H	128360	0.504784	-0.0394118	0.823125	-0.0842389	0.458766	0.136594	0.713881	0.0343625	0.294388	0.117942	0.999224	0.0296262	0.620068	0.0301175	0.920661	0.0406924	0.574398	-0.0662043	0.770846	0.0945152	0.864988	0.0164464	0.765259	0.0240578
11_10013	6H	45440	0.504784	0.137455	0.864316	0.0758037	0.619172	0.10454	0.713881	0.0303147	0.993049	0.17059	0.999224	0.0962736	0.807721	0.0355682	0.982608	-0.00310082	0.884201	0.816069	0.885752	0.512573	0.476221	0.0641029	0.912243	0.0841434
11_11411	3H	0	0.504784	-0.0705178	0.517332	-0.126642	0.725766	-0.0353955	0.974896	-0.0814729	0.6191	-0.121035	0.992665	-0.0583056	0.57369	-0.0714296	0.980942	0.0118367	0.88848	-0.237111	1.02711e-07	-0.460424	0.980628	-0.0545442	0.800604	-0.0346704
11_10422	2H	52470	0.504784	0.0176012	0.869482	-0.0394471	0.74596	-0.021734	0.907484	0.00258802	0.862899	0.0248914	0.983399	0.0973439	0.045776	-0.0611786	0.750534	-0.0366018	0.589154	-0.124985	0.965005	0.159605	0.753509	-0.00271715	0.182453	0.02076
11_20783	6H	88900	0.504784	-0.0640206	0.997616	-0.0935723	0.843669	-0.0496012	0.976684	-0.0507875	0.886136	-0.0019355	0.999224	-0.0558582	0.967721	-0.0372082	0.901542	-0.0387413	0.722917	-0.144324	0.603419	-0.277652	0.782848	-0.00823374	0.827028	-0.0406956
11_20358	4H	88220	0.504784	0.0148294	0.997616	-0.0172076	0.877024	-0.0874809	0.796245	0.00444379	0.522964	0.219161	0.986835	-0.140584	0.830658	0.0256077	0.868768	0.0385131	0.969354	0.135827	0.965005	-0.46892	0.87103	0.0274507	0.948581	0.00104951
11_20650	3H	127100	0.504784	0.165928	0.823125	0.169473	0.98052	0.11253	0.632003	0.181068	0.521203	0.0970699	0.746792	0.289133	0.859182	0.00736708	0.901542	-0.00715889	0.20057	0.713598	0.952754	0.807623	0.943789	0.0178321	0.513601	0.0937156
11_11145	7H	79600	0.507648	-0.123271	0.997616	-0.0413529	0.531118	0.0981387	0.999306	-0.0299266	0.977545	-0.143586	0.436437	-0.00658075	0.54288	-0.0914639	0.929932	0.0133852	0.831622	-0.0817426	0.952754	0.00655028	0.955045	-0.00408031	0.955559	-0.0386915
11_20713	5H	65490	0.507648	0.0307619	0.997616	0.0183113	0.731111	-0.0238406	0.763525	0.0411363	0.99785	0.0569489	0.999224	1.42136e-05	0.816269	-0.00545383	0.980942	0.0173999	0.824563	0.17753	0.770846	0.231265	0.656462	0.00378109	0.875791	0.0196879
11_10191	2H	63530	0.512223	-0.0507774	0.997616	0.0227887	0.857284	-0.000170315	0.814173	-0.0540155	0.440311	0.0834782	0.999224	-0.0851788	0.843955	0.0304091	0.989627	-0.0429705	0.675611	0.0209861	0.734804	-0.351083	0.800269	0.00491991	0.868007	-0.0124689
12_30540	4H	15750	0.512223	0.10705	0.997616	0.0398005	0.94661	0.0385737	0.964201	-0.0299826	0.984037	-0.151514	0.999224	-0.0762285	0.908561	-0.0401033	0.99703	0.0648952	0.95924	0.12256	0.979248	0.604315	0.476221	0.0233335	0.768462	0.0511253
11_20063	3H	85990	0.518302	-0.128903	0.997616	-0.176428	0.171435	-0.15968	0.798551	0.0467823	0.503643	-0.08312	0.576981	-0.247127	0.981327	-0.0304516	0.835036	0.0898582	0.824563	-0.583453	0.820773	-0.847968	0.97961	-0.0175746	0.821831	-0.0191491
11_10843	7H	144450	0.518302	0.0150253	0.997616	-0.00514996	0.371955	0.0221525	0.950429	-0.00725627	0.799703	0.0138252	0.966876	-0.00954156	0.967721	-0.0203519	0.953157	-0.00929871	0.797488	-0.0187956	0.972995	0.0291622	0.943809	0.00295803	0.654715	-0.0345275
12_30942	2H	130010	0.518302	-0.140165	0.997616	-0.132385	0.371955	0.00157002	0.756851	-0.104459	0.522964	-0.0452595	0.533394	-0.220285	0.972839	-0.0369068	0.901542	0.0228078	0.884201	-0.592222	0.958298	-0.906589	0.942532	0.00389031	0.827028	-0.0227765
12_30777	4H	49500	0.518302	-0.191661	0.997616	0.00259866	0.49442	0.0672161	0.976684	-0.0818392	0.854975	-0.147559	0.734987	-0.130789	0.452578	-0.102517	0.901542	-0.0332365	0.722917	-0.0818725	0.777846	-0.352862	0.984688	-0.00396491	0.993803	-0.0394728
11_10280	3H	130190	0.518302	0.00343751	0.864316	0.042505	0.555342	-0.0999673	0.751492	0.115881	0.58769	-0.0117832	0.996816	0.0693876	0.57369	0.0474934	0.965428	-0.0258718	0.681667	0.217926	0.885752	-0.0109091	0.717721	0.0432073	0.662157	0.0235856
11_10414	5H	103920	0.518302	0.0170908	0.990621	0.0160462	0.745425	-0.0630839	0.798551	0.0650473	0.591628	0.0333444	0.999224	-0.0140328	0.978384	-0.000655613	0.973899	-0.0205904	0.929292	-0.084074	0.952754	-0.0623078	0.799058	-0.0216112	0.965263	0.00675527
11_20276	3H	58640	0.518302	-0.137861	0.990621	-0.0758845	0.822486	-0.0739703	0.899556	-0.00399116	0.99785	0.0714128	0.865083	-0.0868449	0.967721	-0.00362874	0.963007	-0.131817	0.994686	-0.211255	0.84323	-1.04471	0.351181	-0.0523607	0.741693	-0.076877
11_21122	4H	33380	0.518302	0.123333	0.997616	0.0665141	0.904858	0.0565877	0.933416	-0.00453258	0.993842	-0.113822	0.983399	0.0103811	0.960605	-0.0226523	0.982608	0.0934169	0.974248	0.208095	0.990311	0.816086	0.391868	0.0389679	0.765259	0.0620465
11_10040	6H	65030	0.518367	-0.0427544	0.997616	-0.0325365	0.000782381	0.135972	0.999306	-0.011243	0.797695	-0.024665	0.999224	-0.0958715	0.967721	-0.0486499	0.908554	-0.0804921	0.974483	0.135317	0.847764	-0.306067	0.133296	0.00232837	0.809902	0.00519205
12_30325	3H	90480	0.518367	-0.0410548	0.997616	-0.0100415	0.735733	-0.0260068	0.93324	0.00146356	0.950022	0.0286297	0.991882	0.0708409	0.953074	0.00502482	0.955164	-0.00863304	0.977744	0.258348	0.896027	-0.155817	0.760314	0.00985504	0.97324	0.00258504
11_10350	3H	73530	0.518367	0.0586452	0.899921	-0.0212803	0.8987	-0.0306438	0.777349	0.0357168	0.993842	-0.0186939	0.796263	0.0604548	0.937159	-0.00642507	0.973899	0.0100293	0.797488	0.0963864	0.891391	0.416575	0.731572	-0.00113924	0.983	-0.00772399
11_10821	3H	126270	0.518367	-0.0541569	0.827178	-0.0278748	0.948316	-0.00222058	0.889467	0.0289211	0.985352	-0.0138981	0.991882	-0.0259377	0.670371	-0.00371525	0.980942	-0.055185	0.88848	0.182331	0.958298	-0.133348	0.731572	-0.00954496	0.768462	0.00700786
12_30786	1H	54730	0.523182	0.023981	0.973846	-0.0390343	0.76032	-0.0478321	0.708547	-0.0829184	0.699073	-0.0514355	0.456242	-0.0272139	0.830658	0.0447993	0.99703	-0.00864529	0.963917	-0.242514	0.979248	-0.2446	0.177986	-0.00513409	0.654715	-0.0260389
11_20840	1H	137830	0.52435	0.110785	0.514475	0.100498	0.220283	0.179399	1.01852e-10	0.22851	0.967925	-0.0178461	0.999224	0.0570911	0.221864	-0.021395	0.901542	0.0425354	4.65108e-12	0.823228	1.90077e-20	1.04863	1.18191e-05	0.0494574	0.399589	0.0495551
11_21168	5H	109560	0.52435	-0.0211201	0.442847	-0.0500267	0.673782	0.0361198	0.92259	-0.0484706	0.714461	0.0796794	0.989348	0.0733155	0.850454	-0.049317	0.965705	-0.0392517	0.729008	0.0498466	0.896027	0.105569	0.502817	0.00743233	0.933372	-0.0159627
11_11394	3H	69600	0.533707	-0.0646044	0.823125	-0.09074	0.353557	-0.0507374	0.921922	-0.0508132	0.959567	-0.0923811	0.858545	-0.0721985	0.724868	-0.0448061	0.901542	-0.0632505	0.963917	-0.217854	0.972995	-0.12247	0.43849	-0.0197773	0.691555	-0.00692001
11_21125	2H	129310	0.533707	-0.0391556	0.997616	0.0450832	0.371955	-0.0581143	0.86029	-0.00216208	0.772455	0.0846477	0.983399	-0.0312366	0.596622	-0.0465326	0.715857	0.0326707	0.974483	-0.0484803	0.503983	0.179438	0.942532	0.0066214	0.800604	-0.0103033
12_30857	6H	56480	0.533707	0.0733617	0.827178	-0.0221261	0.619172	-0.0617132	0.9579	-0.00326391	0.415043	0.16103	0.189662	-0.125925	0.960605	0.00113669	0.99703	0.0277911	0.455493	-0.107886	0.90205	-0.0492129	0.707949	-0.00989532	0.827028	0.0170172
12_30976	5H	2090	0.533707	-0.0259791	0.990621	-0.0507878	0.619172	0.0178011	0.908419	-0.0710079	0.833017	-0.0345505	0.991882	-0.0461179	0.764623	0.0648583	0.929932	-0.0591964	0.781961	0.0418723	0.617426	-0.385207	0.635479	-0.00202395	0.943375	-0.0228776
11_11480	2H	108610	0.533707	-0.0333434	0.00140054	-0.103062	0.816819	-0.0499014	0.751492	-0.00100081	0.863371	0.0404259	0.701631	-0.118041	0.0546687	-0.0999351	0.647386	-0.0558136	0.250187	-0.128698	0.947679	-0.32399	0.943789	-0.0243573	0.787889	-0.0339154
11_10639	4H	65050	0.533707	-0.0831505	0.997616	0.000458141	0.951257	-0.00454555	0.908419	0.0118248	0.772455	0.0621561	0.999224	0.000165697	0.807721	0.0358796	0.929932	-0.0401764	0.974248	0.117562	0.952754	-0.209677	0.176095	0.0103185	0.572116	0.0462293
11_21177	5H	132630	0.533707	0.0629022	0.997616	0.0213086	0.981221	-0.0660715	0.921922	-0.0165651	0.844871	-0.0108028	0.796263	0.118809	0.850454	0.00491608	0.980942	0.0237079	0.528593	0.362297	0.990311	-0.387377	0.933034	0.0129032	0.60421	0.0220718
11_20545	5H	159790	0.535486	0.0865581	0.995696	0.111832	0.813691	-0.0161018	0.775043	0.126601	0.99785	-0.0327389	0.701631	0.199698	0.947053	0.0212597	0.907646	0.131018	0.88093	0.609743	3.7388e-05	0.850488	0.705573	0.057977	0.973882	0.0434653
12_30510	6H	49400	0.535486	-0.0935639	0.770225	0.0475356	0.822486	-0.0338735	0.976684	-0.0196986	0.794405	0.0238571	0.991882	-0.0585392	0.900165	0.00932883	0.908554	-0.0709499	0.963917	0.0878721	0.979248	-0.20657	0.809665	-0.0146839	0.982779	-0.0108905
11_10834	5H	108180	0.535486	0.0465496	0.346567	-0.147077	0.868792	0.0260186	0.751492	-0.144765	0.772455	-0.042737	0.983399	-0.0300126	0.799459	0.0309677	0.920661	-0.0318939	0.986725	-0.09006	0.952754	-0.315875	0.894908	-0.0155799	0.867804	-0.0122428
11_11249	5H	70480	0.546535	-0.018121	0.997616	-0.0427916	0.495611	-0.00615841	0.84575	0.0400416	0.324272	-0.178602	0.991882	0.014714	0.976596	-0.0496107	0.901542	0.00683857	0.854806	-0.203733	0.965005	-0.28919	0.176095	0.0391509	0.943375	-0.00869554
12_31170	UNK	0	0.546535	-0.0598419	0.899921	-0.00233316	0.52802	0.0882411	0.796245	-0.09064	0.892523	0.0227754	0.999224	-0.0594757	0.960605	-0.0192388	0.980942	-0.035357	0.675611	-0.253553	0.891391	-0.207561	0.943809	-0.0226102	0.654715	-0.0192718
12_30441	6H	54600	0.549504	-0.0694407	0.739356	-0.0329322	0.818391	-0.0260814	0.460252	0.0588895	0.737425	-0.0486498	0.999224	-0.0175561	0.830658	-0.00105152	0.901542	0.0431952	0.963917	-0.0862151	0.885752	-0.0821486	0.942532	-0.00793109	0.827028	-0.0245362
12_30856	6H	55940	0.549549	0.0189347	0.997616	-0.0238079	0.822486	-0.0291562	0.763525	-0.002777	0.710584	0.135339	0.991882	-0.084094	0.972839	0.0440216	0.920661	-0.0176623	0.681667	-0.375246	0.84323	0.237551	0.349785	-0.0103679	0.993803	0.0091261
11_21155	5H	187380	0.557296	0.0652953	0.997616	-0.0341246	0.921951	0.0352336	0.399423	0.160816	0.99785	0.0360897	0.999224	0.0285639	0.547591	-0.00568893	0.915858	0.0587817	0.891348	0.107738	0.991957	0.297093	0.913014	-0.000714132	0.827028	-0.0110498
12_30454	5H	50270	0.56005	-0.0810027	0.856213	0.0495104	0.910657	-0.0227513	0.713881	0.0521866	0.522964	0.0702991	0.999224	0.0300834	0.847253	-0.023987	0.901542	0.0350788	0.844309	0.0848309	0.937434	0.0912205	0.58384	-0.00186639	0.800604	0.00771033
12_31000	7H	78220	0.564172	-0.0628551	0.987323	-0.0315174	0.562378	-0.0816373	0.796245	0.0427916	0.522964	0.0588458	0.983399	0.00171438	0.849601	-0.00213468	0.991361	-0.000273104	0.929292	0.0144322	0.749673	-0.136198	0.97961	0.0103158	0.993803	-0.0273013
11_20495	7H	25700	0.564172	-0.021214	0.796489	0.0392549	0.573897	0.0450713	0.976851	0.0037382	0.591628	-0.00966789	0.897806	0.00624224	0.843955	0.0509861	0.980942	0.051225	0.655527	-0.0274446	0.00359106	0.451973	0.772621	0.023723	0.654715	0.0141882
11_21038	1H	121120	0.564172	0.166881	0.990621	0.0151802	0.638655	0.00404709	0.713881	0.136718	0.987763	0.00443397	0.897806	0.0558007	0.596622	0.0299436	0.93948	0.0644906	0.928692	0.659574	0.777846	0.450782	0.144047	0.0134636	0.719666	0.0388899
11_20920	3H	140910	0.564705	0.206673	0.124551	0.129431	0.911229	0.165009	0.802228	0.0231423	0.00047648	0.118337	0.987244	0.0771151	0.650573	0.0520016	0.901542	-0.00623203	0.0232209	0.567253	0.820773	0.237905	0.804138	0.010842	0.768462	0.0352946
11_11042	4H	51300	0.565655	-0.0718116	0.823125	0.0156641	0.598828	0.101444	0.899556	-0.056432	0.959567	-0.0739002	0.992665	-0.0148995	0.877687	0.0250682	0.915858	-0.00996933	0.876774	-0.117749	0.990311	-0.171082	0.864988	-0.00101736	0.809662	-0.0164914
11_10178	2H	39100	0.566011	-0.0591912	0.0955887	0.0500611	0.141476	0.100974	0.553994	-0.0429325	0.925484	-0.0135165	0.999832	0.003464	0.912508	0.0567962	0.980942	-0.00335095	0.914609	0.299172	0.919952	-0.153301	0.187973	0.0250812	0.513601	0.0129588
11_10471	1H	88230	0.568659	0.0477039	0.337131	-0.106347	0.810581	-0.0893741	0.595247	0.0625364	0.857114	-0.0431084	0.999224	0.0930823	0.730968	0.0195503	0.963007	0.0243637	0.969219	-0.0825822	0.965005	0.348904	0.802247	0.00479295	0.99861	-0.000367681
11_20931	3H	68320	0.569264	-0.0581271	0.997616	0.0285749	0.951257	-0.021745	0.9873	-0.00229356	0.858112	0.0329702	0.999224	-0.131453	0.66984	0.0202646	0.901542	-0.0599334	0.851327	0.140952	0.992244	0.0632715	0.92783	-0.00586461	0.827028	-0.00807305
11_20975	7H	63660	0.569391	-0.166395	0.000232882	-0.158545	0.300328	-0.0976658	0.713881	-0.117258	0.530842	-0.0566974	0.456242	-0.319084	0.981327	-0.0418449	0.901542	0.035203	4.80508e-07	-0.970724	1.60493e-06	-1.08854	0.983609	-0.0268529	0.800604	-0.0271762
11_20908	1H	121120	0.569391	-0.112505	0.325456	-0.0847009	0.495611	-0.0442837	4.55682e-07	-0.187786	0.934776	-0.0658292	0.991882	-0.185816	0.322638	-0.0723259	0.982608	-0.0420991	0.466836	-0.344089	0.966019	-0.0919501	0.729287	-0.0169594	0.412337	-0.0671254
12_11050	2H	156720	0.569391	-0.0482677	0.961132	-0.0755787	0.656921	-0.051345	0.814173	-0.169723	0.982052	-0.0396046	0.999224	0.0371246	0.972839	-0.0609392	0.982608	-0.0180682	0.933583	-0.247233	0.896027	-0.652007	0.375384	-0.0616855	0.99276	-0.00539041
11_20083	7H	87970	0.569391	-0.108615	0.823125	-0.119541	0.673782	-0.0175569	0.751492	0.0192467	0.957238	-0.0270555	0.999224	-0.0512498	0.967721	-0.00858516	0.955164	0.0403675	0.929292	-0.457354	0.94887	-0.375014	0.61621	-0.0517048	0.993803	-0.0377666
11_11046	2H	58900	0.569391	-0.00103975	0.376588	-0.0740934	0.98052	-0.0054094	0.974896	0.0316042	0.854975	0.0559801	0.644878	-0.0938467	0.61083	-0.00726516	0.901542	-0.0224627	0.88848	0.041633	0.797847	0.112453	0.800269	0.0156194	0.866108	0.00854828
11_20482	4H	59370	0.571693	-0.0869229	0.840774	-0.00890353	0.391305	-0.130048	0.998983	0.0549235	0.872334	0.0729582	0.999224	-0.0298282	0.850454	0.00777968	0.637159	0.00912398	0.95924	-0.280524	0.979248	0.191139	0.884491	-0.0231145	0.960271	-0.00936445
12_30939	UNK	0	0.571693	-0.0278743	0.990621	0.0380787	0.555342	-0.0748372	0.961967	0.0289844	0.325881	0.0301694	0.999224	0.00437321	0.981327	-0.000698045	0.901542	0.0198227	0.884201	-0.0132193	0.992244	-0.0279381	0.802247	-0.000249549	0.862446	0.00562011
12_10979	7H	43380	0.571693	0.0345007	0.997616	0.00152445	0.572383	-0.00178649	0.708547	0.0079585	0.440311	0.022424	0.999224	-0.0197119	0.912508	-0.0183637	0.963007	0.0502399	0.826275	0.317405	0.91121	-0.148979	0.751824	0.020343	0.800494	0.0298626
11_20454	4H	101620	0.571693	0.031817	0.990232	-0.0228625	0.598828	-0.116251	0.86152	-0.0215882	0.77203	-0.0689368	0.999224	0.0194069	0.83595	-0.0521114	0.901542	-0.062711	0.95924	-0.533228	0.979248	0.01956	0.235686	-0.0460315	0.991422	-0.0181941
11_11133	2H	58240	0.571693	-0.000643546	0.990621	0.0554393	0.756939	0.0783751	0.798551	-0.00175241	0.985352	-0.0470152	0.442203	0.237918	0.695395	-0.0364622	0.932931	0.0412503	0.902645	-0.100748	0.972914	0.239208	0.830991	0.0251152	0.866726	-0.00243457
12_11011	1H	6030	0.571693	-0.0817909	0.514475	-0.186412	0.843713	0.0888416	0.770622	-0.144781	0.99785	-0.100513	0.999224	0.0261602	0.547591	-0.0273052	0.901542	-0.131086	0.902645	-0.511571	0.965005	-0.212451	0.562075	-0.0322227	0.960271	-0.018374
11_20092	7H	110990	0.57753	-0.0666811	0.899921	0.0592567	0.727477	-0.013725	0.761102	-0.00159447	0.699073	0.0340139	0.976394	-0.0755784	0.772308	-0.0349832	0.991361	0.0272556	0.88848	-0.0181859	0.94887	-0.243172	0.97961	-0.0172174	0.963564	-0.00939316
12_30626	6H	90830	0.582663	0.0216335	0.899921	0.0244166	0.681855	-0.00960017	0.917279	0.073998	0.673453	0.134701	0.769849	0.0479458	0.660038	-0.026587	0.980942	-0.00949847	0.974248	0.259117	0.753582	-0.00375017	0.955797	-0.000412208	0.885524	0.0181173
12_30317	6H	45440	0.582663	0.0372216	0.997616	0.0329908	0.981221	0.0369478	0.802073	-0.0182366	0.503643	0.0788457	0.992901	0.0164548	0.850454	0.0223153	0.955164	0.00279179	0.837304	0.217549	0.965005	0.155289	0.864988	0.0177059	0.955559	0.00315773
12_10657	7H	68460	0.584231	0.0733504	0.739356	-0.0514305	0.857284	0.0454617	0.895274	-0.0258142	0.687774	-0.154041	0.187264	0.102461	0.596622	-0.0770231	0.929932	-0.0174002	0.956042	-0.0912366	0.9389	0.386475	0.97961	-0.00694336	0.800604	-0.0264082
11_10338	1H	117800	0.587493	-0.145801	0.997616	-0.171133	0.371955	-0.0405465	0.742922	-0.111181	0.523095	-0.0944519	0.456242	-0.292358	0.967721	-0.0488282	0.901542	0.0210637	0.963917	-0.616798	0.920763	-1.03404	0.996246	-0.0168961	0.821472	-0.0246523
12_30736	3H	168400	0.587493	-0.176034	0.997616	0.0373324	0.418032	-0.0327628	0.751492	-0.104203	0.613531	0.00987921	0.999224	-0.112581	0.967721	0.00756458	0.296391	-0.0446978	0.831622	0.237545	0.955588	-0.238711	0.737972	-0.0149166	0.991422	0.0445059
11_21473	6H	53290	0.587493	-0.0361191	0.823125	-0.0454675	0.658615	0.0116792	0.86152	-0.0557235	0.982052	-0.0891808	0.903662	0.0192225	0.850454	0.0309677	0.901542	0.0645504	0.348206	-0.482057	0.972995	-0.175959	0.864988	-0.0233085	0.768462	-0.00278797
11_10244	6H	43150	0.587493	-0.0708842	0.863586	0.0375282	0.821588	0.103075	0.9873	0.0117943	0.82878	0.048244	0.983399	-0.100937	0.533904	-0.0451599	0.901542	-0.0580904	0.902645	0.140985	0.896027	-0.0904356	0.470739	0.00587021	0.800604	0.0234254
11_21001	5H	75400	0.58888	0.00076202	0.975959	-0.0259203	0.52802	-0.0606007	0.798551	0.0363364	0.818572	0.0260947	0.986835	-0.0423248	0.500515	-0.000837297	0.908554	0.0279696	0.963917	0.0203142	0.896027	-0.186015	0.515297	1.63117e-05	0.965263	-0.0048064
11_10336	5H	161580	0.58888	-0.032129	0.997616	0.0129914	0.663155	0.0549291	0.86152	-0.0384425	0.99785	-0.0838055	0.796263	0.103331	0.630293	-0.0508084	0.980942	0.00453933	0.797488	-0.28087	0.947679	-0.0293253	0.942532	0.00184258	0.827028	-0.0205144
11_10789	1H	112540	0.58888	0.00553898	0.700137	0.0584953	0.925711	0.00846851	0.921922	0.0414918	0.325881	0.127475	0.865083	-0.0688002	0.907592	0.0477248	0.980942	-0.0114505	0.978687	0.200294	0.990311	0.215358	0.838022	0.0143312	0.800604	0.000174636
11_10046	4H	55630	0.58888	-0.0616714	0.997616	0.0701583	0.98052	0.14289	0.838368	-0.0485243	0.985319	0.0379107	0.741436	0.0638353	0.889318	-0.0460328	0.99703	-0.0241449	0.95924	-0.00762326	0.896027	-0.0534596	0.943809	-0.00562607	0.691555	-0.0456175
12_11477	7H	78220	0.58888	0.0184162	0.899921	-0.107004	0.990925	-0.0159578	0.772215	-0.0320997	0.475025	-0.119831	0.817239	0.0824167	0.908561	-0.0561725	0.971996	-0.0364215	0.677497	-0.172316	0.965005	0.0778271	0.797892	-0.0172226	0.855109	0.00246358
11_10095	5H	137160	0.596812	-0.0842389	0.823125	-0.0295962	0.281906	0.0323828	0.713881	-0.0303521	0.835679	0.0577531	0.865083	-0.0138538	0.932308	-0.0417083	0.994107	-0.0187281	0.969219	-0.132059	0.952754	-0.165408	0.254923	-0.0258073	0.924785	-0.0129958
12_10698	7H	77850	0.596812	-0.0214577	0.997616	0.0464555	0.792748	0.087556	0.897737	0.0113686	0.58304	0.0288527	0.741436	0.018119	0.880536	0.000969095	0.982608	-0.00945973	0.348206	0.432523	0.820773	-0.102925	0.943789	0.0147238	0.827028	-0.0198149
11_20561	2H	156720	0.596812	0.0725043	0.997616	0.0021132	0.981221	0.0711385	0.86152	-0.0372415	0.702176	0.0164583	0.999224	-0.00587593	0.660038	0.024864	0.99703	0.00861994	0.681667	0.466325	0.797847	0.116197	0.184143	0.0354225	0.993803	0.00959542
11_21436	2H	150670	0.601451	-0.0317964	0.961132	0.0219041	0.780653	0.105528	0.976684	-0.0266046	0.523095	0.106427	0.983399	-0.0200878	0.960605	-0.0356669	0.810282	0.0522929	0.781961	-0.291045	0.955588	0.264017	0.461088	-0.018387	0.960271	0.024081
11_20712	1H	20820	0.604804	0.0880964	0.997616	0.0311941	0.188299	0.0990051	0.4949	0.00518915	0.917495	0.00367264	0.992665	0.00366297	0.850454	0.0201528	0.901542	-0.00104887	0.884201	0.106371	0.991403	0.0382041	0.804138	0.00922142	0.943375	0.00747152
11_10744	1H	26110	0.606282	-0.0211133	0.739356	-0.0299811	0.223552	-0.0793593	0.765114	-0.0249511	0.993049	-0.101483	0.999224	-0.0553041	0.833074	-0.0435881	0.908554	0.0123856	0.974248	-0.243694	0.794978	-0.0467508	0.132583	-0.0232715	0.636337	-0.0118868
12_30603	UNK	0	0.606282	-0.0868341	0.899921	0.0293348	0.725786	0.0243697	0.976684	0.0504561	0.320581	0.0210924	0.764668	-0.0457833	0.83595	0.0301936	0.999373	-0.0282572	0.88848	-0.0223369	0.665637	0.00170261	0.635018	-0.00411948	0.436547	0.0107375
11_20695	3H	76200	0.606282	-0.0317251	0.969954	-0.0544087	0.741714	-0.0899444	0.976684	0.0533648	0.287505	0.0546108	0.676403	0.00809198	0.830658	-0.0347599	0.980942	-0.0498416	0.891348	-0.197962	0.797847	-0.346383	0.804138	-0.0158788	0.965263	-0.033161
11_10924	7H	77850	0.606282	0.018362	0.997616	0.00147213	0.756982	-0.0281098	0.976684	-0.0263995	0.58304	-0.0762212	0.796263	-0.0361544	0.951255	-0.0298142	0.99703	0.00724596	0.842574	-0.394478	0.628712	0.470742	0.933034	-0.0116621	0.993107	0.00840969
11_20089	4H	123290	0.609173	-0.0156275	0.990621	0.0290382	0.783169	0.0268566	0.932661	0.047611	0.99785	0.00182354	0.983399	-0.0115848	0.967721	0.0266655	0.980942	0.0100788	0.97215	-0.0351426	0.973595	0.1299	0.838022	-0.000859163	0.993803	0.0081215
11_10055	7H	79600	0.611557	-0.0316667	0.823125	-0.0461689	0.663595	0.0104517	0.881817	-0.055247	0.973412	-0.0930015	0.903662	0.0179994	0.859182	0.0297539	0.901542	0.0641113	0.348206	-0.501018	0.979248	-0.15444	0.846603	-0.023461	0.77639	-0.00325512
11_20076	7H	0	0.611557	-0.0452008	0.840774	-0.0689651	0.907656	-0.0685407	0.761102	0.16971	0.56159	-0.0839423	0.986835	0.170414	0.66984	0.0380552	0.980942	0.0474112	0.804545	-0.0987354	0.896027	0.143974	0.825261	-0.0297658	0.99861	-0.00278259
11_20205	7H	83440	0.61177	0.0502997	0.997616	0.018294	0.610833	0.0529317	0.984553	-0.020782	0.799703	-0.0527928	0.741436	0.0804892	0.811441	0.0365333	0.626218	-0.0412014	0.842574	-0.171782	0.950489	0.188032	0.703736	0.00963686	0.955559	-0.00564387
12_11010	5H	178430	0.614508	-0.0432134	0.856213	-0.0566862	0.619172	-0.0921609	0.816041	-0.0617294	0.943717	-0.0515203	0.946253	-0.0503445	0.670371	-0.107915	0.980942	0.000598287	0.963917	-0.315385	0.979248	-0.200355	0.797804	-0.00417057	0.705649	-0.0783203
11_20220	1H	107550	0.622839	0.0382863	0.857969	-0.014065	0.619172	0.00215225	0.976684	0.034138	0.99785	-0.014647	0.903662	0.0365807	0.905045	-0.0123216	0.980942	0.0310475	0.884201	0.178075	0.992244	-0.0877875	0.820742	-0.0119495	0.993803	0.0125509
11_21112	6H	126850	0.622839	0.0795209	0.921233	0.0896233	0.619172	-0.020483	0.976851	0.0493847	0.99785	0.0464866	0.999224	-0.0209877	0.82608	0.0254203	0.901542	0.0572948	0.711748	-0.0787973	0.745917	0.203166	0.489387	-0.013014	0.883367	0.0342089
12_30465	6H	55940	0.624077	0.135274	0.997616	0.191188	0.171501	0.192147	0.775043	0.000567597	0.522964	0.126374	0.456242	0.286541	0.981327	0.0495051	0.877845	-0.0644592	0.88848	0.657266	0.880844	1.03852	0.982961	0.0291291	0.813363	0.017449
11_10510	4H	102370	0.624077	0.0443691	0.997616	0.0553855	0.783169	-0.0191638	0.814173	0.050922	0.943717	-0.108435	0.865083	0.116477	0.976596	0.026079	0.955164	0.0957345	0.958659	0.316869	0.835272	0.688253	0.804138	0.0386024	0.993803	0.00912002
11_21274	2H	137510	0.631558	0.119682	0.703572	0.0633452	0.857284	0.171816	0.742922	0.0338534	0.977545	0.134761	0.882182	0.120114	0.509209	0.171874	0.980942	-0.000430064	0.997585	0.468754	0.770846	0.604926	0.624431	0.044802	0.654715	0.0540558
11_11350	5H	104500	0.633623	0.0387994	0.840774	0.0502454	0.88413	0.010293	0.984553	0.0491957	0.86826	-0.0337884	0.493033	0.117439	0.967721	-0.00266148	0.637159	0.0458543	0.963917	0.204643	0.990311	0.300502	0.913014	0.0024671	0.821831	0.0179779
12_10322	5H	196120	0.634988	-0.0793047	0.631464	0.0408093	0.822486	-0.0202713	0.921922	-0.0547884	0.523095	-0.0224192	0.967898	-0.0302876	0.613913	0.0210274	0.982608	0.010813	0.963917	-0.0670768	0.955588	-0.050489	0.853929	0.0112854	0.97943	-0.00401796
11_11479	6H	12540	0.639447	0.0038604	0.997616	-0.0685934	0.432382	0.0137464	0.964201	0.0486437	0.879701	0.021285	0.991882	0.017335	0.436405	-0.0856588	0.901542	-0.0312727	0.88848	0.0718042	0.896027	0.251198	0.980628	-0.00287714	0.741693	-0.0167224
11_20841	5H	50270	0.641539	-0.0640148	0.325456	-0.0756661	0.315074	-0.0324917	0.765114	-0.00248614	0.58769	-0.0413305	0.741436	-0.14492	0.937159	-0.0123317	0.841329	0.0647195	0.528593	-0.536771	0.746278	-0.616365	0.913014	0.0103289	0.83618	0.00236999
12_30698	6H	86880	0.645345	-0.064142	0.997616	-0.00724897	0.108752	0.190409	0.945642	-0.00260088	0.580437	0.0417638	0.756162	0.0333726	0.889318	0.00757497	0.963007	0.00564937	0.902645	0.296285	0.90205	0.039871	0.882968	0.0226566	0.691555	0.0119771
11_20197	4H	81690	0.645345	0.0762117	0.823125	0.118411	0.281906	0.0740309	0.751492	0.019519	0.591628	0.043759	0.527344	0.267341	0.960605	0.0260999	0.877845	-0.0562366	0.933678	0.697182	0.94887	0.817899	0.994268	0.0153919	0.821472	0.00139231
12_30328	4H	40960	0.645345	-0.0712355	0.76553	-0.0866319	0.315074	-0.0187132	0.751492	0.0144082	0.626641	0.0393517	0.796263	-0.157062	0.937159	0.015939	0.868768	0.0706366	0.842574	-0.552226	0.834244	-0.594538	0.914768	-0.00322945	0.741693	-0.0180894
11_11354	2H	58900	0.645345	-0.041233	0.997616	-0.000121677	0.371955	-0.124371	0.897737	0.0602226	0.522964	-0.0553793	0.672947	-0.0525911	0.868487	-0.055332	0.901542	0.0388559	0.64885	-0.359207	0.822998	-0.18001	0.195018	-0.0387012	0.955559	-0.00654654
11_20996	6H	93120	0.645345	0.0397427	0.997616	0.00735821	0.371955	0.0949724	0.893155	-0.0295549	0.772455	0.0196422	0.987244	0.000809874	0.981327	0.0168837	0.973899	0.0277656	0.989062	0.00398331	0.948986	-0.0935386	0.284306	0.0323125	0.765259	-0.0161517
11_20594	1H	136310	0.645345	0.00839714	0.927723	0.0740389	0.418032	-0.042509	0.976684	0.0124389	0.772455	0.00889716	0.999224	-0.00938224	0.413259	0.117775	0.901542	0.0347506	0.844309	-0.0255308	0.952754	-0.201282	0.9321	0.0031582	0.691555	0.0225539
12_10713	7H	79600	0.645345	0.0417941	0.911126	-0.0444658	0.495611	-0.0859625	0.976684	-0.0103817	0.815758	-0.0982209	0.999224	0.0614459	0.772887	0.0701291	0.901542	-0.0223517	0.963917	-0.0412563	0.868557	-0.447724	0.531037	-0.00984912	0.827028	0.0167054
11_20790	7H	55630	0.645345	-0.189213	0.997616	-0.103431	0.543938	0.000388131	0.775073	0.0947958	0.982052	-0.244464	0.999224	0.195703	0.650573	0.000471011	0.969728	0.0693853	1.55729e-06	-1.0137	0.972995	0.32795	0.362069	0.00915054	0.97324	0.0138385
12_31095	2H	116490	0.645345	-0.00446993	0.863586	-0.00792021	0.543938	0.0280369	0.883506	0.0673686	0.987781	0.0255801	0.983399	-0.0346204	0.883137	0.00835018	0.626218	-0.0372616	0.50202	-0.201302	0.965005	0.327465	0.559507	0.00660516	0.149308	0.0322341
12_30430	6H	52750	0.645345	0.0171379	0.990621	0.0327231	0.555049	0.00479482	0.865741	0.00622401	0.857114	-0.0149287	0.966876	-0.0210074	0.967721	0.0146959	0.982445	-0.00816381	0.933678	0.0869818	0.947679	-0.177673	0.555628	-0.00761596	0.993803	-0.00194401
11_20349	7H	83440	0.645345	0.0179961	0.997616	0.0181515	0.555342	0.0102812	0.967207	-0.00287087	0.971041	0.0914763	0.983399	-0.0304151	0.764786	-0.0513538	0.626218	0.0322218	0.963917	0.0333015	0.979248	0.0701429	0.944347	0.011056	0.744136	-0.03016
12_30818	3H	9630	0.645345	-0.0576394	0.951292	-0.0278482	0.582096	-0.141907	0.632003	0.0656809	0.90337	0.0446534	0.999224	-0.0546052	0.6766	-0.0627001	0.969728	0.0360875	0.95924	-0.145892	0.826398	-0.104316	0.802247	-0.0212419	0.742196	-0.0154222
12_30998	7H	84920	0.645345	0.00200311	0.997616	-0.00628448	0.589997	-0.0409401	0.967935	0.0225966	0.673453	0.0531044	0.983399	-0.0418246	0.865847	-0.0355657	0.963007	-0.00469962	0.817994	-0.22692	0.979248	-0.0487158	0.942532	-0.0253146	0.800604	-0.00739696
11_20355	6H	110320	0.645345	0.0526242	0.840774	0.0584034	0.631516	0.103426	0.853314	0.0829162	0.925484	0.0550606	0.964533	0.0467699	0.670371	0.107633	0.980942	0.00562556	0.963917	0.356457	0.979248	0.238988	0.746541	0.00575957	0.691555	0.0791492
11_10150	UNK	0	0.645345	0.0457741	0.823125	-0.106861	0.649795	0.000537944	0.92259	0.113318	0.287505	0.0759049	0.456242	0.126034	0.433244	-0.0653825	0.980942	-0.00751101	0.928692	0.0839692	0.921334	-0.0375171	0.717721	-0.0177388	0.758656	0.0193255
11_10405	5H	0	0.645345	-0.04299	0.997616	0.0204109	0.663155	0.0325681	0.86152	0.0223874	0.854975	-0.0447183	0.983399	0.0383958	0.655262	0.032075	0.901542	0.0837075	0.982206	0.123507	0.94887	-0.074991	0.800269	-0.00326066	0.768462	0.011938
11_20572	6H	55650	0.645345	0.179163	0.911126	0.0373835	0.682331	0.01371	3.47721e-05	0.180306	0.985319	0.0242973	0.897806	0.054163	0.596622	0.0259534	0.932325	0.0681587	0.555157	0.762877	0.79797	0.499454	0.144047	0.026064	0.691555	0.0393124
12_30835	7H	79600	0.645345	-0.0604114	0.997616	-0.0549165	0.683269	-0.046774	0.782505	-0.0146603	0.857114	-0.0458489	0.991882	-0.145222	0.937159	-0.0218708	0.901542	-0.0647258	0.931819	0.111609	0.851761	-0.269012	0.913014	-0.017327	0.800494	-0.0408829
11_20230	7H	86440	0.645345	-0.0148408	0.997616	-0.00103575	0.744379	-0.0472154	0.802073	-0.00158921	0.923313	-0.0336994	0.456242	0.0846343	0.981327	-0.0244409	0.99703	-0.0113867	0.897984	-0.0321304	0.90205	-0.0256961	0.90339	-0.00559214	0.955559	-0.0049329
12_31375	5H	161580	0.645345	-0.0871682	0.868136	-0.120335	0.745425	0.11098	0.742922	0.095515	0.794405	-0.150678	0.985426	0.06428	0.890723	-0.0437746	0.955164	-0.00612002	0.89593	0.0227055	0.952754	-0.392743	0.461088	-0.00127801	0.943375	0.00388719
12_10368	7H	45710	0.645345	0.013428	0.997616	-0.0130448	0.756765	0.0347186	0.899556	0.0667937	0.57548	0.181227	0.992665	0.066772	0.50235	-0.00853335	0.980942	-0.0105159	0.929292	0.213157	0.746278	0.30893	0.98133	-0.0115733	0.56812	0.0292234
11_21121	5H	68350	0.645345	-0.109648	0.823125	-0.0499514	0.756982	-0.0694391	0.976684	0.0243899	0.977545	0.0126607	0.00980364	-0.177704	0.83595	-0.020632	0.982086	-0.0123031	0.928692	-0.345704	0.988569	-0.23392	0.218867	-0.0184427	0.69692	-0.0164246
11_21318	5H	53180	0.645345	0.0262811	0.911126	-0.0195776	0.762326	0.0329441	0.632003	0.0417635	0.950022	-0.0796393	0.999224	-0.0513176	0.613094	-0.00206937	0.915858	0.0353874	0.842574	0.0578944	0.000448984	0.370423	0.927558	0.00566019	0.287153	0.0370023
12_31220	3H	120590	0.645345	0.144551	0.453082	0.111584	0.762634	0.185708	0.770622	0.096044	0.90337	0.193283	0.456242	0.259153	0.476112	0.152546	0.969728	0.0588431	0.933678	0.597164	0.628425	0.910121	0.434842	0.0620034	0.614207	0.0826239
11_20139	7H	141760	0.645345	-0.0975211	0.869918	-0.027794	0.772691	-0.0257409	0.727336	-0.185875	0.287505	-0.125274	0.967898	0.0489564	0.427743	0.0020515	0.980942	-0.0150204	0.781961	-0.65147	0.79797	-0.470026	0.886863	-0.0276284	0.800604	-0.0146246
12_30499	1H	55490	0.645345	0.0114004	0.823125	0.104704	0.772691	0.0367457	0.974896	0.0638196	0.554085	0.0819224	0.999224	0.0283594	0.83595	0.0135026	0.901542	-0.0168279	0.97215	-0.296201	0.979248	0.24574	0.799946	0.0066021	0.654715	0.000645359
11_10861	7H	133790	0.645345	0.0535423	0.997616	0.00525445	0.780653	0.0822377	0.751492	0.09517	0.576219	-0.0718362	0.983399	0.216543	0.889318	-0.0135746	0.963007	-0.0687652	0.781961	0.223107	0.984736	0.103522	0.669605	-0.0267795	0.885524	0.0228185
11_20293	2H	147940	0.645345	-0.00460869	0.687975	-0.0428096	0.783169	-0.012026	0.814173	-0.0422626	0.522964	-0.136184	0.762201	0.119202	0.960605	-0.0252771	0.991361	0.000607654	0.994686	-0.27325	0.917031	-0.0639864	0.61998	-0.00743081	0.827028	-0.0083475
11_10644	1H	127100	0.645345	-0.0108841	0.997616	0.00157213	0.857284	-0.086724	0.999306	-0.00243045	0.918463	0.00530006	0.00192928	-0.138861	0.880536	0.0238599	0.998405	-0.00640686	0.97215	0.236963	0.904345	-0.147159	0.97961	-0.0066829	0.960271	0.00161678
11_21406	2H	126370	0.645345	-0.032799	0.929606	-0.0360754	0.872191	0.0115732	0.880174	-0.0157118	0.591628	-0.0102235	0.983399	-0.0555456	0.967721	0.0413793	0.908554	-0.05837	0.711748	0.286722	0.79797	-0.305051	0.942532	0.00956279	0.965263	-0.013033
11_10954	6H	55000	0.645345	0.0980404	0.869918	-0.0709842	0.877438	-0.0915873	0.976684	0.0176291	0.514928	-0.0298066	0.920761	-0.0330816	0.752168	-0.0380669	0.955164	0.0238118	0.88848	-0.215304	0.928678	0.49759	0.97548	0.0141732	0.925866	0.0366408
12_30940	6H	72540	0.645345	-0.000726961	0.927723	-0.0447003	0.88658	-0.0390301	0.892778	0.0119331	0.772455	0.0380943	0.903662	-0.193785	0.967721	-0.0345378	0.901542	-0.0255031	0.813973	-0.0161948	0.952754	-0.160988	0.913014	-0.0198076	0.691555	0.0389434
11_20939	4H	46410	0.645345	0.039826	0.997616	-0.0484872	0.890054	-0.0462404	0.865741	0.00874923	0.959567	0.017935	0.999224	0.0666422	0.630293	0.00744533	0.980942	0.0824028	0.923617	-0.230412	0.891391	-0.150221	0.87103	-0.0149993	0.720382	0.00180179
11_10516	1H	65530	0.645345	0.000971009	0.997616	-0.014398	0.911229	-0.0926781	0.632003	-0.0497753	0.759859	-0.0587585	0.999224	-0.0689002	0.902101	-0.025337	0.963291	-0.0521655	0.902645	-0.357305	0.746278	-0.360641	0.882968	-0.0165102	0.875791	0.020705
11_10223	4H	20120	0.645345	0.0509237	0.823125	-0.0811942	0.948316	-0.0247695	0.897737	-0.0106565	0.80843	0.0111348	0.762201	-0.187406	0.960671	-0.0112707	0.901542	-0.0356405	0.977744	0.0273636	0.896027	-0.191991	0.853929	-0.00570864	0.993107	-0.0192713
11_20553	5H	2810	0.645345	-0.121257	0.840774	-0.0105412	0.964159	0.0741317	0.976684	0.00791344	0.757891	0.0804628	0.994749	-0.0111387	0.547591	0.035868	0.706193	-0.0186946	0.884511	-0.0893467	0.820773	0.00866005	0.819378	-0.00165612	0.869875	0.0183641
11_10056	7H	40180	0.645345	0.0185023	0.990621	0.0155339	0.969881	-0.012215	0.945642	-0.0569947	0.778766	-0.0037457	0.991882	0.0407501	0.937611	-0.0406741	0.927798	0.00392375	0.933678	-0.0799742	0.896027	0.20277	0.680325	8.94416e-05	0.993803	-0.000920268
11_10661	5H	51600	0.645345	-0.0470731	0.863586	0.00310812	0.990925	-0.00850108	0.742922	0.00901846	0.868829	0.0165179	0.999224	-0.0495303	0.675744	-0.0764747	0.901542	0.0167864	0.99725	-0.0829652	0.753582	-0.0792416	0.819378	-0.0174241	0.850019	-0.0413363
12_30276	3H	114000	0.64884	0.000767275	0.997616	0.0278359	0.598828	-0.0991201	0.779345	0.00394491	0.193801	0.08385	0.623677	0.042039	0.967721	0.00162094	0.982608	-0.0135666	0.884201	0.24745	0.252339	-0.275383	0.838022	0.00903843	0.993803	-0.00803779
11_10783	5H	135720	0.649656	0.00355153	0.990621	-0.0552393	0.936209	-0.0249418	0.457574	0.0519598	0.483371	0.00466934	0.939056	0.0573609	0.856593	-0.0331428	0.973899	0.0257056	0.929292	-0.372589	0.990311	0.214135	0.854788	0.00185191	0.965263	-0.0176031
12_30842	6H	16970	0.650953	-0.102923	0.800796	-0.0586189	0.315074	-0.080369	0.798551	0.0393363	0.772455	-0.0971482	0.903662	-0.091898	0.902101	-0.0437304	0.969728	0.0217296	0.842574	-0.108631	0.79797	-0.267643	0.641831	-0.0212419	0.568344	-0.0228573
11_21361	1H	55490	0.650953	-0.0735928	0.997616	0.0197107	0.371955	0.0709885	0.761102	0.0246492	0.993049	-0.0138694	0.796263	-0.0645062	0.830658	-0.00973284	0.99703	0.00683045	0.939469	-0.0023173	0.950489	-0.0959898	0.984985	-0.00529409	0.776	0.0062798
12_30455	4H	65800	0.650953	-0.0777178	0.990621	-0.0320934	0.371955	0.137707	0.085369	-0.307791	0.985319	-0.0313131	0.999224	-0.123668	0.891967	-0.00359929	0.948873	-0.0336457	0.781961	-0.473298	0.952754	-0.194624	0.804945	-0.0562361	0.951399	-0.0420327
11_11436	3H	155850	0.650953	0.026398	0.951292	-0.0606726	0.603024	-0.113853	0.445803	0.124993	0.886136	0.100988	0.999224	0.0111434	0.752749	-0.0387463	0.963007	0.0622961	0.781961	0.165155	0.797847	0.671182	0.257746	-0.00418188	0.869875	0.0139577
11_10455	6H	64360	0.650953	0.00811009	0.990621	0.0648472	0.605588	-0.073875	0.899556	0.016643	0.918463	-0.0320329	0.983399	-0.0989498	0.893121	0.0329796	0.963007	0.0191608	0.97215	0.0583218	0.835272	0.125851	0.736579	-0.0119743	0.249014	-0.00341555
12_30406	1H	55490	0.650953	-0.0053323	0.823125	-0.0938716	0.741714	-0.0294187	0.976684	-0.0531375	0.576219	-0.0654814	0.999224	0.00694495	0.883137	-0.00618921	0.877845	0.028562	0.963917	0.329533	0.975075	-0.163039	0.867173	-0.000472596	0.662157	0.00343131
11_20934	5H	166630	0.650953	-0.0187238	0.997616	0.0179286	0.843165	-0.034262	0.945192	0.0291287	0.554085	0.0927851	0.999224	0.00618899	0.57369	0.0462247	0.980942	-0.00429394	0.902645	-0.0798541	0.701373	0.160568	0.942532	-0.0011495	0.718851	0.0129529
11_10137	3H	54400	0.650953	-0.0323073	0.997616	0.00874696	0.857284	0.0593377	0.713881	-0.0121476	0.661725	0.000431366	0.983399	0.0375154	0.900165	0.0223899	0.991361	0.00102508	0.963917	0.180765	0.820773	-0.0321302	0.686164	-0.0194206	0.800494	-0.0358878
11_20656	6H	54600	0.651954	0.0683846	0.844214	-0.0627429	0.315074	0.0996307	0.771191	0.0482584	0.743481	-0.0195689	0.986835	0.0403239	0.976596	0.0420363	0.840982	-0.00670177	0.927991	0.215853	0.920763	0.0912824	0.375384	0.0056009	0.610326	0.0348667
12_30403	1H	126480	0.651954	0.145016	0.997616	0.01793	0.619172	0.121666	0.967207	0.190154	0.743481	0.0817313	0.983399	0.182536	0.768606	0.0374741	0.991361	0.0149448	0.733604	0.667215	0.919952	0.438899	0.713385	0.0515064	0.513601	0.0269644
11_10756	4H	48500	0.651954	-0.0342892	0.990621	-0.0619461	0.672057	-0.0198221	0.826889	0.00983527	0.897565	0.0225466	0.148726	0.101043	0.889318	-0.0222238	0.969728	0.042136	0.884201	-0.119019	0.79797	0.019293	0.529492	-0.00130179	0.85504	-0.00334518
11_20245	7H	12420	0.651954	-0.0338991	0.997616	0.0468818	0.68616	-0.0240576	0.632076	0.108378	0.973412	-0.0366884	0.740365	0.0854403	0.661651	-0.0447576	0.955164	0.0361231	0.88848	0.00167596	0.990311	0.32048	0.401052	0.0215161	0.955559	0.00563341
12_30596	6H	55940	0.651954	-0.0204053	0.823125	-0.0466082	0.687369	0.00754539	0.921922	-0.0525048	0.959567	-0.0996422	0.920486	0.0146555	0.877687	0.0262174	0.901542	0.0617849	0.348206	-0.531477	0.979248	-0.099966	0.802247	-0.0231465	0.800494	-0.00421317
12_31352	5H	182880	0.651954	-0.0398734	0.997616	0.042703	0.78679	0.185267	0.9873	0.0394307	0.711003	-0.0842531	0.95248	0.0969604	0.547591	-0.0840844	0.901542	0.0487643	0.902645	-0.0726624	0.947679	0.180221	0.4468	-0.0167557	0.905118	-0.0315131
12_31353	6H	97390	0.651954	0.00516469	0.997616	0.0364582	0.794793	0.017264	0.976684	-0.0517858	0.95128	0.036602	0.983399	-0.0721412	0.937159	-0.026375	0.908554	0.11079	0.97215	-0.36432	0.965005	-0.0540468	0.942532	-0.0473637	0.993803	0.0754824
11_10165	6H	16970	0.651954	0.0375364	0.997616	0.0285151	0.826114	0.0669702	0.798551	-0.0671518	0.995015	0.0552322	0.881781	0.0379251	0.611048	0.050865	0.973899	-0.00732536	0.891348	0.0538623	0.774218	-0.168147	0.473833	0.0127487	0.925866	0.0100458
11_10673	7H	83440	0.651954	-0.0271224	0.997616	-0.0706965	0.878636	-0.0367737	0.718641	-0.0742317	0.523095	-0.181334	0.983399	0.0429156	0.859182	0.0395338	0.690949	-0.0390348	0.432716	-0.164913	0.947679	-0.292539	0.933034	0.0029239	0.97324	-0.0249182
12_10420	UNK	0	0.651954	0.0577308	0.997616	0.0273751	0.878636	0.0514387	0.751465	-0.00605941	0.712424	-0.0449677	0.707227	0.164093	0.276322	0.0654916	0.626218	0.0990329	0.884201	-0.37089	0.362764	0.323118	0.980628	-0.00307151	0.925866	0.0443721
12_31417	5H	108180	0.651954	0.0148046	0.990621	-0.0699742	0.951257	-0.0179285	0.876934	0.0431891	0.629929	-0.0341249	0.992901	-0.0182837	0.702788	-0.0211396	0.99703	0.00499386	0.963917	-0.153954	0.777846	0.241827	0.974031	-0.00229063	0.955559	0.00878119
11_10738	4H	19520	0.653736	-0.0714349	0.907958	-0.0567933	0.783169	0.00214816	0.713881	0.0444413	0.842074	0.00297079	0.827873	0.10859	0.868487	0.0132678	0.901542	0.0684151	0.98199	-0.31481	0.990311	-0.0867311	0.942532	-0.0242398	0.97324	-0.0174138
12_30554	4H	96590	0.654957	-0.0309772	0.856213	0.0373969	0.555342	0.0883423	0.878241	0.0279318	0.523095	-0.108201	0.456242	0.0736463	0.885246	0.0122073	0.978909	-0.00390958	0.550324	0.231155	0.777846	0.302268	0.56554	0.0265135	0.813339	-0.0235246
12_30582	2H	58900	0.654957	0.0715711	0.997616	-0.0428136	0.737991	0.00160923	0.850574	0.00334849	0.410201	0.00292505	0.448665	0.103875	0.967721	0.0384389	0.928247	-0.00784355	0.801588	0.156535	0.617426	-0.186922	0.685998	0.0172313	0.955559	-0.00447839
11_20959	1H	117800	0.654957	0.0540652	0.997616	-0.0345473	0.794793	0.00607274	0.880174	-0.0223817	0.57548	-0.0618068	0.974938	-0.105682	0.967721	-0.00417613	0.969728	-0.0193617	0.50202	-0.48446	0.896027	-0.252983	0.507861	0.000923024	0.97324	-0.0306521
11_21315	2H	121500	0.658603	0.00433045	0.997616	-0.0104422	0.277053	-0.0799511	0.814245	0.0471969	0.522964	-0.0983239	0.999224	-0.0390523	0.967721	0.00514626	0.969728	-0.034288	0.902645	0.16422	0.952754	-0.261994	0.996246	-0.0257816	0.556279	-0.0093437
12_31055	UNK	0	0.658888	0.00433345	0.997616	0.000687254	0.407259	0.155811	0.97754	-0.048615	0.743481	-0.0770547	0.929834	-0.142183	0.967721	0.0137961	0.901542	-0.0433316	0.984932	-0.361254	0.965005	0.0876272	0.401052	-0.0215135	0.960271	-0.000273449
12_10166	1H	69530	0.658888	0.0246262	0.997616	0.0199781	0.756765	0.0457728	0.796245	0.0159391	0.522964	-0.0772743	0.999224	0.113833	0.967721	-0.0488213	0.955164	-0.0698561	0.801588	-0.19965	0.972995	0.0231006	0.555628	-0.0366695	0.889563	0.013223
11_10220	6H	81170	0.659569	-0.0674316	0.927723	0.0553513	0.277053	0.101056	0.632003	0.105583	0.550753	-0.0594451	0.999224	-0.0277551	0.912508	-0.0291687	0.965428	-0.00557943	0.797488	0.0989743	0.797847	0.00211962	0.623276	0.00291411	0.765259	-0.00977975
12_30577	5H	182880	0.659569	0.0509692	0.997616	-0.05185	0.565422	-0.0234342	0.964201	0.0360699	0.943717	0.0192409	0.903662	-0.0543013	0.885246	-0.0163406	0.989627	-0.0509063	0.947604	0.0504048	0.93174	0.065806	0.731572	-0.0219854	0.834839	-0.0224394
11_21161	3H	111420	0.659569	0.0118269	0.997616	0.0396109	0.783169	0.00609937	0.921922	-0.0393458	0.743481	0.0619003	0.999224	-0.0207037	0.882171	0.0403633	0.980942	-0.034347	0.929292	-0.210614	0.204822	0.330078	0.760314	0.0204643	0.744136	0.0264173
12_20359	UNK	0	0.659569	-0.0209838	0.997616	0.0109	0.821588	-0.0197922	0.880174	-0.00349197	0.400156	0.0103482	0.730239	-0.0857665	0.752168	-0.040961	0.963007	0.0334137	0.831622	-0.255774	0.820773	0.112574	0.983609	-0.00715372	0.482891	0.0106731
11_20784	6H	71080	0.660997	-0.0583636	0.823125	-0.0572265	0.49923	0.184161	0.713881	0.118796	0.629929	-0.119554	0.817239	0.0511822	0.433244	-0.0829928	0.908554	0.0604497	0.933678	-0.103449	0.997649	-0.0671262	0.639822	-0.0155951	0.904845	-0.0392996
11_10577	4H	48500	0.660997	0.00211863	0.514475	-0.0831342	0.762634	-0.0704049	0.881817	-0.0358086	0.886136	-0.0534457	0.999224	-0.0381031	0.689917	-0.0205554	0.901542	0.027051	0.97215	0.106987	0.753582	0.0606936	0.988262	-0.0129868	0.965263	-0.00915978
12_31208	1H	50600	0.660997	-0.033903	0.721302	-0.128915	0.788162	-0.0498193	0.917917	-0.0847467	0.523095	-0.0850743	0.986835	-0.084963	0.783733	-0.0197593	0.901542	0.00604474	0.983884	0.211627	0.992244	-0.361067	0.702174	-0.0173186	0.636337	-0.00975666
12_30259	2H	54950	0.662776	0.0145692	0.514475	0.0359176	0.561158	0.04149	0.976684	-0.0151875	0.868829	-0.00657687	0.999224	-0.0663859	0.967721	-0.0235764	0.963007	-0.0344602	0.586282	-0.180878	0.891391	0.0813835	0.542815	0.0158257	0.949015	0.0141957
12_30826	7H	166560	0.674285	0.0150237	0.997616	-0.0345431	0.171383	-0.143816	0.478803	0.134929	0.942165	0.0880464	0.999224	0.0448358	0.967721	-0.000490227	0.901542	0.0590492	0.869883	-0.00932175	0.919952	-0.0297012	5.24472e-05	0.0493114	0.915571	0.0236826
11_10580	5H	35690	0.674285	-0.115713	0.951292	-0.0449819	0.371955	-0.0595168	0.899556	0.028923	0.778766	0.0734302	0.999224	-0.126599	0.660038	-0.0103444	0.649705	0.0687891	0.662471	0.0148116	0.979248	-0.387227	0.381501	-0.0174257	0.671208	-0.0540777
11_10595	6H	94730	0.674285	0.010915	0.823125	0.0258652	0.418032	0.0492619	0.976684	-0.0296275	0.925484	0.0330066	0.741436	0.0269521	0.912508	0.0320813	0.518307	-0.0486712	0.929292	0.212803	0.955588	-0.0132343	0.800269	-0.0118626	0.943375	-0.00838848
12_30769	5H	182880	0.674285	-0.00140256	0.827178	-0.0320101	0.432382	-0.0519829	0.899556	-0.0259567	0.523095	0.0117821	0.999224	-0.0374893	0.687453	0.0584696	0.980942	-0.0647249	0.929292	-0.0976671	0.979248	0.0352237	0.69067	0.00376589	0.920124	-0.00192952
11_10885	7H	139720	0.674285	0.0117266	0.990621	0.00048089	0.555342	0.0617624	0.92259	0.0027811	0.959567	0.0409676	0.983399	0.0584906	0.967721	0.00467125	0.901542	-0.0282135	0.929292	0.161553	0.979248	0.0343004	0.87103	0.0315832	0.496115	0.0130546
11_21018	5H	161580	0.674285	0.00382625	0.303779	0.119773	0.641295	-0.0573376	0.897737	0.107654	0.807251	0.0895152	0.701631	0.0757171	0.670371	0.00177721	0.980942	0.00138111	0.831622	0.154336	0.952754	0.0651133	0.703736	-0.0188135	0.99861	-0.00686154
11_11021	3H	93430	0.674285	0.053114	0.996637	0.021834	0.81514	-0.0144708	0.976684	0.0147244	0.99785	0.00120499	0.991882	0.082488	0.960605	0.00482261	0.948873	-0.0373721	0.95924	0.241105	0.885752	-0.00475621	0.481786	0.0290712	0.827028	0.0119949
11_10309	4H	76030	0.674285	0.0315502	0.997616	0.00642856	0.816211	0.0248656	0.984553	-0.0310056	0.993049	0.0452113	0.562792	-0.0569366	0.620068	-0.0148808	0.948873	0.0593601	0.951954	0.250824	0.567031	0.450802	0.601839	0.0342632	0.955559	0.023369
11_10498	2H	49070	0.674285	0.0119348	0.997616	0.00206867	0.976361	-0.0199801	0.880174	0.0427456	0.673453	-0.014778	0.999224	0.0151445	0.768606	0.029403	0.908554	0.00304334	0.801588	-0.143738	0.965005	0.146106	0.759444	-0.0121303	0.919077	0.013079
12_31474	2H	53530	0.674464	-0.0392205	0.997616	-0.00126038	0.162759	-0.172418	0.632003	0.0658723	0.694082	-0.226209	0.991882	-0.0994328	0.869811	-0.00842465	0.963007	-0.037967	0.930578	-0.352222	0.941154	0.138452	0.983609	-0.00881783	0.62298	-0.0457677
11_21032	6H	9060	0.674464	-0.0656317	0.997616	-0.0491294	0.171383	-0.0978674	0.775043	0.023201	0.857114	0.0374533	0.999224	-0.0201854	0.960605	0.00829521	0.955164	0.00800095	0.884201	-0.182937	0.890515	-0.0540896	0.736579	-0.00917462	0.691555	0.0180225
11_10825	3H	39450	0.674464	0.055608	0.840774	-0.0869081	0.277053	0.00310244	0.713881	-0.122616	0.523095	0.0146774	0.999224	-0.104783	0.967721	0.00256142	0.877845	-0.0389852	0.572042	-0.371538	0.979248	0.169491	0.306903	-0.00758202	0.821831	0.010552
11_20686	5H	172380	0.674464	-0.0869972	0.997616	-0.0198449	0.357453	-0.115588	0.135778	-0.0415125	0.74111	0.00623201	0.976394	-0.0239415	0.427743	-0.0682871	0.955164	-0.0299858	0.960284	0.11718	0.947679	-0.185176	0.724984	-0.0111363	0.955559	-0.00812649
11_21000	1H	52460	0.674464	-0.011783	0.961132	-0.0175167	0.406459	-0.0514573	0.941396	-0.0229355	0.363605	-0.0330306	0.796263	-0.0349452	0.670371	-0.0247096	0.969728	0.00719305	0.826275	-0.214969	0.94887	-0.158099	0.953982	-0.00422836	0.515556	-0.025901
12_30516	6H	43150	0.674464	-0.0868547	0.997616	-0.0175917	0.411381	-0.0450953	0.961967	0.0236267	0.939421	0.108453	0.999224	-0.163644	0.68548	-0.030306	0.626218	0.0969662	0.644804	-0.0239928	0.979248	-0.231658	0.307378	-0.0186512	0.713105	-0.0377744
11_21246	6H	22350	0.674464	-0.0220174	0.840774	-0.0230329	0.432382	0.0794582	0.798551	0.0353737	0.303096	0.200995	0.999224	0.0437934	0.596622	-0.0426673	0.980942	-0.00526884	0.933678	-0.0246947	0.79797	0.0347933	0.933034	-0.0110005	0.610283	0.0304163
11_21344	5H	63310	0.674464	0.0453265	0.997616	-0.0671732	0.432382	-0.00539183	0.961967	0.0125875	0.99785	-0.00923332	0.983399	-0.032222	0.883137	0.00859667	0.985211	-0.0413728	0.994686	-0.0410177	0.969937	0.041297	0.613302	-0.0244019	0.800604	-0.025953
11_11505	2H	49070	0.674464	0.0138546	0.990621	-0.0023279	0.462225	-0.0753645	0.976684	-0.00682034	0.414319	-0.0737119	0.865083	-0.000411489	0.967721	-0.018424	0.877845	0.0254277	0.902645	0.0985693	0.891391	-0.054106	0.816684	-0.000884673	0.875791	-0.0261202
11_20449	5H	100280	0.674464	0.00467233	0.915685	-0.0302044	0.47143	-0.0268347	0.991479	-0.072327	0.918463	-0.00265994	0.999224	0.0256881	0.912508	0.00283243	0.969728	-0.0111449	0.889944	-0.059055	0.79797	0.0179362	0.375015	-0.00382501	0.768462	0.0223656
12_30351	UNK	0	0.674464	0.0388795	0.997616	-0.0125065	0.514967	0.0382823	0.798551	0.0303517	0.287505	0.152685	0.999224	-0.0320768	0.596622	0.0413737	0.963007	0.0152909	0.929292	0.159435	0.992244	0.140941	0.933702	0.0205585	0.866726	-0.00705228
11_21083	3H	101430	0.674464	-0.0908972	0.823125	-0.102702	0.531118	-0.051963	0.826889	0.0108035	0.886136	-0.0676757	0.986835	-0.113002	0.243665	-0.0486609	0.989627	-0.00794365	0.589154	-0.500075	0.896027	-0.0694202	0.734768	-0.0350263	0.948251	0.0329692
11_21504	4H	69510	0.674464	0.00745099	0.760402	-0.0644472	0.617888	0.0672633	0.999492	-0.0397631	0.959567	0.015137	0.456242	-0.162641	0.972839	-0.0378497	0.901542	0.038936	0.894889	0.115685	0.835272	-0.518342	0.886863	0.0383539	0.827028	0.0190041
12_30988	4H	100740	0.674464	-0.0140591	0.997616	-0.00860873	0.619172	-0.0503825	0.918239	0.0414641	0.214538	-0.0845622	0.903662	0.103319	0.709355	-0.000839456	0.955164	0.0150142	0.658285	-0.357715	0.974432	0.146232	0.703736	0.000799829	0.837882	0.0298296
11_20824	7H	107900	0.674464	-0.0531346	0.700137	-0.141455	0.649392	-0.125748	0.814173	0.141967	0.419607	0.0472368	0.983529	0.154663	0.531411	-0.100601	0.971996	-0.029094	0.884201	-0.0174871	0.965005	-0.332901	0.724984	-0.0163749	0.904845	0.0075617
12_11154	3H	138830	0.674464	0.0284093	0.924498	0.0800685	0.656041	0.157751	0.730688	0.00525792	0.959567	0.0610092	0.486032	0.1726	0.57369	0.0978571	0.626218	0.0627389	0.123098	0.543232	0.0400983	0.628194	1.54803e-07	0.0627709	0.00034388	0.0870711
11_21426	5H	27000	0.674464	-0.0241771	0.963931	-0.0726723	0.673782	-0.152936	0.742922	0.00217558	0.971041	-0.0496851	0.636399	-0.147769	0.596622	-0.0928597	0.626218	-0.0547457	0.185624	-0.520055	0.603419	-0.570794	0.135185	-0.0584881	0.943375	-0.0842873
12_30877	UNK	0	0.674464	0.0567385	0.990621	-0.0276564	0.731111	0.0402314	0.763525	0.119712	0.981572	-0.0581153	0.734987	0.0747204	0.850454	-0.0080181	0.908554	0.0255767	0.995139	0.0103018	0.885752	0.178466	0.867173	0.00487769	0.000302739	0.0510778
12_10344	3H	104530	0.674464	0.0152215	0.990621	-0.00246563	0.753385	0.0443006	0.751492	-0.0323035	0.948178	0.0139333	0.999224	0.049859	0.96398	0.0104744	0.955164	-0.00942281	0.963917	-0.0879638	0.805013	0.191578	0.914768	-0.015027	0.993803	0.0108062
11_10072	2H	151370	0.674464	-0.02404	0.997616	0.0149439	0.756765	0.0454119	0.798551	0.0464136	0.759068	-0.00558234	0.764668	-0.000459364	0.816139	-0.0485552	0.980942	-0.0485583	0.894889	-0.212592	0.617426	-0.403537	0.877912	-0.0137471	0.907474	-0.0299367
12_30219	7H	34820	0.674464	0.0349239	0.937418	-0.00777007	0.783169	-0.0101727	0.9873	0.0295693	0.86826	-0.111031	0.983399	-0.0180539	0.636423	-0.0533099	0.965428	0.00630257	0.963917	-0.235853	0.379804	0.285378	0.983978	-0.0199643	0.973882	-0.0333116
11_20062	4H	65050	0.674464	-0.0475987	0.739356	-0.202103	0.794793	0.0237308	0.921922	-0.0278927	0.768028	-0.137506	0.991882	0.0385186	0.859182	-0.105925	0.963291	-0.0205436	0.929292	-0.221871	0.990311	-0.226394	0.481786	-0.0213253	0.904845	-0.0380253
12_30475	7H	79600	0.674464	0.0217663	0.997616	-0.0113167	0.79704	0.00843526	0.632003	-0.0649971	0.762754	-0.0159254	0.991882	-0.0558178	0.868487	0.000444379	0.980942	-0.0179986	0.95924	-0.302759	0.835272	0.00978878	0.717721	0.0242584	0.943375	-0.00204093
12_30575	5H	51300	0.674464	-0.0376697	0.995696	0.0119174	0.81514	-0.0397516	0.933416	-0.0496797	0.842526	0.0593128	0.90024	0.0915316	0.723141	-0.0243757	0.901542	0.0403299	0.968294	-0.106545	0.919952	0.195252	0.606636	0.000118224	0.99278	-0.00479657
12_30597	UNK	0	0.674464	0.0357739	0.823125	-0.0707786	0.822486	0.0814828	0.457574	-0.104417	0.745749	-0.0319927	0.903662	0.0609468	0.650573	0.0803285	0.976121	-0.0276093	0.948154	0.149589	0.96872	-0.0271571	0.97961	-0.00940341	0.768462	0.00366903
12_30636	2H	122210	0.674464	0.0233211	0.856213	-0.0963259	0.822486	-0.0561654	0.983013	-0.0648245	0.503643	-0.241787	0.991882	0.146022	0.893121	-0.0263962	0.95612	-0.0201019	0.781961	-0.1469	0.835272	0.148737	0.900592	-0.0205644	0.691555	0.0138519
12_31144	1H	3750	0.674464	0.0906623	0.961132	-0.0188036	0.822486	0.0051243	0.990283	-0.00445151	0.504566	0.0309981	0.999224	-0.0213006	0.981327	0.0135997	0.980942	0.00149652	0.981245	0.226072	0.919952	0.0965215	0.838662	-0.00113654	0.22396	0.0585639
12_30336	1H	41760	0.674464	-0.0503177	0.857969	0.0350571	0.888041	0.0253619	0.472489	0.030071	0.443293	0.0644618	0.987244	0.0235292	0.908561	0.0206682	0.955164	0.0598331	0.963917	0.153852	0.955588	0.116164	0.0783483	0.0363984	0.985533	0.0158362
11_20354	7H	125170	0.674464	0.0487707	0.958692	-0.0196116	0.894101	-0.0720652	0.899556	-0.00225986	0.842074	-0.0205325	0.999224	0.0251316	0.613094	0.0317997	0.913648	-0.0116729	0.902645	-0.0667553	0.965005	-0.0818145	0.444161	0.0108056	0.827028	0.0223089
11_10653	3H	59890	0.674464	-0.0248397	0.601456	-0.0762979	0.921951	-0.00752016	0.976684	-0.0251109	0.790993	0.00134024	0.999224	-0.0527375	0.880536	-0.0283915	0.980942	-0.00728273	0.977744	-0.269937	0.746278	0.197863	0.942532	-0.00797116	0.965263	0.000361641
11_20374	2H	64240	0.674464	0.0112478	0.899921	-0.0620004	0.945806	0.0509763	0.933416	0.0100467	0.694082	0.00862517	0.999224	-0.00582232	0.885793	0.0431297	0.994066	-0.0224962	0.97215	-0.0296037	0.896027	-0.273053	0.30446	-0.0232291	0.907474	0.0264056
11_11196	3H	130820	0.674464	-0.0291497	0.990621	0.0555715	0.951257	-0.0338189	0.763525	0.108122	0.576345	0.0868176	0.999224	-0.122314	0.857465	-0.0405826	0.982608	0.0584868	0.844309	0.296518	0.965005	0.192688	0.724984	0.0375841	0.845417	-0.0185592
11_10610	4H	119090	0.674464	0.0199776	0.889423	-0.0689329	0.969881	0.051066	0.961967	0.000397036	0.699073	-0.0102998	0.991882	-0.0559692	0.932308	0.0308528	0.980942	-0.0444845	0.997455	-0.0387637	0.884011	-0.368483	0.235686	-0.0280558	0.907275	0.0230018
11_21391	5H	39970	0.674464	-0.0287645	0.997616	-0.0382152	0.97605	-0.00548527	0.882459	-0.013735	0.494772	-0.103782	0.999224	-0.0447261	0.843955	0.00137597	0.901542	-0.0222564	0.797488	-0.330212	0.869291	-0.180939	0.864988	-0.0158043	0.800604	0.0271873
11_20845	5H	39970	0.674464	0.0701645	0.899921	0.036372	0.98419	0.0312708	0.775073	-0.0100508	0.858112	-0.0694557	0.999224	-0.0214863	0.976596	0.0408075	0.843726	-0.0729985	0.842574	-0.0635863	0.71659	-0.4715	0.672452	0.00898436	0.960271	0.00644658
12_10406	7H	6780	0.677874	0.0551137	0.957802	-0.00221797	0.692102	0.0219742	0.713881	-0.0673975	0.743481	0.00204732	0.796263	-0.0843302	0.689917	0.0385376	0.920661	-0.0017496	0.884201	0.160233	0.990311	-0.325555	0.355229	-0.0141269	0.960271	0.00723257
11_10679	2H	58900	0.686473	-0.0603913	0.995696	0.0106247	0.826114	0.00551566	0.856975	0.00448206	0.815758	-0.0953696	0.999224	0.0382782	0.809776	-0.0152301	0.982608	-0.0824734	0.820623	-0.0258447	0.924579	-0.207547	0.606636	0.00848695	0.97943	-0.00771851
11_10723	4H	84300	0.68743	0.0116307	0.997616	0.00827636	0.514967	0.0402878	0.632003	-0.102531	0.554085	-0.0655025	0.983399	0.0988648	0.509209	0.0241442	0.929932	-0.0493209	0.97215	-0.0742772	0.991957	0.0311153	0.943809	0.00649472	0.758656	-0.0276462
11_10227	6H	55940	0.691372	0.072626	0.997616	0.092368	0.171383	0.221089	0.904882	0.0748426	0.981572	0.153571	0.999224	0.0223884	0.339209	0.112871	0.908554	0.0495094	0.000287691	0.48921	0.797847	0.429865	0.662166	0.068797	0.654715	0.117803
12_31175	2H	58900	0.691372	-0.0652171	0.663067	-0.254642	0.188299	-0.129469	0.771191	-0.0518758	0.380345	-0.130266	0.148726	-0.337484	0.981327	-0.0122314	0.908554	-0.000856387	0.95924	-0.720347	0.955588	-0.900681	0.880937	-0.0372075	0.803434	-0.0364935
11_20269	4H	48500	0.691372	0.1082	0.997616	0.0176985	0.371955	0.0965326	0.751492	0.0633656	0.778766	0.0386755	0.991882	-0.0616438	0.991429	-0.00658373	0.948873	0.0393742	0.869883	-0.0596615	0.965005	0.425518	0.724984	0.00482338	0.993803	0.0398599
12_30006	4H	119840	0.691372	0.0226989	0.997616	0.0128264	0.382512	0.0945486	0.967207	-0.0320305	0.320581	0.0784642	0.741436	0.0138063	0.868769	-0.0123559	0.901542	-0.061943	0.884201	0.0321411	0.979248	0.626508	0.301295	0.0267281	0.768462	0.0200165
11_20064	2H	112910	0.691372	0.0286831	0.997616	0.00604101	0.543938	0.0117465	0.872567	0.0299256	0.287505	0.142716	0.986835	-0.0241246	0.578693	0.0495036	0.955164	0.0220511	0.902645	0.0916914	0.990311	0.145412	0.913014	0.0168024	0.85504	-0.00810792
11_11486	2H	127060	0.691372	-0.0511996	0.840774	-0.0537438	0.561158	-0.0244815	0.751492	-0.0389876	0.842074	-0.0713867	0.999224	-0.0208853	0.885246	-0.0310403	0.832473	-0.0787229	0.801588	-0.195126	0.835272	-0.0743539	0.461088	-0.00781307	0.907474	-0.0302699
12_30141	7H	34820	0.691372	0.0251494	0.990621	0.0385379	0.628022	-0.00344529	0.763525	0.00487871	0.702176	0.00870726	0.448665	0.14538	2.29695e-06	0.141842	0.813978	0.18775	0.080187	0.447188	0.983614	0.339924	0.00113024	0.063055	0.97943	0.070375
11_20072	4H	67460	0.691372	0.00901241	0.559898	-0.088011	0.8256	-0.0487599	0.798551	-0.107672	0.872334	0.00496771	0.999224	-0.0502959	0.472805	0.0494114	0.982608	-0.0195302	0.844309	0.215946	0.979248	-0.0342535	0.864988	-0.00132252	0.393571	-0.0670198
11_11127	3H	136660	0.691372	-0.0136637	0.997616	-0.0874372	0.843165	0.0919302	0.798551	-0.00221246	0.591628	-0.110059	0.991882	-0.179663	0.670371	-0.037815	4.53488e-07	-0.129158	0.384377	-0.294901	0.982967	-0.349819	0.133296	-0.0294207	0.993107	-0.0174317
11_20801	3H	56400	0.691372	-0.00999306	0.900355	0.0556543	0.924984	-0.0550485	0.921922	-0.0155257	0.694082	-0.0229997	0.999224	-0.0177888	0.868487	-0.0492699	0.99703	0.0142447	0.963917	0.0217732	0.917031	0.215356	0.350013	0.0187292	0.906997	-0.0262237
11_10467	4H	72080	0.691372	-0.0016806	0.997616	0.00239679	0.951257	0.128793	0.798551	-0.0411165	0.730006	0.0652313	0.536944	0.146923	0.608008	-0.0329534	0.982608	0.00583621	0.884201	-0.174886	0.979248	0.114672	0.424496	0.00735146	0.654715	0.0270124
11_20620	6H	70040	0.691372	-0.0314724	0.514475	0.0469761	0.97605	-0.0139641	0.86831	-0.0120276	0.503643	0.058456	0.999224	0.0534085	0.755105	0.0118921	0.955164	-0.0378066	0.929292	0.289468	0.972995	0.194176	0.778631	0.0172417	0.827028	0.034482
11_20740	4H	0	0.693175	-0.0243179	0.840774	0.0869679	0.500668	0.0541894	0.718641	0.0664333	0.959567	0.19193	0.999224	0.00126624	0.509209	-0.0933672	0.982608	0.0282773	0.555157	0.0960336	0.876799	0.239532	0.982961	-0.00612624	0.996074	-0.0047948
11_21061	5H	110260	0.693175	-0.102108	0.00162774	-0.125209	0.510877	-0.156866	0.632003	-0.111964	0.962825	0.00728407	0.999224	0.0300355	0.650573	0.0661429	0.908554	-0.0481249	0.967566	-0.425633	0.812327	-0.0903766	0.368213	-0.0302162	0.636337	-0.00016878
12_30563	7H	79600	0.693175	0.139829	0.997616	0.115238	0.555049	-0.0237499	0.777349	-0.146003	0.959567	0.240586	0.999224	-0.194433	0.650573	0.00607319	0.955164	-0.0781045	0.989062	0.906871	0.965005	-0.534554	0.375384	-0.0127778	0.993803	-0.00208074
11_21247	5H	132630	0.693175	-0.0678991	0.997616	-0.00290063	0.675066	-0.0632902	0.764323	0.0172165	0.458766	0.069963	0.999224	-0.0079439	0.68958	-0.0551046	0.963007	-0.0267736	0.958659	0.0078393	0.746278	-0.304889	0.90339	-0.00139436	0.885524	-0.0231553
12_31021	2H	71120	0.693175	-0.011553	0.891908	-0.00478026	0.732822	-0.00262128	0.976684	0.037105	0.25702	-0.0861791	0.999224	0.0148528	0.596622	0.0420156	0.99703	0.0092036	0.933678	0.103526	0.701373	0.658858	0.97961	0.0147931	0.907275	0.00458033
11_20625	1H	106600	0.693175	0.0308002	0.997616	-0.00644409	0.88413	0.0480272	0.998983	-0.0261558	0.799703	-0.0442347	0.999224	0.0237291	0.967721	0.0318321	0.901542	0.0667756	0.902645	-0.0531706	0.965005	0.0205342	0.347269	0.00205344	0.636337	-0.0212644
11_10819	5H	143920	0.693175	0.00896561	0.800796	0.044188	0.885187	0.0351884	0.775073	0.120208	0.857114	0.0106156	0.999224	0.0253439	0.509122	-0.0468553	0.99703	0.0109823	0.928692	-0.210978	0.974755	0.114776	0.996246	0.00994965	0.610283	0.0507954
12_31012	3H	55570	0.693175	-0.0210738	0.997616	-0.0142558	0.89012	0.0158833	0.865741	0.0522767	0.522964	-0.0923229	0.991882	0.0892268	0.547591	-0.0441523	0.980942	0.0487101	0.995139	-0.0346832	0.617426	0.175438	0.772621	0.0105583	0.955559	-0.00639833
11_20557	4H	20120	0.693175	-0.058309	0.997616	0.039905	0.985261	-0.0374376	0.976684	0.0581274	0.906448	0.093779	0.999224	-0.0717383	0.774353	-0.0603248	0.915858	-0.096407	0.933678	0.11097	0.990311	0.313318	0.998566	0.00848939	0.965263	-0.0557986
11_11122	7H	73750	0.694365	-0.0761777	0.951292	0.00701223	0.274447	-0.124062	0.460252	0.0862802	0.807003	0.0900504	0.991882	-0.01804	0.850454	-0.036789	0.963007	0.00629772	0.95924	-0.156925	0.965005	-0.201175	0.97961	0.00317999	0.885524	-5.21795e-05
11_21399	2H	63530	0.694365	0.0742877	0.990621	0.0122549	0.744379	-0.0714134	0.763525	0.0635782	0.906448	-0.00647693	0.999224	0.0176562	0.891791	-0.0104054	0.980942	0.00441776	0.981043	0.0470522	0.979248	0.0323489	0.372686	-0.0146944	0.553413	0.0306631
12_31221	5H	152790	0.694393	-0.0520485	0.823125	0.0993973	0.514865	0.041532	0.76165	0.0563409	0.959567	-0.00384386	0.970342	0.130429	0.967721	0.03575	0.626218	0.0384869	0.947604	0.128109	0.839481	0.0840213	0.973621	0.00124881	0.965263	-0.00123246
12_10487	2H	144310	0.694393	0.0269473	0.997616	0.0102897	0.548234	-0.129255	0.775073	0.107935	0.842074	-0.0234027	0.994749	-0.000531363	0.509209	0.0131414	0.859649	0.0539565	0.99149	0.113498	0.965005	-0.099414	0.942532	0.00652868	0.993803	-0.0270337
11_20367	5H	75400	0.694393	-0.0519719	0.997616	-0.00202226	0.555342	0.045578	0.976684	-0.00524208	0.772455	0.0756486	0.991882	-0.037475	0.413259	0.0200242	0.980942	-0.0488961	0.902645	-0.181521	0.84323	-0.0356117	0.864988	-0.0337283	0.83618	-0.0010543
12_30361	6H	40790	0.694393	-0.0215938	0.86452	0.0399028	0.565422	0.12423	0.751492	-0.0945072	0.857114	-0.0591893	0.999224	0.0731393	0.339209	0.0812914	0.955164	-0.00442413	0.716709	-0.626808	0.896027	0.0202614	0.860961	-0.000367401	0.741693	0.0742585
11_20629	5H	122380	0.694393	-0.0373994	0.642039	0.0153188	0.572383	-0.0492677	0.893155	-0.0157013	0.478792	-0.169493	0.999224	0.066355	0.70001	-0.0257564	0.948873	-0.00693156	0.275063	-0.583679	0.948725	0.289131	0.867173	-0.0275731	0.837533	0.00765538
11_20336	6H	0	0.694393	-0.0484439	0.990621	0.0122595	0.673782	-0.0225544	0.934027	0.00640703	0.833017	-0.0489983	0.796263	-0.0367441	0.981327	-0.0174971	0.920661	0.0175164	0.95924	0.0357983	0.972995	-0.00573358	0.865724	-0.00414267	0.800604	-0.0248795
11_21153	2H	40940	0.694393	0.0105682	0.736854	0.0284425	0.683269	0.0829275	0.974896	0.055388	0.776499	0.0892101	0.999224	-0.0360256	0.893121	0.0315323	0.980942	0.0213233	0.980479	-0.0649302	0.541811	0.0995002	0.58384	0.0596732	0.691555	0.0188913
11_21452	5H	159790	0.694393	0.0847383	0.997616	0.00700741	0.689217	-0.0749361	0.657674	0.082487	0.844976	0.0605572	0.991882	-0.0799696	0.937159	-0.0165548	0.980942	0.0164615	0.929292	-0.0668563	0.979248	0.0330039	0.972558	-0.00341362	0.00171651	0.028573
11_20188	5H	137160	0.694393	-0.0309383	0.840774	0.069814	0.909613	0.011265	0.934027	-0.00940638	0.478792	0.0489801	0.987244	-0.0350179	0.0143105	0.0731469	0.955164	0.0535633	0.891348	-0.0753171	0.965005	0.152798	0.724984	0.0108695	0.833747	-0.014232
11_11111	6H	128480	0.694393	-0.069532	0.997616	-0.0092952	0.943679	0.0641349	0.42794	-0.0421415	0.868257	-0.0253912	0.903662	0.146973	0.885793	0.0422144	0.901542	0.0288487	0.99149	0.214117	0.990311	-0.405219	0.449016	0.00352905	0.764742	-0.0118595
12_31281	3H	56400	0.694393	-0.0304786	0.823125	-0.0766498	0.981221	0.0371331	0.92259	0.0180509	0.58769	0.0543571	0.983399	-0.0839709	0.960605	0.00344902	0.981856	0.0168535	0.974248	-0.128301	0.885752	-0.248845	0.218867	-0.0318422	0.903723	0.0116038
11_20097	5H	100280	0.694842	-9.9612e-05	0.997616	0.00521083	0.315074	-0.0457616	0.990956	0.0395861	0.948178	-0.0114859	0.806758	0.0522783	0.61241	-0.024035	0.99703	0.00449341	0.88848	-0.0334669	0.955588	0.11176	0.608912	-0.0260512	0.827028	0.0121079
12_30697	6H	29050	0.694842	0.0345367	0.863586	-0.0243184	0.548234	-0.136058	0.796245	0.165174	0.320581	-0.10403	0.456242	0.247276	0.967721	0.0296501	0.99703	0.031057	0.973179	0.366607	0.896027	0.235394	0.98133	-0.00842477	0.993803	-0.0108031
12_31329	3H	115550	0.694842	0.00994879	0.990621	0.0230338	0.565422	0.0572923	0.893123	0.108784	0.743481	-0.0393642	0.991882	-0.0236344	0.66984	-0.0189341	0.920661	-0.0622684	0.963917	0.181249	0.990311	0.144034	0.555628	0.0134545	0.996074	0.00565594
11_20566	3H	75450	0.694842	0.00168607	0.928845	0.0114713	0.572383	-0.0808368	0.763525	0.0581811	0.959567	0.0105336	0.999224	-0.0726331	0.843955	-0.0105586	0.99703	0.00356604	0.801588	0.0675145	0.835272	-0.0249874	0.56442	-0.0064019	0.866726	0.014501
11_20725	6H	105600	0.694842	0.102265	0.997616	0.0889542	0.575934	0.00752624	0.798551	-0.154035	0.886988	0.14541	0.991882	0.00746927	0.709355	0.0161176	0.96494	-0.0868359	0.968294	0.66974	0.979248	-0.260899	0.367311	-0.000873499	0.993803	-0.0160706
12_20143	4H	76030	0.694842	-0.0244208	0.480158	-0.0676043	0.619172	0.0447063	0.988331	-0.00543855	0.967925	0.00652407	0.897806	0.0856014	0.531411	0.0439398	0.99703	0.0650233	0.956042	-0.0203977	0.891391	0.136392	0.133753	0.0339813	0.960271	0.0066186
11_20924	4H	65050	0.694842	-0.014575	0.442034	-0.060358	0.638655	0.0230855	0.976684	0.0206994	0.982052	0.0271424	0.903662	0.0879792	0.531411	0.0429723	0.991361	0.0691996	0.956042	-0.0397652	0.896027	0.14466	0.136451	0.0272211	0.960271	0.011025
11_21250	2H	144310	0.694842	0.0552904	0.997616	-0.00421903	0.828523	-0.00833918	0.976684	0.0184221	0.925484	-0.0127149	0.796263	0.0290321	0.667009	-0.0496628	0.980942	-0.0031036	0.97215	-0.0861053	0.450984	0.098603	0.435316	0.00905011	0.870199	-0.00140625
11_20252	3H	6030	0.694842	0.0275605	0.997616	0.0542421	0.843165	-0.0319045	0.952844	0.0251693	0.759859	0.00266936	0.989348	0.031251	0.61083	-0.0148469	0.955164	0.00881469	0.884201	-0.299763	0.891391	0.246597	0.731572	-0.00383846	0.650345	-0.019045
12_31383	2H	73750	0.694842	0.0413413	0.997616	0.0231649	0.89012	0.0467594	0.713881	-0.0097282	0.702176	-0.0408195	0.741436	0.146861	0.197911	0.0758379	0.626218	0.101042	0.88848	-0.333819	0.450984	0.284609	0.943809	-0.0143405	0.867804	0.0280258
11_11185	5H	159090	0.694842	-0.0947451	0.997616	0.0321983	0.936864	0.0818592	0.814173	0.0469693	0.886136	0.0795084	0.796263	0.102448	0.54094	0.0251573	0.901542	-0.0260761	0.884201	-0.130848	0.79797	0.23036	0.585084	0.0305216	0.809662	0.00688088
11_10262	4H	55630	0.694842	0.0236851	0.86452	-0.036394	0.985261	0.00878094	0.900856	-0.012185	0.486905	-0.0855792	0.999224	0.00396535	0.937159	-0.0326557	0.980942	0.0167663	0.891348	-0.0657598	0.835272	-0.106678	0.886224	-0.000702223	0.960271	-0.00174295
12_31252	2H	64240	0.695214	-0.0102228	0.997616	-0.0626103	0.562378	-0.118695	0.713881	0.0126892	0.743481	-0.00565499	0.999224	0.0342493	0.967721	-0.00244201	0.982608	0.0195324	0.844186	-0.194965	0.751817	-0.397761	0.996246	-0.0108078	0.788012	-0.00958475
12_10099	2H	58900	0.695214	-0.0724823	0.997616	-0.048856	0.833576	0.0378951	0.764323	-0.0338189	0.523095	0.00129284	0.999224	0.00522849	0.61083	-0.0575802	0.955164	0.0173296	0.797488	-0.622263	0.777846	0.254465	0.354481	-0.0214394	0.758656	0.0186196
11_21011	5H	51000	0.695721	0.0248548	0.997616	0.107615	0.59409	-0.115323	0.751492	0.109004	0.906448	0.0780562	0.991882	0.0415322	0.960605	0.0262712	0.963007	0.0486763	0.902645	0.419126	0.912384	0.526688	0.959668	0.0076556	0.896809	-0.00599658
12_30080	5H	69900	0.695721	-0.207252	0.856213	-0.120621	0.663501	-0.0410477	0.751492	0.0466844	0.982832	-0.252351	0.967898	-0.0524454	0.789764	0.0842625	0.955164	0.0308165	0.963917	-1.10341	0.979248	-0.117972	0.413826	0.00318053	0.943375	-0.00347171
12_30728	5H	51300	0.695721	-0.0412577	0.997616	0.0484816	0.821588	-0.0742315	0.872975	0.0540474	0.591628	0.0440097	0.265132	-0.123633	0.967721	-0.00433807	0.980942	-0.00508639	0.797488	-0.0194938	0.94887	0.0367732	0.507861	0.0163647	0.940964	-0.00673113
12_30511	6H	55940	0.700194	0.106899	0.997616	-0.0065943	0.555342	0.0513217	0.742922	0.0555069	0.874568	-0.0257584	0.897806	0.0996525	0.981327	-0.0101384	0.980942	0.0156417	0.876774	0.297077	0.90205	0.196692	0.734858	0.0245474	0.812675	0.0119975
11_20058	6H	60230	0.703572	-0.0156357	0.823125	-0.222973	0.171383	-0.148516	0.795541	0.0205713	0.440311	-0.0806727	0.436437	-0.289078	0.954521	0.0135611	0.901542	0.0404596	0.977744	-0.773369	0.880844	-0.696977	0.942532	-0.0286857	0.809662	-0.0174174
11_21209	7H	129910	0.704915	-0.00278538	0.823125	-0.20385	0.155289	-0.166071	0.798551	0.0509419	0.448063	-0.0553203	0.442203	-0.294778	0.954619	0.0232967	0.901542	0.0503217	0.99725	-0.857732	0.91121	-0.636132	0.942532	-0.0309818	0.800604	-0.0171677
11_11302	2H	52470	0.704915	-0.0109402	0.997616	-0.0116824	0.836756	-0.0349369	0.83537	0.0158165	0.689615	-0.0475645	0.983399	-0.0348085	0.991095	-0.0291051	0.994091	-0.0109866	0.982054	0.0289627	0.84323	0.245133	0.792291	-0.0120837	0.691555	-0.0328515
11_21267	3H	168400	0.712858	0.030018	0.997616	0.0251105	0.64183	0.0267929	0.777349	-0.0564907	0.914302	-0.0039769	0.0936059	-0.123181	0.939137	-0.0125646	0.980942	-0.0388997	0.929292	-0.0463805	0.00165585	-0.219074	0.61998	-0.0102704	0.993803	-0.00442177
11_20646	5H	161580	0.712858	-0.0175326	0.997616	-0.037636	0.822486	0.0726664	0.888336	0.0822573	0.939421	0.00569102	0.983399	0.215394	0.959916	0.0173593	0.980942	0.00763031	0.963917	0.203816	0.965005	-0.372126	0.731572	0.0362025	0.943375	-0.0010007
12_30703	2H	49030	0.713842	0.0280684	0.997616	0.031667	0.439836	-0.116535	0.897737	0.0627469	0.959567	0.012025	0.897806	-0.0825137	0.877687	-0.0153482	0.955164	-0.00994382	0.722917	0.0437015	0.84323	0.234502	0.459326	-0.00612549	0.827028	-0.0224899
12_31231	4H	77310	0.713842	0.0202845	0.35348	0.103307	0.491523	0.0248509	0.964608	0.0223166	0.629929	-0.0132583	0.993647	-0.00998284	0.850454	0.0357228	0.96494	0.0390271	0.781961	-0.0570998	0.847764	0.0493432	0.467166	0.00814977	0.944363	0.0220331
11_20159	3H	2900	0.713842	0.0631948	0.997616	-0.0269754	0.603609	-0.0776229	0.519472	0.220288	0.743481	0.0747039	0.991882	0.0483355	0.967721	-0.00836436	0.901542	0.111674	0.510062	0.219234	0.797847	0.460843	0.947027	-0.00724919	0.85504	0.0206796
11_10317	2H	59900	0.713842	-0.0171445	0.997616	-0.0521588	0.637052	0.122101	0.765114	-0.0323057	0.971711	-0.00882989	0.994749	0.0200729	0.967721	-0.0143408	0.980942	-0.0335923	0.937145	-0.18219	0.912384	-0.603011	0.998566	0.027906	0.908921	0.0154853
12_10296	2H	39100	0.713842	0.0148643	0.975959	-0.0281164	0.716529	0.0302107	0.974896	-0.0536095	0.812071	0.091815	0.999224	-0.00324805	0.912508	0.0273044	0.994107	0.0519646	0.884201	-0.126201	0.921334	0.152049	0.434842	-0.0147296	0.99276	0.00598474
12_31528	UNK	0	0.713842	-0.0994513	0.993704	-0.0123369	0.783169	0.138472	0.936473	0.000501947	0.969226	0.042918	0.986835	0.0598431	0.889318	0.0428947	0.915858	-0.0751743	0.936503	-0.0600017	0.979248	-0.0390914	0.635479	-0.00436635	0.943292	0.0275565
11_20266	6H	59560	0.713842	-0.0062708	0.863586	0.022547	0.88404	-0.0250735	0.751492	0.0517904	0.959567	0.0153579	0.983399	0.0185122	0.937159	-0.0570757	0.67843	0.0724436	0.963917	0.118574	0.862408	0.0386502	0.955797	0.00459803	0.794427	-0.0314123
11_20884	5H	137160	0.713842	0.0358447	0.997616	0.030403	0.985261	-0.0196776	0.713881	0.0673459	0.86826	0.033696	0.991882	0.0307348	0.225451	0.0554413	0.972471	-0.0154083	0.933678	-0.0864471	0.204822	0.414779	0.367311	0.0219107	0.867804	-0.0137128
12_11496	1H	135560	0.715034	0.0371634	0.514475	0.0321515	0.8256	0.0602098	0.944977	-0.0224338	0.99785	0.143339	0.583234	0.0739374	0.670371	-0.040821	0.982608	-0.00376642	0.933678	0.104943	0.94887	0.355501	0.133753	0.0180595	0.878159	-0.00621111
11_10310	5H	187960	0.715034	-0.00521256	0.997616	-0.00728391	0.912802	-0.0237118	0.519472	0.05022	0.522992	0.0174278	0.999224	0.00533501	0.823035	0.0187899	0.963007	0.0116308	0.933678	0.174563	0.973595	-0.0671404	0.559507	0.0146191	0.982779	7.64181e-05
12_30593	7H	144450	0.717586	-0.0502619	0.559898	-0.0287974	0.822486	0.0455056	0.934027	-0.0530266	0.204886	0.0411607	0.442203	-0.137398	0.042262	-0.0592129	0.929932	-0.0158426	0.797488	-0.0285627	0.896027	-0.0897745	0.785538	0.00131518	0.867804	-0.0187167
11_20997	1H	60190	0.718178	0.0250872	0.997616	0.0661957	0.649795	-0.113673	0.763525	0.045897	0.962825	0.0292642	0.987244	0.0266922	0.959916	0.0238977	0.980942	0.047807	0.928692	0.227612	0.952754	0.714399	0.97961	-0.0197398	0.917167	-0.010017
12_30427	4H	53500	0.718319	0.0223835	0.997616	0.0239953	0.407259	0.0741973	0.708547	-0.0693896	0.626641	-0.0809594	0.966876	0.117677	0.547591	0.0127263	0.955164	-0.0334001	0.968294	-0.0162586	0.979248	-0.0431137	0.900263	0.00632534	0.809902	-0.0114695
12_30909	3H	98490	0.718319	0.00769897	0.823125	0.0729975	0.898975	-0.015594	0.913534	0.0361157	0.993842	0.0531827	0.986835	-0.0101025	0.951255	0.0150684	0.932931	0.0589543	0.974248	-0.0524666	0.770846	-0.0558271	0.633832	0.0158603	0.654715	0.024967
11_11380	2H	145030	0.720215	-0.0272264	0.997616	0.030978	0.985261	0.0491941	0.809538	-0.0853142	0.656686	0.0108922	0.999224	-0.00964722	0.670371	-0.0505148	0.901542	0.00248404	0.797488	0.194984	0.952754	0.0114476	0.778092	0.0182276	0.885524	-0.024104
11_11080	5H	137160	0.721224	0.0306511	0.997616	0.0758553	0.663155	-0.10669	0.761102	0.0554089	0.959567	0.0438844	0.983399	0.0604184	0.937159	0.030643	0.971996	0.0577916	0.902645	0.258718	0.965005	0.789351	0.961074	-0.0136426	0.919077	-0.00596157
11_21138	5H	179640	0.721224	-0.0191381	0.990621	0.0138318	0.82253	0.00799	0.63236	-0.0243433	0.315584	-0.04727	0.991882	-0.00694362	0.830658	-0.0121079	0.901542	-0.0406847	0.97215	-0.292108	0.992244	0.072596	0.905014	0.00106846	0.933372	-0.00633894
12_31139	4H	103110	0.722177	-0.0471986	0.979479	-0.0425726	0.432382	0.00572357	0.765114	-0.0999117	0.959567	0.0242371	0.701631	-0.119357	0.843955	-0.00991624	0.901542	-0.0623953	0.50202	-0.223865	0.820773	-0.188582	0.515297	-0.0175652	0.938578	-0.0294272
12_31529	3H	72260	0.722177	0.0828122	0.997616	0.0312394	0.591707	0.0901073	0.796245	-0.00648471	0.351978	0.201374	0.999224	-0.0206453	0.979406	0.0171394	0.969728	0.0507578	0.50202	0.396649	0.924579	0.303805	0.362069	0.0302536	0.965263	0.00687433
11_10208	4H	3740	0.722177	0.0156183	0.760402	-0.0295594	0.663155	0.0762311	0.708547	-0.0585924	0.576219	-0.0486089	0.987244	0.158648	0.886553	0.0107871	0.626218	-0.0583618	0.944106	0.168146	0.952754	0.0858544	0.712369	0.0119048	0.78487	0.00320473
11_10276	3H	74780	0.722177	0.023674	0.129904	0.0832788	0.756939	0.00904507	0.982095	-0.049326	0.807251	0.0480961	0.764668	-0.0961609	0.596622	-0.02528	0.99703	-0.0659599	0.95924	0.0348741	0.746278	-0.376878	0.354481	-0.00486871	0.993107	-0.00109727
11_10724	4H	82420	0.726083	-0.074109	0.919305	-0.111276	0.88413	0.138572	0.854379	2.6156e-05	0.776333	-0.109041	0.999224	0.15509	0.868487	-0.0453898	0.955164	-0.0210023	0.907917	0.214288	0.990311	-0.0599384	0.515297	0.0010874	0.943375	-0.0140963
12_30635	5H	140760	0.726881	-0.0254612	0.997616	-0.0193781	0.568777	-0.164499	0.779875	-0.0122537	0.294388	-0.0449998	0.701631	0.0216987	0.967721	-0.00656235	0.980942	-0.0281157	0.97215	-0.00149141	0.204822	-0.41008	0.955045	-0.0166323	0.98831	-0.0174443
11_10687	7H	140990	0.726881	-0.00625872	0.899921	0.0573577	0.942428	-0.0710118	0.945642	0.0288845	0.985319	-0.00137154	0.796263	0.0776841	0.912508	-0.0247828	0.99703	0.00622767	0.174544	0.44532	0.979248	0.0428059	0.717721	0.0131605	0.965263	-0.00394499
11_20715	2H	133940	0.727621	-0.056208	0.911126	-0.0522718	0.565422	-0.102665	0.976851	-0.0113213	0.523095	0.093207	0.827873	-0.0458366	0.670371	-0.0681858	0.969728	-0.048672	0.974248	-0.153459	0.820773	0.216188	0.734962	0.00328692	0.883367	-0.0234772
12_30802	6H	54600	0.727869	0.0247159	0.997616	0.0617525	0.555342	0.0689768	0.519472	-0.0552406	0.478792	0.0693565	0.991882	-0.0167955	0.937159	0.0235456	0.95612	-0.0584508	0.963917	0.0104665	0.868954	0.21459	0.734858	0.0133005	0.706976	0.0254979
11_10534	7H	80940	0.727869	-0.0355931	0.990621	0.0100781	0.619172	0.0172747	0.933416	0.019317	0.621004	-0.0203747	0.999224	0.0116117	0.670371	0.00327329	0.980942	-0.0142271	0.781961	-0.0760658	0.71659	-0.238097	0.825261	-0.00390877	0.741693	-0.0406917
11_21438	3H	98490	0.727869	0.0895939	0.997616	-0.0338722	0.619172	0.0860176	0.988178	-0.0690877	0.99785	-0.0272474	0.796263	-0.120514	0.596622	0.0596705	0.626218	-0.149703	0.88848	-0.0266776	0.972995	-0.115902	0.197935	-0.0142556	0.691555	0.0253292
11_10705	5H	132630	0.727869	0.0182511	0.997616	0.00467998	0.669533	0.0169366	0.578458	-0.139887	0.982052	0.100403	0.266386	-0.217625	0.578693	0.0340696	0.0139415	-0.114135	0.97215	-0.0416263	0.990311	-0.176966	0.838347	-0.00521339	0.97943	-0.0298383
11_20383	1H	131150	0.727869	0.0313323	0.997616	-0.0280216	0.675066	0.0167653	0.718641	0.0634192	0.650367	-0.131411	0.999224	-0.0625463	0.900165	-0.0431749	0.984696	0.00293855	0.842574	-0.418542	0.970178	-0.0349444	0.894721	0.00750934	0.862446	-0.0129783
12_30007	5H	70480	0.727869	0.0419019	0.997616	-0.0140925	0.821588	0.0151656	0.853314	-0.0284556	0.99785	0.0014678	0.903662	0.0551404	0.978384	-0.0283734	0.915858	0.0273664	0.781961	0.308345	0.965005	-0.0666246	0.257746	0.0361688	0.868007	-0.0194654
12_31272	1H	52460	0.727869	0.00849522	0.707595	-0.060189	0.86064	0.00747512	0.775073	0.0782292	0.778766	0.0279055	0.181229	-0.0734644	0.786802	0.00930579	0.99703	-0.0203982	0.929292	-0.110291	0.740985	0.220483	0.737972	0.0156853	0.933372	0.00588329
12_30155	2H	10060	0.727869	0.0803904	0.410965	-0.0690372	0.896936	-0.166164	0.763525	0.0371423	0.775862	-0.0737298	0.929834	-0.135751	0.531411	-0.121976	0.901542	0.0870634	0.95924	-0.151178	0.896027	-0.0507474	0.942532	-0.0115549	0.866726	-0.0510682
11_20676	5H	146000	0.727869	0.0101698	0.823125	-0.0712336	0.898975	0.0202304	0.835713	0.0553639	0.948178	-0.0250061	0.999224	0.0435033	0.547591	0.0133379	0.989627	-0.0144059	0.963917	0.374753	0.965005	0.426472	0.943683	-0.0200894	0.415563	-0.0617727
12_30569	6H	51410	0.733513	0.0621441	0.857969	-0.0389	0.458766	0.163706	0.713881	0.112276	0.493635	-0.0819328	0.986139	-0.0391796	0.433244	0.0676595	0.980942	-0.0502569	0.675611	-0.182267	0.979248	-0.419521	0.461892	-0.00823533	0.827028	-0.0287641
11_11497	5H	155130	0.736426	-0.0376239	0.465747	-0.053074	0.371955	-0.106862	0.751492	-0.0107461	0.702176	-0.0964661	0.978837	0.0490314	0.960605	-0.0829499	0.963007	0.000337379	0.981043	-0.345651	0.00760035	0.397769	0.636842	-0.0344733	0.636337	-0.0260155
12_10125	7H	83440	0.738406	-0.0640701	0.997616	0.0471333	0.745922	0.0228094	0.58277	-0.236624	0.400156	-0.120278	0.999224	0.01143	0.691606	0.0727191	0.955164	-0.0229158	0.928692	-0.0808298	0.852841	-0.942524	0.803608	-0.0243438	0.743931	-0.0461187
11_20626	3H	99120	0.741619	-0.0887442	0.997616	0.0500199	0.315074	0.171541	0.0104807	0.102638	0.523095	0.029682	0.456242	0.17773	0.94998	0.0592183	0.980942	0.0428946	0.0863008	0.60223	0.000604165	0.642397	0.0100217	0.0505828	0.182453	0.0329185
12_30668	5H	136430	0.741619	0.025291	0.997616	0.0386774	0.8256	-0.0413972	0.798551	-0.0534467	0.768028	0.105447	0.991882	-0.0151711	0.613094	0.0126981	0.980942	-0.0113021	0.88093	0.066547	0.79797	-0.193838	0.772621	-0.0176774	0.97943	0.0356864
11_10621	5H	37110	0.743215	0.0373528	0.997616	0.0287744	0.371955	0.093484	0.775043	0.0651746	0.995015	0.0153919	0.999224	0.135737	0.114529	0.0767513	0.00429307	0.128009	0.969219	0.324606	0.79797	0.00999436	0.555628	0.0284138	0.866108	0.0667951
12_30997	7H	73750	0.743215	-0.0141068	0.997616	-0.033271	0.395338	-0.110912	0.908419	0.0147117	0.475025	0.0875384	0.999224	-0.0863753	0.257225	-0.0257178	0.973899	-0.0826431	0.902645	-0.434264	0.478281	-0.220903	0.97961	-0.00218233	0.812675	-0.00992975
11_10301	7H	0	0.743215	0.0564246	0.997616	-0.00854455	0.442724	0.0219201	0.976684	0.0334258	0.785515	-0.0549537	0.999224	0.117587	0.807721	0.0187836	0.706193	-0.0856565	0.586282	-0.0485084	0.965005	0.155395	0.507861	0.0092602	0.793524	0.039391
12_31235	6H	91790	0.743215	0.0225556	0.37521	0.0954753	0.519305	0.0279513	0.964201	0.0295294	0.591628	-0.0219641	0.999224	-0.0387642	0.885246	0.0308473	0.973899	0.0341785	0.709343	-0.0486374	0.834244	0.0157872	0.565908	0.0044448	0.948251	0.0201857
12_10051	6H	119020	0.743215	0.0103302	0.823125	-0.0552192	0.582096	0.0944272	0.740301	0.0643685	0.554085	-0.10859	0.999224	0.0841554	0.322638	0.0755338	0.982086	-0.0405264	0.884201	0.358866	0.90205	-0.598336	0.580537	-0.00413605	0.765259	-0.0458831
12_30505	1H	70290	0.743215	-0.0289623	0.997616	-0.030631	0.619172	-0.0595469	0.0925289	0.123236	0.336914	0.0682721	0.648646	0.123924	0.70001	-0.050056	0.955164	-0.026868	0.584312	-0.0515286	0.965005	-0.147067	0.825261	-0.000975515	0.875791	0.0141814
11_10757	1H	23860	0.743215	0.045133	0.990621	-0.0283361	0.749316	0.0492914	0.0070294	-0.199214	0.756094	-0.0417548	0.992665	0.00789585	0.967721	0.0712237	0.980942	-0.0584549	0.78427	-0.267726	0.965005	0.0873736	0.731572	0.00012317	0.97943	0.0133191
11_21397	4H	33380	0.743215	0.124776	0.800796	0.0471465	0.948316	0.0222752	0.967706	0.0310531	0.918463	0.00163923	0.685743	0.0442112	0.880948	0.0568183	0.920661	0.024706	0.88848	0.212371	0.79797	0.22209	0.867173	-0.00294919	0.421798	0.0831021
12_30606	UNK	0	0.743215	-0.0059157	0.990621	0.046441	0.949836	0.0398422	0.795541	0.0757602	0.772455	0.0313285	0.983399	0.0741005	0.650573	0.075426	0.963007	-0.039587	0.837304	0.34956	0.979248	-0.0602759	0.803608	0.0382875	0.862446	-0.0100776
11_10411	4H	51300	0.743215	-0.0923935	0.390831	0.0775846	0.951257	-0.052217	0.908419	0.0435258	0.743481	-0.0493018	0.796263	0.0810356	0.953074	0.0215387	0.99703	0.0241034	0.981245	0.134639	0.990311	-0.238095	0.830991	0.00140054	0.800604	0.00358717
11_20694	3H	72260	0.743215	0.0403231	0.997616	-0.0115048	0.98419	0.0308399	0.798551	-0.0713142	0.714461	0.036211	0.991882	0.00755321	0.672577	0.0589069	0.99703	-0.0027594	0.842574	0.164277	0.979248	0.0926839	0.536001	0.0280276	0.806776	0.0052679
12_31050	5H	151360	0.74537	0.0315508	0.86452	-0.0889376	0.822486	-0.0061887	0.713881	0.0490557	0.287505	-0.0333228	0.968196	-0.0688308	0.849601	0.013537	0.980942	0.0463118	0.929292	-0.00799472	0.896027	-0.18906	0.904929	0.0206758	0.579274	-0.0457624
11_11028	7H	71100	0.748224	-0.0551994	0.927723	0.0124505	0.210818	-0.135022	0.457574	0.100515	0.778766	0.0976418	0.992665	-0.0205455	0.897022	-0.0357526	0.955164	0.0110508	0.933678	-0.127053	0.96665	-0.250749	0.913014	0.000174047	0.881135	0.00176919
11_20532	2H	63530	0.748224	0.0363956	0.997616	-0.0443938	0.656921	0.0200487	0.751492	0.00722431	0.740715	-0.0146028	0.796263	-0.0338136	0.889318	-0.10891	0.0532125	-0.147388	0.343573	-0.55262	0.997649	-0.254449	0.724984	-0.0520855	0.393571	-0.0619492
11_10962	6H	54600	0.750923	-0.0247522	0.823125	0.056392	0.74596	-0.0680738	0.766864	0.0992777	0.959567	0.0287393	0.986139	0.00448086	0.981327	-0.017253	0.948873	0.0756015	0.97215	0.640915	0.979248	0.0566532	0.580389	0.0192821	0.955559	0.00219107
11_20390	2H	63530	0.755975	0.026134	0.997616	0.0123839	0.619172	0.118337	0.815535	-0.0984135	0.195453	0.117158	0.991882	-0.0252441	0.902101	0.0220235	0.901542	0.00840701	0.88848	0.15052	0.835272	0.27454	0.797875	0.00448971	0.83618	0.039495
12_31101	6H	71870	0.756103	-0.0588801	0.997616	-0.0214582	0.108752	-0.120489	0.751492	-0.0905762	0.776499	-0.100435	0.976394	0.0182165	0.951255	-0.0244858	0.915858	-0.042111	0.88093	-0.0370447	0.990311	-0.390733	0.760314	-0.00944138	0.97324	-0.0384874
11_10225	3H	58010	0.756103	-0.00283714	0.991239	0.0602285	0.732822	0.120981	0.608887	-0.108227	0.800625	0.00595015	0.980327	0.0266359	0.667009	0.0116525	0.980942	-0.0106002	0.97215	0.0375416	0.701373	-0.494283	0.18341	0.0382472	0.393571	-0.0768579
12_30508	6H	55360	0.758228	0.11767	0.813618	0.11687	0.489756	0.134632	0.761102	0.162992	0.842074	-0.0169366	0.929834	0.201038	0.509209	0.112833	0.955164	0.0406269	0.95924	0.371425	0.90205	0.303982	3.38884e-07	0.0613509	0.00828787	0.0405854
11_10734	6H	96730	0.758228	-0.0198466	0.823125	0.0506158	0.628022	0.0433377	0.933416	0.0767868	0.748035	-0.0621365	0.991882	0.0713928	0.991429	-0.0160182	0.901542	-0.00676496	0.806329	-0.16939	0.835272	0.144977	0.643886	-0.0279519	0.965263	-0.0156057
11_11219	7H	79600	0.758228	-0.122997	0.733605	0.0741729	0.671519	0.0760545	0.791057	-0.102722	0.400156	0.0893524	0.741436	-0.0777041	0.919575	0.0410041	0.982445	0.0312562	0.884511	0.153552	0.979248	-0.194452	0.983978	-0.0147378	0.867804	-0.0233456
11_20373	1H	0	0.758228	0.00339243	0.997616	0.0480194	0.877069	0.0113909	0.81231	0.0263904	0.857114	0.170775	0.983399	-0.129547	0.935858	0.000263317	0.93948	-0.00128486	0.97215	0.112107	0.82421	0.0948105	0.933034	0.00637795	0.993803	-0.0168909
12_30096	3H	127100	0.758228	0.0481744	0.997616	-0.0220235	0.877438	-0.0833809	0.998983	-0.0335596	0.550753	-0.0528765	0.741436	-0.132541	0.555716	0.0216941	0.955164	0.0679203	0.797488	-0.148595	0.9389	0.114164	0.235686	-0.0315267	0.955559	-0.00613928
11_10373	3H	59890	0.758228	-0.00102811	0.921233	0.00121351	0.921951	0.0465501	0.798551	-0.021638	0.964494	-0.0586636	0.929834	0.0384427	0.54288	0.0335146	0.980942	-0.0381936	0.813973	0.320107	0.805013	0.236258	0.642634	-9.61071e-05	0.744136	0.0121131
12_30496	7H	73750	0.759994	-0.104662	0.997616	-0.110274	0.619172	-0.186756	0.713881	-0.108766	0.939421	0.02612	0.999224	0.0185624	0.679948	0.0425371	0.920661	-0.0366738	0.971591	-0.299513	0.835272	-0.121286	0.325739	-0.0311366	0.691555	-0.00423927
12_30797	7H	116950	0.760054	-0.077513	0.889112	0.00280796	0.796878	0.0466133	0.775073	-0.0808284	0.982052	-0.0210959	0.456242	0.011341	0.000246421	0.128583	0.901542	0.00334274	0.963917	-0.14721	0.965005	-0.291677	0.717721	-0.0035545	0.741693	-0.02271
11_11105	1H	135560	0.760854	0.0305573	0.997616	0.0566518	0.565422	0.0281797	0.984553	-0.00441343	0.99785	0.0168772	0.983399	-0.072977	0.765172	0.0436928	0.99703	-0.0200218	0.99149	-0.128435	0.79797	0.136629	0.97961	-0.00577412	0.943375	0.0110259
11_20129	5H	51000	0.761704	-0.0495263	0.929606	-0.0323137	0.99806	-0.0374007	0.933416	-0.0980135	0.993842	-0.0574028	0.701631	0.0383161	0.650573	0.0432249	0.920661	0.0103369	0.929292	-0.319781	0.965005	-0.421936	0.778631	0.021571	0.652673	0.0321494
12_30761	7H	141760	0.763514	-0.0738432	0.823125	-0.110591	0.442724	-0.0993727	0.775043	-0.123973	0.841392	0.0202494	0.991882	-0.182729	0.509209	-0.0979617	0.920661	-0.0481011	0.933678	-0.210754	0.896027	-0.183879	0.724984	-0.0671254	0.940332	-0.0291635
11_11090	5H	132630	0.763514	-0.00539767	0.65202	-0.0511986	0.561158	0.0740398	0.990956	-0.0171094	0.00277659	0.16213	0.882182	-0.0290475	0.893121	0.0771114	0.908554	0.0192189	0.929292	-0.0477733	0.990311	0.0185067	0.879426	0.0102629	0.955559	-0.00028457
11_11323	2H	106460	0.763514	0.087708	0.995696	-0.0204056	0.628022	-0.0358306	0.976684	-0.0127232	0.415043	-0.0872838	0.994749	0.0265705	0.477176	0.049756	0.980942	0.00927596	0.929446	-0.21664	0.979248	-0.115383	0.39811	-0.0125386	0.837533	0.0337282
12_10623	UNK	0	0.763514	0.0499087	0.997616	-0.0297206	0.741714	-0.0298485	0.946436	0.0218933	0.742859	0.0317532	0.999224	0.00121524	0.50742	0.0297183	0.637159	0.114733	0.957582	-0.0515132	0.992244	-0.245238	0.830991	0.0148471	0.821831	0.0496062
11_21448	7H	98500	0.763514	0.022804	0.000185661	0.123947	0.843669	-0.0295299	0.82127	0.00590183	0.709043	-0.0409431	0.987244	0.0305497	0.695716	-0.0413568	0.955164	0.025876	0.781961	0.048548	0.860055	0.0504215	0.236649	-0.0426163	0.809902	0.0371749
12_31294	7H	103620	0.763514	0.0508853	0.979479	-0.0150254	0.97605	-0.0162267	0.292039	0.0297145	0.985319	0.0226401	0.983399	-0.0157262	0.84908	-0.0337543	0.980942	-0.0430442	0.574398	0.0153396	0.917031	0.137115	0.982523	0.00547325	0.792582	-0.0408415
11_20958	5H	51000	0.768647	-0.0311439	0.951292	0.183214	0.171383	0.144552	0.798551	-0.061192	0.522934	0.0630259	0.462227	0.234622	0.912508	-0.0196412	0.901542	-0.0569463	0.963917	0.669086	0.84323	0.528122	0.955045	0.021591	0.827028	-0.00498371
11_21339	6H	58550	0.768647	0.109005	0.990621	0.14304	0.557211	0.199418	0.945642	0.0906242	0.320581	-0.162637	0.999224	0.0102277	0.531411	-0.0783877	0.976121	-0.0374054	0.99149	0.201131	0.979248	0.0955315	0.905014	0.0362408	0.867804	0.0440384
11_11453	3H	6030	0.768647	0.00257674	0.827178	0.0199688	0.572383	-0.0881522	0.645435	0.0737035	0.743481	0.0148265	0.897806	-0.06708	0.905362	0.0269911	0.626218	0.0622444	0.974248	-0.244437	0.972995	0.0828566	0.854788	0.00424772	0.827028	-0.00827462
12_30642	5H	161580	0.768647	-0.0506012	0.840774	-0.0502312	0.579728	0.0635751	0.798551	0.0300913	0.56159	-0.0761776	0.983399	0.0211726	0.419589	0.060567	0.99703	0.00206285	0.589154	-0.270491	0.979248	-0.503028	0.502817	-0.0400752	0.763005	-0.0326888
11_10867	3H	127100	0.768647	-0.0688504	0.840774	0.0454669	0.582889	0.0236725	0.775043	0.0544084	0.812071	-0.00162254	0.999224	0.0621559	0.221864	-0.0157067	0.920661	-0.00211243	0.844309	0.0989037	0.979248	0.271068	0.836015	-0.0134885	0.855109	-0.0018719
11_20262	6H	8070	0.768647	0.00361532	0.736854	0.03823	0.721464	-0.0711963	0.632449	0.0694829	0.523095	0.0637113	0.983399	-0.146162	0.83595	-0.000941679	0.637159	0.058239	0.969219	-0.0582182	0.972995	-0.00857604	0.800269	-0.00474544	0.800604	-0.00392125
12_31395	7H	99670	0.768647	-0.0642858	0.731729	0.0999868	0.81514	0.0727579	0.803929	-0.0233208	0.522964	0.103511	0.999224	0.0575959	0.768606	0.018628	0.905164	0.0462269	0.884201	-0.0094376	0.965005	-0.18558	0.636842	0.0108655	0.743388	-0.0134283
12_30521	6H	38420	0.768647	-0.117739	0.997616	0.00204948	0.837178	-0.0294693	0.796245	-0.0787649	0.959567	-0.0396384	0.837758	-0.143729	0.967721	-0.000742226	0.980942	0.0315171	0.963917	-0.170952	0.797847	-0.594013	0.731572	-0.0210438	0.287153	-0.0400471
11_10433	1H	93950	0.768647	0.0276168	0.997616	0.0642328	0.951257	0.102321	0.751492	0.0289734	0.709043	0.0991803	0.456242	0.141559	0.452129	0.0456255	0.706193	0.0488072	0.080187	0.58064	0.990311	0.384319	0.983978	0.045732	0.993107	0.0749554
11_11367	1H	66700	0.768647	0.0534509	0.997616	0.0112244	0.990925	-0.0641946	0.899556	0.00229993	0.554085	0.0443726	0.456242	-0.145631	0.908561	-0.0276752	0.980942	0.0655327	0.980154	0.0414253	0.52045	0.0795464	0.955045	-0.0172987	0.955559	0.00391244
11_20864	2H	31720	0.76952	-0.0484302	0.997616	-0.0149009	0.565422	0.109411	0.893123	0.036805	0.523095	0.158129	0.898354	0.016993	0.230412	0.0607534	0.980942	-0.0179119	0.876774	-0.189728	0.896027	0.15475	0.864988	0.00123969	0.965263	0.0303583
11_20013	4H	123290	0.76952	0.0488863	0.997616	-0.0461081	0.566362	0.132416	0.775043	-0.00611499	0.993049	0.0067819	0.999224	0.027936	0.967721	-0.0451599	0.980942	-0.0174642	0.971308	-0.0440417	0.820773	-0.373731	0.996246	0.02157	0.846613	0.0461326
11_10565	3H	19150	0.771079	0.0331512	0.86452	-0.0208275	0.458792	0.119118	0.765114	0.0234934	0.249623	0.242259	0.999224	0.0628338	0.650573	-0.0169931	0.99703	0.023187	0.989062	0.185896	0.835272	-0.00726177	0.772621	8.42276e-05	0.636337	0.0451289
12_31327	UNK	0	0.771079	-0.00708501	0.442847	-0.037352	0.783169	0.0735484	0.814173	0.00317743	0.959567	-0.0389401	0.999224	-0.0296104	0.937159	0.0122608	0.980942	-0.0132442	0.88848	-0.126058	0.979248	-0.162712	0.800269	-0.0193194	0.861179	-0.00418506
11_10818	2H	78030	0.771302	0.0435781	0.997616	0.0343925	0.407432	-0.0268325	0.796245	0.0455473	0.973412	0.0344975	0.999224	0.0374854	0.862862	0.00394816	0.920661	0.0263489	0.567951	0.334471	0.955588	0.26236	0.942532	0.0144461	0.691555	0.0229802
11_10841	7H	14960	0.773057	0.0459747	0.990621	-0.0747839	0.804257	0.0277602	0.974896	0.061819	0.993049	0.0797278	0.999224	0.0656589	0.544943	0.0105626	0.980942	-0.0016879	0.97215	0.122173	0.701373	-0.379178	0.737972	0.00784454	0.866726	0.0103259
11_20820	4H	63560	0.774416	0.0184093	0.517425	0.102618	0.981221	0.0631498	0.58277	0.0219254	0.939421	-0.00294007	0.848249	0.0109483	0.596622	0.0243792	0.990353	0.0180822	0.842574	0.277433	0.000304955	0.757315	0.838022	0.0143401	0.868007	0.0143394
12_31433	6H	49400	0.778164	-0.0810187	0.739356	-0.137808	0.418032	-0.141301	0.761102	-0.145638	0.772455	-0.0242493	0.992665	-0.270217	0.477176	-0.134103	0.963007	-0.0280639	0.969219	-0.322024	0.84323	-0.286254	0.623276	-0.0698554	0.780247	-0.0340968
11_10234	2H	51750	0.778844	-0.0248742	0.840774	-0.057832	0.735733	0.0630844	0.751492	0.0533013	0.886136	0.0376297	0.911289	-0.0221316	0.670371	-0.0444303	0.980942	-0.0092615	0.963917	0.0179461	0.805013	-0.180599	0.912318	0.0165179	0.218254	0.023044
12_30905	4H	66000	0.779348	-0.00988403	0.997616	0.0289947	0.00142576	0.205494	0.976851	0.0130035	0.587598	0.0850785	0.999224	-0.0325497	0.937159	-0.0377308	0.980942	0.008106	0.96779	0.00339041	0.252339	-0.225055	0.624202	0.0024564	0.800604	-0.000854458
12_31279	UNK	0	0.782682	0.0542214	0.963931	0.0250044	0.580264	-0.0420303	0.763525	0.0900296	0.743481	-0.00256436	0.999224	0.0231929	0.849601	-0.0573978	0.905164	0.00359756	0.963917	0.0413651	0.990311	0.280271	0.891735	0.0114943	0.743388	0.0183669
11_21521	6H	3110	0.787583	-0.0320702	0.997616	0.00479524	0.277053	0.0971686	0.77881	-0.171227	0.854975	0.00853445	0.986139	-0.0460052	0.839515	0.0290788	0.901542	-0.0202538	0.945559	-0.13246	0.965005	0.142189	0.994268	0.01779	0.705649	-0.0509059
11_20365	7H	166560	0.79257	-0.0381545	0.899921	-0.0796518	0.432382	0.194245	0.964608	-0.0431216	0.959567	-0.03848	0.999224	0.0573743	0.912508	-0.0220632	0.963007	0.0187447	0.954663	0.518666	0.979248	-0.24926	0.481786	0.0124474	0.827028	-0.00339296
11_21005	2H	50490	0.79257	0.0381545	0.899921	0.0796518	0.432382	-0.194245	0.964608	0.0431216	0.959567	0.03848	0.999224	-0.0573743	0.912508	0.0220632	0.963007	-0.0187447	0.954663	-0.518666	0.979248	0.24926	0.481786	-0.0124474	0.827028	0.00339296
11_10683	3H	76200	0.79257	0.000186684	0.899921	0.00656713	0.598828	-0.0257501	0.771191	-0.0796401	0.800625	0.0541981	0.796263	-0.12214	0.967721	0.0256913	0.953157	-0.0263611	0.733604	-0.173619	0.990311	-0.0205369	0.753509	-0.0106785	0.869875	0.00761981
12_30477	UNK	0	0.79257	-0.0098483	0.990621	0.0410393	0.619172	0.140966	0.777349	0.0676523	0.925484	-0.000130857	0.986139	0.0484141	0.573183	0.0330763	0.980942	0.0218438	0.968294	0.0743187	0.835272	-0.059669	0.958954	-0.00668596	0.853297	0.00434198
12_30186	UNK	0	0.79257	0.0106852	0.997616	0.0267092	0.741714	0.112205	0.776801	-0.0303406	0.987781	-0.066829	0.987244	0.0675177	0.976596	0.0963104	0.963007	-0.0181864	0.948154	0.4056	0.753582	-0.176053	0.119574	0.0368871	0.853297	-0.0238835
11_10189	6H	60230	0.79578	0.0996678	0.997616	0.00178512	0.506466	0.0060965	0.976684	0.0377742	0.730006	-0.0235051	0.999224	0.132023	0.755105	0.0160321	0.868768	-0.0573364	0.797488	-0.010991	0.990311	0.348343	0.419736	0.0130885	0.768462	0.0483189
12_10134	3H	89310	0.79696	-0.0325433	0.997616	0.0228761	0.619172	-0.131809	0.770622	0.00286915	0.99785	0.00904118	0.999224	-0.082279	0.991429	0.013288	0.982445	0.0182073	0.963917	0.00316992	0.882494	0.43795	0.983978	-0.036513	0.875791	-0.0428437
12_30241	1H	20820	0.797125	0.0792202	0.951292	-0.0819427	0.951257	-0.0655758	0.948875	-0.0880625	0.400156	-0.0777588	0.966876	-0.0202834	0.880536	-0.0478265	0.95612	0.017527	0.884201	-0.194092	0.965005	0.440497	0.942532	0.00389518	0.900822	0.0293594
11_20675	6H	50070	0.79789	-0.061051	0.990621	0.039782	0.803722	-0.000378529	0.910673	0.0351199	0.842074	0.0175468	0.991882	0.00944406	0.83595	-0.019891	0.973899	-0.0137546	0.884201	0.126651	0.835272	-0.203195	0.45246	-0.00886136	0.912849	-0.00497245
12_31360	4H	48500	0.802761	-0.000986787	0.997616	0.0376316	0.762634	0.016844	0.964608	0.127113	0.587598	0.0427788	0.999224	-0.104768	0.978384	-0.0264901	0.955164	-0.0108138	0.923617	-0.167856	0.996957	0.205715	0.853929	-0.00941959	0.964438	0.0378209
11_11484	1H	51230	0.802761	0.077028	0.823125	0.016323	0.788162	0.11385	0.751492	-0.07283	0.906448	0.0235482	0.648646	0.104389	0.967721	0.0247445	0.649705	0.066227	0.781961	0.0674188	0.835272	0.407053	0.755305	0.0316006	0.691555	0.0222237
12_30331	4H	48500	0.802761	-0.00307567	0.997616	-0.0287195	0.897382	0.0207182	0.897737	0.0418062	0.86826	-0.101113	0.999224	0.0566521	0.691598	-0.0519555	0.908554	-0.0311496	0.884201	-0.254061	0.965005	-0.102525	0.604051	0.0301276	0.636337	-0.0345684
12_30837	6H	55650	0.802761	0.0181273	0.857969	-0.0510494	0.913197	-0.083302	0.796245	0.0474204	0.987763	0.013456	0.467191	-0.0374229	0.682172	-0.0491926	0.980942	0.0507544	0.902645	-0.12901	0.797847	0.00474181	0.367311	-0.0303329	0.789432	0.0253456
11_10695	5H	25230	0.805403	-0.0197344	0.997616	-0.025824	0.514967	0.0668471	0.740301	0.0523333	0.772455	-0.0184525	0.991882	-0.0227076	0.70483	0.00482925	0.955164	-0.00954704	0.781961	-0.51281	0.746278	-0.122958	0.985318	-0.00808285	0.800494	0.0163607
12_30143	7H	45710	0.80606	0.126165	0.997616	0.0936249	0.619172	0.0403715	0.814173	-0.0913992	0.840398	0.152494	0.991882	0.000305033	0.706413	0.0203302	0.963007	-0.0685917	0.963917	0.774831	0.979248	-0.14011	0.435316	0.00368054	0.996074	-0.0091794
11_20515	4H	101620	0.80606	0.0120907	0.840774	-0.0572245	0.822486	-0.0159638	0.976684	0.0363548	0.66104	-0.0560115	0.796263	0.0569807	0.243665	0.0495851	0.980942	0.0527756	0.97215	-0.0189376	0.989124	0.0541531	0.706258	-0.0149918	0.993803	0.00285379
11_21228	4H	3740	0.806238	0.0728969	0.997616	0.0924178	0.731111	-0.101927	0.0469028	0.222568	0.57548	0.091163	0.992665	-0.0791937	0.937159	0.0351024	0.980942	0.00434196	0.348206	0.705599	0.79797	0.0956788	0.606636	0.00301872	0.821472	0.0291593
11_10772	7H	54370	0.806238	-0.0185627	0.997616	-0.0121363	0.881291	-0.0126931	0.398268	0.0597171	0.772455	-0.12007	0.999224	-0.0511824	0.61083	-0.0571469	0.980942	0.00760477	0.963917	-0.0742876	0.965005	-0.256909	0.956107	0.00684769	0.768462	-0.0397741
11_10584	3H	117100	0.808724	0.0239194	0.891908	-0.0901075	0.155289	-0.17825	0.770622	0.22467	0.971041	0.0313269	0.999224	0.00413312	0.691606	-0.0409375	0.920661	0.00158933	0.97215	-0.100807	0.997649	-0.204871	0.996246	-0.0155677	0.827028	0.0462308
11_21447	5H	50270	0.808724	-0.0173232	0.997616	0.055842	0.155289	0.106672	0.765114	0.0581797	0.685062	-0.0164114	0.986835	-0.0122671	0.981327	-0.0330333	0.920661	-0.0276778	0.722917	0.211964	0.831322	-0.0155269	0.470739	0.020838	0.919077	0.00246057
11_20778	3H	76200	0.808724	0.0417511	0.990621	-0.0435129	0.300328	-0.0877792	0.967207	0.0168458	0.762754	-0.0522105	0.991882	0.00802097	0.883137	-0.0403759	0.973899	-0.0132118	0.97215	-0.0726492	0.979248	0.154505	0.714852	0.00937375	0.91039	0.00444143
11_21377	2H	8570	0.808724	-0.0616956	0.65202	0.0942209	0.307538	-0.11942	0.853314	-0.096405	0.852621	-0.0503128	0.456242	-0.176686	0.660038	-0.059492	0.969728	-0.0480281	0.586282	-0.256263	0.835272	-0.0252639	0.825261	-0.0288198	0.993125	-0.0154821
11_10682	7H	620	0.808724	0.00730121	0.997616	0.0542182	0.315074	0.107434	0.809538	0.0131869	0.621004	-0.0587873	0.720502	0.115375	0.724558	-0.0286867	0.991763	-0.00161103	0.902645	0.100088	0.965005	0.143466	0.983609	-0.0171209	0.654715	0.0263111
11_20671	7H	68460	0.808724	0.0591661	0.997616	0.0278336	0.371955	-0.0195179	0.798551	0.0308569	0.959567	0.0192892	0.999224	0.0262641	0.83595	-0.00925504	0.955164	0.018563	0.722917	0.285984	0.979248	0.240213	0.997626	0.0156243	0.636337	0.0256884
11_10563	7H	112460	0.808724	-0.0629738	0.823125	-0.116175	0.398254	-0.14322	0.761102	-0.134949	0.743481	-0.0404568	4.01792e-11	-0.281015	0.509209	-0.127933	0.95612	-0.0268811	0.963917	-0.316252	0.84323	-0.204141	0.555628	-0.0683653	0.812675	-0.0332661
11_10600	5H	176620	0.808724	-0.0141472	0.968002	0.0652776	0.418032	-0.0622158	0.742922	0.10816	0.523095	0.046666	0.986835	-0.061031	0.937159	0.0981973	0.637159	0.0780206	0.974248	-0.071831	0.979248	0.327613	0.98133	0.0127954	0.97324	0.0260801
11_20731	5H	146000	0.808724	0.0433278	0.823125	0.115254	0.432146	0.120467	0.763525	0.110759	0.819057	0.0211489	0.539854	0.22538	0.509209	0.128027	0.969728	0.014753	0.974248	0.182547	0.835272	0.169166	0.726607	0.0606658	0.720382	0.0154197
12_30673	6H	30060	0.808724	0.00678445	0.997616	-0.0269267	0.442724	0.088491	0.970069	-0.0480296	0.576219	0.0131975	0.796263	0.0440876	0.869811	0.0319983	0.907646	-0.0515397	0.584312	0.351811	0.774218	0.175369	0.391868	0.0246565	0.741693	0.00875812
12_30502	UNK	0	0.808724	0.0687644	0.823125	-0.102403	0.461964	-0.139269	0.921922	0.0699069	0.973412	0.101144	0.999224	-0.04565	0.812567	0.0362156	0.715857	-0.048653	0.572042	0.616397	0.770846	-0.135302	0.706258	0.040527	0.691555	-0.0437767
11_20563	2H	9280	0.808724	-0.0228306	0.864316	0.0435438	0.487531	-0.108335	0.708547	0.0597888	0.914302	-0.052487	0.992901	0.0647604	0.676539	-0.0254663	0.980942	0.0353595	0.99725	-0.108057	0.820773	-0.0548902	0.367311	-0.0220092	0.515556	0.0371361
12_31440	7H	103620	0.808724	-0.061793	0.957802	0.0619605	0.510877	0.10186	0.966618	0.0953944	0.553812	0.0549538	0.456242	0.108816	0.912508	0.0476464	0.99703	0.0382586	0.283288	0.323369	0.992244	0.52065	0.943789	0.0424924	0.514801	0.010448
12_30926	UNK	0	0.808724	-0.0117128	0.997616	-0.0261794	0.514967	0.082995	0.740301	0.0564222	0.743481	-0.0280074	0.991882	-0.00165771	0.667009	0.0202156	0.955164	-0.0112346	0.781961	-0.481823	0.746278	-0.102378	0.997626	-0.00700141	0.768462	0.0209836
11_10379	4H	0	0.808724	0.0675091	0.990621	-0.0521263	0.531118	-0.0951816	0.984553	-0.0856402	0.57548	-0.0397464	0.601898	-0.0762586	0.96398	-0.0409316	0.982608	-0.0273063	0.348206	-0.292305	0.972995	-0.445038	0.814079	-0.0368983	0.515556	-0.00669114
11_10075	1H	55490	0.808724	-0.0548546	0.997616	0.0370763	0.560349	-0.0932832	0.976684	0.0817439	0.99785	-0.0300238	0.918975	0.112964	0.54094	-0.0849531	0.626218	0.138575	0.929292	0.00982182	0.979248	0.09938	0.144047	0.0117789	0.718851	-0.0219521
12_10554	6H	16970	0.808724	-0.0274841	0.997616	0.0369728	0.572383	0.0593012	0.897737	-0.0766009	0.857114	-0.127191	0.536944	0.148597	0.809776	0.00595054	0.901542	0.0405259	0.572042	-0.32005	0.834244	0.368288	0.354481	-0.0070612	0.741693	-0.00220261
12_30147	UNK	0	0.808724	0.134517	0.997616	-0.0203659	0.582096	0.11061	0.632003	0.269067	0.320581	0.189982	0.996816	0.0392796	0.751165	-0.00984785	0.980942	0.117031	0.842574	0.0245239	0.820773	1.10788	0.98133	-0.0120656	0.650345	0.115074
12_30588	1H	13050	0.808724	-0.00742251	0.823125	0.023125	0.602242	0.0955732	0.945642	0.00459754	0.591628	-0.110429	0.999224	0.140229	0.900165	-0.0223922	0.980942	-0.0504383	0.884201	0.127045	0.917031	-0.130849	0.862659	-0.0109195	0.809902	0.00232583
11_20414	7H	144450	0.808724	-0.0256037	0.823125	-0.0735541	0.619172	0.10262	0.58277	-0.206846	0.629929	-0.052304	0.991882	0.00404372	0.562169	-0.0574139	0.908554	-0.0166659	0.889944	-0.154016	0.984834	0.000925993	0.583486	-0.0050517	0.56812	-0.0447703
11_21219	1H	66700	0.808724	-0.0733648	0.827178	0.00142826	0.619172	-0.0993695	0.708547	0.0563261	0.99946	0.0900041	0.976394	-0.0096703	0.667657	-0.0766001	0.980942	0.0226847	0.797488	0.109842	0.71659	-0.344448	0.641831	-0.0251605	0.993107	-0.00302002
11_21431	1H	64910	0.808724	-0.0298079	0.682313	-0.102012	0.619172	-0.00180053	0.895274	-0.0689647	0.917495	-0.00131863	0.741436	0.0253023	0.849601	-0.00891726	0.980942	-0.0409002	0.97215	0.322318	0.972995	-0.28351	0.916756	-0.000808891	0.636337	0.0412849
12_31498	6H	126180	0.808724	0.0263851	0.827178	-0.0711868	0.619172	-0.0522567	0.761102	0.0720652	0.268721	0.0926934	0.986835	0.0499705	0.602785	-0.0279201	0.973899	-0.0369721	0.884511	0.10596	0.820773	-0.0762719	0.434842	0.00400054	0.943375	-0.00780875
12_30110	1H	55490	0.808724	-0.0224828	0.997616	0.0750902	0.623912	-0.130009	0.751492	0.0614257	0.971041	0.0849546	0.991882	-0.0207663	0.962117	0.0111637	0.980942	0.0355802	0.902645	0.180579	0.84323	0.556624	0.942532	-0.000670275	0.904845	-0.0369819
12_30895	7H	37550	0.808724	0.037982	0.813618	-0.0262402	0.640841	-0.0225646	0.751492	0.01194	0.959567	0.0863936	0.99104	0.127267	0.773712	0.0315826	0.974753	0.00739732	0.869883	0.124093	0.835272	0.260261	0.837465	-0.00133516	0.415563	0.0224789
11_10303	7H	87970	0.808724	0.150568	0.961132	0.0998959	0.646396	0.0810872	0.751492	-0.105641	0.743481	0.275763	0.983399	0.0204553	0.816604	-0.0684212	0.955164	-0.0390991	0.97215	1.04056	0.979248	-0.0378408	0.45246	-0.013934	0.948251	-0.00833103
11_10965	7H	29820	0.808724	0.150568	0.961132	0.0998959	0.646396	0.0810872	0.751492	-0.105641	0.743481	0.275763	0.983399	0.0204553	0.816604	-0.0684212	0.955164	-0.0390991	0.97215	1.04056	0.979248	-0.0378408	0.45246	-0.013934	0.948251	-0.00833103
11_21069	6H	63950	0.808724	0.150568	0.961132	0.0998959	0.646396	0.0810872	0.751492	-0.105641	0.743481	0.275763	0.983399	0.0204553	0.816604	-0.0684212	0.955164	-0.0390991	0.97215	1.04056	0.979248	-0.0378408	0.45246	-0.013934	0.948251	-0.00833103
12_30115	UNK	0	0.808724	0.00253036	0.840774	0.0480609	0.646396	0.030023	0.713881	-0.0244098	0.400156	-0.0235801	0.978837	-0.00285528	0.7981	0.0133622	0.915858	0.0228294	0.344316	-0.535759	0.990311	0.0483628	0.583486	-0.0236889	0.866726	0.00163724
12_30714	5H	19440	0.808724	-0.150568	0.961132	-0.0998959	0.646396	-0.0810872	0.751492	0.105641	0.743481	-0.275763	0.983399	-0.0204553	0.816604	0.0684212	0.955164	0.0390991	0.97215	-1.04056	0.979248	0.0378408	0.45246	0.013934	0.948251	0.00833103
11_20687	6H	124850	0.808724	-0.0527187	0.856213	-0.00501455	0.649795	-0.088609	0.976684	-0.0336989	0.448063	0.113528	0.983399	-0.0611208	0.533904	0.0364251	0.980942	-0.0106979	0.842574	0.281256	0.979248	0.0369211	0.701343	-0.0295396	0.800604	-0.00709004
11_10646	3H	162150	0.808724	0.00198431	0.856213	-0.00804789	0.665308	-0.073921	0.970069	-0.028476	0.414319	-0.0488857	0.999224	0.088812	0.620068	-0.00106609	0.969728	0.0222581	0.902645	-0.0413322	0.972995	-0.201456	0.731572	0.000972822	0.765259	-0.0110549
12_30745	5H	64040	0.808724	-0.0429139	0.840774	0.0325259	0.672023	-0.0411054	0.893123	0.0151055	0.772455	0.0909433	0.999224	-0.124022	0.889318	-0.0373666	0.99703	0.0221742	0.997455	0.214372	0.71659	-0.151536	0.994268	0.00486395	0.654715	-0.036911
11_20130	3H	98490	0.808724	-0.102521	0.37521	0.0884618	0.708149	0.0371448	0.878241	-0.140595	7.40081e-05	0.203148	0.999224	-0.0564791	1.93003e-09	0.138365	0.953694	0.00722803	0.931971	-0.160741	0.979248	0.306732	0.905014	0.03012	0.827028	0.0236229
11_21321	5H	108180	0.808724	-0.000439078	0.990621	0.0180436	0.738223	-0.0482751	0.921922	0.025933	0.759859	-0.0156365	0.823373	-0.068406	0.413259	0.0729254	0.980942	-0.0170106	0.997133	0.174412	0.777846	-0.300352	0.481786	0.00776639	0.787127	0.00358346
11_20974	4H	106030	0.808724	-0.0320058	0.990621	0.0445302	0.756982	0.069015	0.872975	-0.137982	0.781966	0.0330657	0.456242	-0.135774	0.611048	-0.061574	0.901542	0.00301034	0.884201	-0.329322	0.974432	0.0884312	0.943809	-0.0117027	0.474914	-0.0126196
11_11314	3H	70230	0.808724	0.0231181	0.997616	0.0479551	0.783169	-0.118124	0.457574	0.0554431	0.817706	0.0478217	0.741436	-0.179412	0.811455	-0.0479198	0.920661	-0.027973	0.99725	-0.215099	0.952754	0.172981	0.449016	-0.00966195	0.768462	0.00261183
11_20746	6H	76550	0.808724	-0.00872539	0.971147	0.0369249	0.822486	0.100487	0.897737	0.0258417	0.657844	-0.0288077	0.918975	0.065212	0.547591	-0.017892	0.901542	0.0307912	0.842574	-0.187696	0.94887	0.0119153	0.88785	-1.26039e-05	0.741693	-0.00997832
11_10990	2H	113480	0.808724	0.101524	0.947027	-0.0596103	0.82253	0.00888873	0.921922	-0.0869247	0.287505	-0.148696	0.758397	0.0468844	0.880536	0.0225412	0.8435	-0.00466223	0.958659	-0.0553082	0.979248	0.0733559	0.707949	0.0293013	0.993107	0.0171584
12_30251	2H	56280	0.808724	0.0353671	0.707595	0.0429918	0.82253	-0.0374537	0.632003	0.0700468	0.779458	0.059459	0.701631	0.0143105	0.967721	0.0264902	0.980942	-0.0117599	0.980904	-0.0405408	0.990311	0.0459496	0.583486	0.0110301	0.636337	0.038168
11_20392	5H	70480	0.808724	0.0130931	0.997616	-0.00662316	0.826988	-0.0052787	0.796245	-0.0800128	0.629929	-0.0703641	0.978837	0.0719386	0.908561	0.0124294	0.95612	-0.0109716	0.902645	-0.119493	0.952754	-0.129009	0.958828	0.0184394	0.965263	-0.00885217
11_20438	2H	63530	0.808724	0.060407	0.997616	0.0443943	0.84441	-0.0046115	0.809538	0.0529927	0.415043	-0.0762449	0.999224	0.072167	0.83595	0.0379421	0.95612	0.0643954	0.378579	0.436326	0.896027	-0.131108	0.879426	0.0475605	0.768462	0.0424325
11_10129	6H	42360	0.808724	0.00666926	0.990621	0.026852	0.869902	-0.026984	0.891544	0.0151332	0.993049	0.03062	0.648646	0.0453223	0.66984	0.0697652	0.969081	0.0141368	0.963917	-0.0662408	0.972995	0.132736	0.894908	-0.00419166	0.948251	0.00731766
11_10943	2H	18320	0.808724	-0.0592296	0.857969	-0.0705458	0.889438	0.0290054	0.796245	0.0601202	0.759068	0.00311486	0.991882	-0.0976856	0.789113	-0.0461125	0.955164	-0.00955049	0.801588	0.265329	0.450984	0.313933	0.731572	-0.022916	0.978163	0.000320285
12_30959	7H	0	0.808724	-0.000358837	0.899921	0.0120428	0.897581	0.142448	0.872975	-0.0404396	0.432699	0.00430883	0.999224	0.0778189	0.596622	0.0293694	0.981856	-0.0445215	0.572042	0.792012	0.880844	0.134383	0.864988	0.0317939	0.415563	0.0371587
11_20032	2H	59900	0.808724	-0.00778449	0.997616	-0.0127266	0.917577	-0.030007	0.933416	0.0156258	0.982052	-0.0524756	0.986835	-0.00891657	0.972839	-0.000866854	0.980942	-0.0549978	0.782838	0.199534	0.790711	-0.385157	0.737972	-0.0239119	0.943375	-0.0179129
12_30651	6H	4410	0.808724	0.010604	0.997616	0.0220774	0.920996	0.0717447	0.553994	0.153478	0.857114	0.0777179	0.999224	0.00786467	0.759275	-0.0213706	0.955164	0.0555219	0.675611	0.345473	0.982967	0.0511309	0.973842	-0.00454899	0.834839	-0.0073823
11_20537	6H	129380	0.808724	0.0163864	0.924498	-0.0272608	0.921481	0.0208628	0.814173	0.0498609	0.287505	0.0873364	0.999224	0.0211906	0.908561	0.00727233	0.991361	-0.0184115	0.89593	0.543997	0.891391	0.327087	0.974452	0.0244938	0.0984497	0.0635251
11_20458	2H	58900	0.808724	-0.00608648	0.823125	-0.0628041	0.944753	-0.022763	0.775073	-0.0311146	0.854975	0.0886652	0.701631	-0.0873035	0.889318	0.0110207	0.955164	0.0100521	0.869883	-0.182677	0.79797	0.369709	0.865724	-0.0273736	0.867804	-0.000689046
12_31088	6H	74550	0.808724	-0.0163438	0.840774	0.0139246	0.94877	0.00179941	0.775073	-0.0106966	0.897565	-0.00815639	0.994749	-0.00873604	0.849601	-0.0371495	0.868768	0.0300814	0.974248	0.0330909	0.797847	-0.0186423	0.96759	0.00284439	0.867804	-0.0415831
11_20894	5H	2090	0.808724	-0.0635221	0.857969	-0.0162383	0.951257	-0.0209364	0.880693	0.0692802	0.917495	-0.00916696	0.796263	0.0620744	0.765172	0.0576023	0.626218	0.0614189	0.88848	0.384094	0.746278	0.23418	0.913014	0.00343369	0.966185	0.0011313
11_11205	6H	50070	0.808724	-0.0358282	0.707595	0.00835423	0.96753	-0.0432457	0.9612	0.0124386	0.918463	0.0961882	0.187264	-0.164929	0.868769	0.00263613	0.981967	0.0217777	0.928692	-0.167074	0.965005	0.169709	0.830991	-0.0262052	0.993803	8.22983e-05
11_10669	6H	2270	0.808724	0.0179839	0.823125	0.0472903	0.969957	-0.0563717	0.751492	0.0519787	0.973412	0.0154873	0.999224	0.019231	0.00175987	0.0635067	0.982086	-0.0336278	0.929292	-0.0227804	0.952754	-0.0726092	0.367311	0.0366631	0.691555	0.0225282
12_30543	5H	2810	0.808724	0.0160389	0.189221	-0.0286291	0.98419	0.00907479	0.591294	-0.0914514	0.950022	0.0159898	0.994749	-0.0357299	0.830658	0.0660117	0.965428	-0.0204665	0.64885	0.327313	0.947679	0.0797893	0.983718	0.0250064	0.827028	-0.0106994
11_10454	7H	140210	0.808724	-0.0073209	0.860309	-0.0326778	0.991406	-0.011087	0.999306	0.0279588	0.91531	0.114877	0.796263	-0.0885339	0.883137	-0.0398938	0.963007	-0.0247214	0.963917	-0.260599	0.701373	0.200038	0.481786	0.00411882	0.943375	0.00757714
12_10649	2H	96820	0.808724	0.0150856	0.997616	-0.0275078	0.991406	0.025342	0.751492	-0.0301563	0.709043	-0.0305102	0.999224	-0.0322998	0.937159	0.0133592	0.99703	-0.0102886	0.884201	-0.315314	0.979248	-0.0569199	0.943809	-0.00608359	0.973882	-0.00188387
11_11490	5H	153600	0.809158	0.024442	0.823125	0.0773356	0.619172	0.00762513	0.814173	0.0637168	0.950022	0.0533694	0.796263	0.112198	0.596622	0.0674065	0.868768	0.0553789	0.97215	0.0771233	0.982967	0.110628	0.449016	0.00131425	0.767722	0.0187068
11_20002	3H	56400	0.809158	0.063083	0.997616	0.02055	0.818391	0.0460698	0.825718	0.0788461	0.977545	0.00997333	0.999224	0.0289471	0.958888	0.0322555	0.832473	0.0139232	0.963917	0.0124362	0.665637	0.308077	0.868699	-0.00576067	0.691555	0.0192875
11_10919	2H	39100	0.812383	0.0195012	0.997616	0.0536227	0.364003	0.107737	0.934027	0.131036	0.301773	-0.187068	0.983399	0.196926	0.660038	0.0341755	0.980942	-0.0203718	0.96779	-0.088061	0.979248	0.272203	0.994326	0.0369731	0.744136	0.0364952
12_10575	6H	45440	0.812383	-0.106868	0.997616	-0.0587754	0.439836	-0.121963	0.718641	-0.0904135	0.320581	-0.18732	0.999224	0.0360837	0.691606	0.0585671	0.963291	-0.0687127	0.88093	-0.342581	0.835272	-1.15264	0.958954	0.0283545	0.654715	-0.0915859
11_11043	2H	113480	0.812383	-0.0310193	0.997616	0.0515088	0.576871	-0.0719769	0.970069	0.100499	0.993842	0.00248928	0.796263	0.186468	0.574866	-0.0705811	0.625786	0.1588	0.88848	0.0633173	0.970556	0.277062	0.204857	0.0226308	0.741693	-0.0102624
11_11019	4H	123290	0.812383	0.093696	0.37521	-0.102427	0.725786	-0.202391	0.798551	0.00415874	0.66104	-0.0852735	0.992901	-0.0964538	0.865878	-0.0562183	0.965428	0.0107969	0.97215	-0.139308	0.86823	-0.396881	0.87103	-0.0142762	0.97324	-0.0304128
11_21350	5H	51000	0.812383	-0.0229222	0.823125	0.0471979	0.741714	-0.0278221	0.519472	-0.0728176	0.99785	-0.0347234	0.994749	0.0927291	0.859182	-0.0282633	0.955164	0.000846034	0.99725	0.0289566	0.979248	0.0791069	0.862554	0.0121171	0.800604	-0.0101939
12_31289	6H	69380	0.812383	0.0560833	0.997616	0.0757895	0.822486	-0.00626033	0.798551	0.019188	0.934776	0.0598929	0.999224	-0.110487	0.991429	0.0122781	0.987787	0.0370218	0.97215	0.0389675	0.979248	0.693589	0.726607	-0.0115171	0.929298	0.0172112
12_31292	5H	189600	0.812383	0.04527	0.990621	0.0091422	0.822486	0.0242821	0.814173	0.0527751	0.797299	-0.045427	0.707227	0.0522429	0.868845	-0.0286628	0.955164	0.023299	0.974483	0.0536627	0.79797	0.421983	0.604051	0.0233713	0.287153	0.0518459
12_30705	5H	110260	0.812383	0.0410518	0.840774	-0.0919509	0.84505	-0.0597856	0.853314	-0.103323	0.694082	-0.0498322	0.903662	0.0496322	0.772308	0.024149	0.95612	-0.0255511	0.722917	-0.362086	0.701373	-0.349381	0.942532	-0.0145699	0.610283	-0.0131419
11_10588	4H	89390	0.812383	-0.0989647	0.990621	0.0723652	0.947528	0.0686091	0.933416	0.0853536	0.416632	0.0706847	0.983399	0.0296058	0.912508	0.0354046	0.963007	-0.00566466	0.820623	0.324854	0.94887	-0.43622	0.817237	0.0189022	0.896809	-0.037846
12_30906	4H	66000	0.813049	0.000775978	0.823125	0.0206933	0.500668	-0.00608905	0.976684	-0.00708929	0.523095	0.123588	0.903662	0.0817409	0.937159	0.00988724	0.932931	-0.0375601	0.831622	0.166964	0.79797	-0.0396428	0.830991	0.00536976	0.637112	0.00851849
11_20206	5H	6400	0.813049	0.0549452	0.947027	-0.0514007	0.568777	0.0750615	0.976684	0.00585822	0.807251	-0.0704282	0.762201	0.127056	0.276322	0.108469	0.969728	0.0341078	0.974248	0.322399	0.617426	0.100861	0.301295	0.035235	0.993803	0.0189277
11_20060	7H	71100	0.813049	-0.00654886	0.870624	0.0275553	0.725766	0.00260757	0.764323	0.0476399	0.987781	-0.0178042	0.999224	-0.00164331	0.967721	0.0140728	0.907646	-0.0104762	0.448309	0.354774	0.875826	0.303041	0.449016	0.0187003	0.965263	-0.000139938
12_30634	2H	58240	0.813049	0.053347	0.997616	0.000101265	0.725766	-0.0603692	0.775043	-0.0572769	0.842074	-0.0378037	0.204924	-0.133579	0.230412	-0.117101	0.980942	0.0129794	0.900178	0.0145305	0.749673	0.106871	0.87103	-0.00827933	0.800604	0.0197917
12_30296	7H	0	0.814323	0.0361112	0.997616	-0.0381068	0.353774	-0.0853008	0.908419	0.00979077	0.743481	-0.0437991	0.999224	0.0434105	0.902101	-0.046443	0.953694	-0.00286228	0.88848	0.12882	0.952754	0.21649	0.580537	0.0195897	0.955559	0.00565708
11_21150	5H	94430	0.814323	-0.00851859	0.899921	-0.0266369	0.568777	-0.0290064	0.921922	0.00238483	0.868829	-0.0528036	0.741436	-0.0131441	0.611048	-0.0202352	0.626218	-0.0405105	0.781961	0.219372	0.820773	0.0186802	0.502817	-0.0022513	0.943375	0.00132305
11_10113	4H	19520	0.814323	0.0307534	0.990621	-0.042925	0.619172	-0.130949	0.86029	0.0328213	0.626641	-0.0723672	0.917795	-0.00276712	0.613094	0.0444402	0.980942	0.0308251	0.675611	-0.16469	0.94887	-0.0976707	0.983978	0.000520903	0.965263	-0.00735459
11_21388	2H	54950	0.814323	-0.0491291	0.86452	0.0292224	0.619172	0.0572201	0.765114	0.0383715	0.654845	0.0869788	0.994749	0.0472493	0.759814	-0.0175853	0.984696	0.00215808	0.844309	0.106333	0.965005	-0.177142	0.974031	0.0190466	0.764742	0.0288455
12_31023	5H	4960	0.814323	-0.0716912	0.997616	0.00747938	0.731111	-0.0109291	0.798551	0.068699	0.661725	-0.0407713	0.903662	-0.0200483	0.959916	-0.0593989	0.915858	0.0425168	0.97215	0.0446294	0.965005	-0.135966	0.636614	-0.0174787	0.866108	-0.0105077
12_30893	7H	37550	0.814323	0.00328459	0.990621	-0.00939797	0.822486	-0.0315703	0.899556	0.0140335	0.807251	0.0295509	0.95248	-0.0911699	0.839629	0.0593865	0.901542	-0.0171617	0.586282	-0.106163	0.970178	0.159255	0.97961	0.00231224	0.883367	-0.00606227
11_21158	6H	53950	0.820669	0.113391	0.990621	0.150809	0.514967	0.224159	0.961967	0.103524	0.363605	-0.154128	0.999832	-0.000347879	0.54094	-0.0702725	0.973899	-0.0415086	0.99725	0.254102	0.979248	0.123881	0.891735	0.0404581	0.868007	0.0443963
12_30504	5H	182160	0.820669	0.145654	0.997616	-0.0475531	0.766018	0.0922273	0.961967	-0.0448561	0.261532	0.186704	0.999224	-0.0613025	0.667009	0.044291	0.980942	-0.0130759	0.813973	-0.530513	0.820773	0.60682	0.784064	0.01869	0.965263	-0.00444679
11_10331	6H	81220	0.820669	0.0462234	0.997616	-0.0159687	0.969957	0.0373197	0.784074	-0.0373122	0.99785	0.148221	0.999224	0.0102057	0.751165	-0.0260092	0.832473	-0.0182995	0.963917	0.137985	0.959021	-0.184402	0.354481	0.0535185	0.866726	-0.017861
12_31242	3H	69600	0.822776	-0.0912148	0.997616	-0.00865942	0.384949	-0.134713	0.796245	0.115606	0.363605	-0.093648	0.903662	-0.0297294	0.578693	-0.0926447	0.955164	-0.0160911	0.969219	-0.33823	0.797847	0.122212	0.132583	-0.0236687	0.973882	-0.0169287
11_20410	3H	39450	0.822776	-0.246867	0.823125	-0.233352	0.514967	-0.208924	0.51664	-0.27981	0.320581	-0.240834	0.533394	-0.477154	0.95131	0.0625249	0.963007	-0.167553	0.586282	-1.02674	0.00311902	-1.9032	0.686516	-0.0710457	0.568344	-0.118417
11_20036	6H	105600	0.822776	0.0258554	0.997616	0.131405	0.543938	-0.0819717	0.798551	0.0789616	0.959567	0.0841857	0.999224	-0.0380527	0.967721	0.0150289	0.963598	0.0579504	0.963917	0.466415	0.947679	0.569601	0.973842	-0.00362883	0.855109	-0.0209969
11_20660	1H	50000	0.822776	-0.0325606	0.951292	-0.0287905	0.673782	0.000794001	0.645435	-0.0926871	0.982832	-0.104343	0.000469714	0.152612	0.850454	-0.0191214	0.955164	-0.0499442	0.929292	-0.532543	0.990311	0.149754	0.980628	0.0134407	0.744136	0.0108835
12_10035	2H	62820	0.822776	-0.00751102	0.997616	-0.0406122	0.731111	0.136176	0.460252	-0.0523764	0.886988	-0.012631	0.456242	0.244093	0.671069	0.0723123	0.901542	0.0477072	0.963917	0.222343	0.896027	0.0206715	0.263596	0.0289361	0.744136	0.00684283
12_31011	3H	58640	0.822776	0.0204081	0.823125	0.0159485	0.746303	0.0249377	0.936473	-0.00496154	0.681919	0.0716214	0.796263	-0.024593	0.967721	-0.032038	0.920661	0.0623822	0.662471	0.283745	0.979248	-0.0249096	0.772621	-0.0170128	0.691555	0.0225934
12_30530	7H	25930	0.822776	-0.00158581	0.907958	0.0552736	0.748053	-0.00241207	0.751492	0.0366402	0.440311	0.0850357	0.903662	-0.0581286	0.912508	-0.000697987	0.955164	0.0367472	0.662471	0.343121	0.885752	0.0551944	0.879426	0.00604333	0.827028	0.00843904
11_11125	3H	56400	0.822776	0.0322215	0.997616	0.0054421	0.836756	-0.00419513	0.761102	0.0536576	0.944302	0.058943	0.999224	0.0449217	0.765172	0.0588328	0.901542	0.0368999	0.902645	0.0757863	0.979248	-0.0572291	0.97961	0.0302811	0.993107	-0.0142886
11_10686	1H	71430	0.822776	-0.0078471	0.924498	-0.0700658	0.84505	-0.0228837	0.531392	-0.0997879	0.743481	-0.0591159	0.999224	-0.00699682	0.596622	0.0763909	0.955164	-0.0454025	0.95924	-0.0104558	0.628425	-0.250347	0.983978	-0.00297264	0.691555	-0.00404402
11_21480	5H	89380	0.822776	0.0101534	0.997616	-0.0482958	0.888041	0.0648639	0.765114	-0.0820333	0.959567	0.008503	0.983399	0.141719	0.793218	0.0183681	0.915858	-0.0400804	0.884201	-0.0771729	0.970178	-0.0405762	0.943809	-0.0092711	0.515556	0.0166563
11_11401	3H	58010	0.822776	0.0263955	0.997616	-0.014399	0.894101	-0.0525031	0.976684	0.0665688	0.694082	0.0308968	0.796263	-0.0487297	0.823035	0.0242853	0.973899	0.0413752	0.801588	0.216964	0.701373	0.306329	0.862659	0.0146049	0.940557	0.005112
11_10522	1H	99190	0.822776	0.0245757	0.997616	0.00362361	0.940227	0.128178	0.775043	-0.000912127	0.906448	0.0769463	0.987244	0.0628454	0.752749	0.062555	0.969728	-0.0450984	0.995139	-0.103152	0.979248	0.202565	0.635479	0.0250135	0.955559	0.017545
12_31214	3H	56400	0.822776	0.0012767	0.997616	0.0210744	0.97431	0.0355884	0.976684	-0.0759327	0.99785	-0.043472	0.967898	0.107442	0.66984	-0.0243446	0.901542	0.00325643	0.801588	-0.30231	0.770846	-0.0613628	0.942532	0.00766493	0.850019	-0.00718639
12_30987	4H	100740	0.825049	-0.0966293	0.951292	0.000572023	0.418032	-0.107701	0.798551	-0.0981892	0.959632	-0.0118619	0.756162	-0.106491	0.559861	-0.0473291	0.989627	-0.00992788	0.97215	-0.53656	0.797847	-0.375995	0.136599	-0.0369265	0.718851	-0.0318847
11_10279	1H	75450	0.825913	-0.00777495	0.840774	-0.0733573	0.543107	-0.0786516	0.803929	-0.0354002	0.91337	-0.0990648	0.983399	-0.0186965	0.877687	-0.00784919	0.980942	-0.0418246	0.844309	-0.159547	0.90205	-0.329608	0.879426	-0.0380055	0.955559	-0.00192619
11_21261	2H	28440	0.832255	0.0571195	0.997616	-0.016665	0.619172	-0.0782692	0.872975	0.002473	0.816012	-0.00715982	0.999224	0.0372441	0.967721	-0.00255589	0.67843	0.0290186	0.956042	-0.187543	0.992244	0.0553468	0.854788	0.00698319	0.765259	-0.0241016
12_30691	2H	51750	0.832255	0.0176972	0.961132	0.0109913	0.619172	-0.200784	0.775043	0.0222649	0.58769	-0.167591	0.999224	-0.00844069	0.830658	-0.0707083	0.955164	0.0194762	0.466836	-0.288235	0.890515	0.238441	0.736579	-0.0275509	0.827028	0.00646479
12_30162	5H	161580	0.832255	-0.0557216	0.990621	-0.0819165	0.878636	-0.0305933	0.784926	0.0169605	0.743481	0.02718	0.796263	-0.0271359	0.960605	0.0356611	0.980942	0.0326327	0.846826	-0.161544	0.952754	-0.182774	0.929423	-0.00585022	0.866726	0.000549621
11_21212	3H	111420	0.832255	-0.0519134	0.951292	0.014744	0.88413	-0.0259571	0.933416	-0.0439706	0.626641	0.0411924	0.796263	-0.0675114	0.768606	-0.0508111	0.920661	0.0348729	0.969219	-0.0526028	0.797847	0.213214	0.810802	0.015938	0.894468	-0.00108461
11_10949	7H	0	0.832255	-0.0962373	0.997616	-0.0590222	0.913197	-0.0998199	0.976684	-0.0515414	0.748035	-0.0681224	0.701631	-0.0803496	0.967721	-0.0298266	0.971996	-0.00429304	0.960284	-0.333773	0.952754	-0.332625	0.830682	-0.0272225	0.768462	-0.033401
11_21307	7H	1890	0.832255	-0.0962373	0.997616	-0.0590222	0.913197	-0.0998199	0.976684	-0.0515414	0.748035	-0.0681224	0.701631	-0.0803496	0.967721	-0.0298266	0.971996	-0.00429304	0.960284	-0.333773	0.952754	-0.332625	0.830682	-0.0272225	0.768462	-0.033401
11_11067	6H	58010	0.835058	-0.0243414	0.840774	-0.0182814	0.895908	0.0973184	0.921922	-0.0683594	0.523095	-0.0904701	0.999224	0.0669534	0.830658	0.0369054	0.99703	-0.00377056	0.969854	0.0626142	0.820773	0.33981	0.737972	0.0185513	0.955559	-0.000128056
12_30555	2H	106460	0.835092	0.0220927	0.990621	-0.0413804	0.95163	0.0192171	0.9873	0.00622365	0.886136	-0.00159825	0.796263	0.0458036	0.54288	0.0626835	0.955164	-0.0465649	0.88093	0.246522	0.450984	0.186183	0.0425121	0.00958756	0.943375	0.00488174
11_20182	2H	116490	0.837344	0.0264256	0.840774	0.00918528	0.745079	-0.0170684	0.713881	0.0290463	0.99785	-0.0606407	0.701631	0.10119	0.759275	-0.0187038	0.99703	0.0271076	0.969219	0.0239196	0.740985	0.109032	0.642634	-0.00677796	0.943375	0.00540821
11_20536	5H	177650	0.838046	0.0219733	0.995696	-0.0170313	0.514865	0.0902878	0.778099	-0.156979	0.375687	0.058647	0.527344	-0.0736483	0.433244	0.0744172	0.955164	-0.0469683	0.933678	0.311214	0.958298	-0.0304026	0.830991	0.0208948	0.827028	-0.0237318
11_10217	5H	153510	0.839071	-0.0205864	0.899921	-0.00873689	0.991406	0.0211947	0.9873	0.0170477	0.566922	0.0507814	0.991882	-0.00245288	0.883137	0.0559569	0.955164	0.0124464	0.994686	0.00422139	0.952754	-0.027174	0.973842	0.00615458	0.691555	0.0095253
11_21381	3H	102210	0.840609	0.131124	0.997616	0.0312044	0.665308	0.0135437	0.399423	0.369055	0.320581	0.297038	0.987244	0.0899986	0.764623	-0.0879299	0.980942	0.129442	0.842574	0.695351	0.965005	1.94451	0.804138	0.0461296	0.650666	0.0946939
11_10632	2H	63530	0.84148	-0.0750098	0.997616	-0.0202148	0.404364	-0.155489	0.98158	0.0777682	0.984037	-0.0360689	0.999224	-0.0624478	0.509209	-0.0950643	0.832473	0.082028	0.963917	-0.200838	0.979248	-0.392609	0.144047	-0.00357256	0.704457	-0.0550449
11_20644	5H	0	0.84148	-0.114216	0.0839084	-0.135778	0.407259	-0.144366	0.897737	-0.108807	0.954076	-0.108702	0.771604	-0.0923252	0.880536	-0.0355525	0.971996	-0.010994	0.330814	-0.502438	0.94887	0.00818912	0.983609	-0.0493053	0.399589	-0.0480888
11_20546	5H	172380	0.84148	0.0752573	0.997616	0.114679	0.432382	0.15219	0.761102	0.0909117	0.00277659	0.288284	0.741436	0.0158443	0.691598	0.0603876	0.00305914	0.128713	0.348206	0.435069	0.0215151	0.455605	0.367311	0.0795832	0.741693	0.0334941
12_31140	7H	79600	0.84148	-0.014698	0.823125	-0.0179918	0.442724	0.0129914	0.795541	0.0556728	0.458766	-0.0013052	0.796263	0.0106042	0.984373	0.0142487	0.915858	-0.00345536	0.97215	0.0904731	0.94887	0.00636266	0.944347	0.0116309	0.993107	-0.00801737
11_21536	5H	56770	0.84148	-0.0220011	0.990621	0.0235616	0.57421	0.0474156	0.814173	-0.109459	0.99785	-0.0518821	0.999224	0.0323761	0.880536	0.0418257	0.0139415	0.0582005	0.97215	0.000922887	0.992244	0.105072	0.263596	0.0299123	0.924785	-0.0039123
11_11355	5H	86630	0.84148	0.0373552	0.559898	0.0391486	0.619172	0.0903608	0.2962	0.159059	0.906448	0.0556688	0.999224	0.032702	0.883137	-0.00780101	0.980942	0.0175178	0.854806	0.224816	0.797847	0.42647	0.886863	-0.000249657	0.56812	0.0359709
12_30342	3H	104530	0.84148	0.0814656	0.997616	0.0551614	0.878636	0.0168925	0.950429	0.0391406	0.200892	0.155253	0.956796	0.108034	0.883137	0.0858113	0.955164	-0.00970344	0.929292	-0.0285133	0.977254	0.171334	0.4468	0.0241535	0.982546	0.00711545
11_10299	7H	73750	0.84186	-0.00257682	0.997616	0.0310745	0.495611	-0.0320226	0.798551	0.0440452	0.632787	-0.107002	0.999224	-0.0582181	0.83595	-0.000787075	0.955164	-0.0190379	0.797488	-0.153217	0.965005	-0.0747736	0.606636	-0.0289408	0.955559	0.00296224
11_10158	3H	59890	0.84186	0.0214323	0.827178	-0.00850049	0.82253	0.0556843	0.880174	0.113307	0.982052	0.00274792	0.897806	0.0814029	0.967721	-0.0553494	0.626218	0.0239986	0.929292	0.262958	0.990311	0.292679	0.921551	0.00268685	0.764742	0.0218811
11_10006	1H	73940	0.842573	-0.121541	0.899921	-0.129092	0.565422	0.0338233	0.811714	0.0489337	0.959567	-0.0222003	0.999224	0.0444911	0.843955	-0.00388139	0.953157	0.0257612	0.929292	-0.288078	0.955588	0.292839	0.461088	-0.00787203	0.959195	0.01363
12_10271	4H	96590	0.842573	-0.040763	0.997616	0.00438006	0.658186	-0.0665547	0.802228	-0.0231001	0.410201	0.0851702	0.992665	-0.024463	0.841121	-0.000835961	0.706193	0.0283782	0.974483	-0.102392	0.776728	0.143426	0.642634	-0.00240926	0.718851	-0.0146002
11_10964	6H	59560	0.843701	0.0316979	0.863586	-0.0164275	0.911229	0.0145449	0.58277	0.0313626	0.759859	-0.0739259	0.917795	0.017847	0.830658	0.00252047	0.980942	0.0119456	0.963917	0.329385	0.79797	0.329354	0.973842	0.00323511	0.982546	-0.0136697
11_20799	6H	55650	0.843857	-0.00351419	0.997616	-0.0378724	0.514967	0.0610762	0.974896	-0.018774	0.985319	-0.109553	0.999224	0.00526592	0.578693	-0.0474642	0.901542	-0.0392594	0.88848	-0.355598	0.617426	0.469123	0.83217	-0.0239486	0.654715	0.0197966
11_11118	2H	113480	0.845004	0.0465451	0.911126	-0.0663439	0.371955	0.0694052	0.976684	-0.0381228	0.842526	-0.119328	0.999224	0.0778626	0.764786	-0.00626421	0.955164	-0.029188	0.974248	-0.182665	0.965005	0.0349944	0.968855	0.0136463	0.287153	0.0321272
11_21304	2H	33740	0.845081	0.0490297	0.997616	0.00942553	0.762634	0.0120927	0.761102	0.0295843	0.90337	-0.00741621	0.897806	0.0909076	0.888421	0.0896766	0.980942	-0.0245174	0.889944	0.026609	0.834244	0.42876	0.367311	0.0135126	0.610283	0.055321
12_31148	4H	78770	0.847936	-0.01105	0.997616	-0.0124428	0.439836	-0.089316	0.92606	-0.0376139	0.553812	0.104223	0.983399	0.0349246	0.868487	0.0172254	0.963007	-0.0164837	0.968294	-0.166884	0.617426	-0.158058	0.476221	0.00940933	0.415563	-0.0231264
11_10265	2H	70540	0.847936	-0.0113446	0.997616	-0.0195358	0.619172	-0.079592	0.519472	0.0630861	0.503643	0.0314818	0.796263	0.0137045	0.82608	0.0476252	0.980942	0.00388274	0.968294	0.238141	0.990311	-0.11664	0.886863	-0.0193687	0.763958	0.0207353
11_21099	2H	155300	0.847936	0.0687421	0.997616	-0.0119076	0.94661	0.0102276	0.814173	0.0352596	0.748035	-0.014426	0.701631	0.0228784	0.979406	-0.0104609	0.832473	0.0397957	0.884201	0.0899912	0.84323	0.123775	0.942532	0.0137123	0.885524	-0.00705968
11_21241	5H	137160	0.850651	-0.0294479	0.997616	-0.0501976	0.673782	-0.0505255	0.880174	-0.0969753	0.320581	-0.0704584	0.223165	-0.108004	0.649366	-0.0716759	0.963007	0.0409606	0.99149	0.0790613	0.979248	-0.141331	0.860961	-0.0126887	0.862446	-0.0204836
11_10602	2H	58240	0.854935	0.110492	0.997616	0.077371	0.482624	0.249346	0.713881	-0.147915	0.985319	0.126458	0.921679	0.0821209	0.751165	0.0100481	0.955164	0.0209331	0.97215	0.774785	0.972995	0.0733178	0.562075	-0.0143494	0.827028	0.0382619
11_10281	3H	64190	0.854935	0.163396	0.840774	0.155087	0.582889	0.109266	0.761102	-0.0783204	0.000980518	0.344855	0.741436	0.21389	0.670371	-0.0144613	0.91356	0.0139587	0.797488	1.0807	0.952754	0.416766	0.262135	0.0227635	0.943375	0.0112118
11_10047	3H	78530	0.854935	-0.0289465	0.997616	0.0189782	0.88404	-0.0155196	0.974896	-0.0387712	0.959567	-0.0520347	0.903662	0.0247763	0.847856	0.00137882	0.973899	0.00043548	0.97215	-0.214788	0.541811	0.0957656	0.921551	-0.0123947	0.800494	-0.0284376
11_10030	1H	18050	0.854935	-0.0682175	0.997616	-0.0102945	0.911229	0.00606962	0.896226	-0.104008	0.906448	0.071185	0.897806	0.054626	0.755105	0.025557	0.980942	0.0170083	0.884201	-0.0370631	0.990311	-0.158451	0.943789	-0.00494156	0.636337	-0.0157201
11_20810	1H	52460	0.854935	0.0341443	0.863586	0.0637304	0.948316	0.0286784	0.765114	0.0331443	0.626641	0.105237	0.999224	0.0842096	0.608008	-0.0079164	0.988984	-0.0241036	0.956042	0.191819	0.990311	-0.039921	0.56554	0.0122856	0.800604	0.00134985
12_31428	3H	0	0.854983	0.0346707	0.997616	-0.0266221	0.850556	-0.0458207	0.763525	-0.0189478	0.743481	-0.0715727	0.991882	-0.00324262	0.66984	0.00471875	0.00275747	0.0901636	0.902645	-0.296835	0.820773	-0.0134259	0.980563	-0.00869116	0.996074	0.0206992
11_21312	1H	52460	0.855998	0.0575166	0.997616	0.0610958	0.946251	-0.0181584	0.796245	0.063423	0.699073	-0.00452069	0.929834	0.00571715	0.967721	0.00964361	0.969728	0.0577992	0.555157	0.483711	0.94887	-0.0628968	0.983609	0.0416237	0.827028	0.0269721
12_31385	4H	66000	0.858586	0.031833	0.690427	-0.0455563	0.407259	0.139848	0.74949	0.0702594	0.995015	0.021763	0.983399	-0.0858321	0.83595	0.0466964	0.99703	0.0069615	0.797488	0.25152	0.992244	0.0590627	0.580537	-0.000223406	0.960271	0.00790129
11_20290	1H	69530	0.861027	0.00822267	0.997616	-0.0519351	0.514967	-0.0988137	0.976684	-0.0621419	0.743481	-0.00120372	0.999224	-0.0942696	0.919575	-0.0150756	0.901542	-0.0827972	0.820623	-0.148291	0.770846	-0.164671	0.942532	-0.035992	0.935166	-0.0224755
11_21366	2H	28440	0.861027	0.0631194	0.990621	0.010433	0.531118	0.127015	0.994702	-0.0525332	0.658923	0.0787586	0.999224	-0.0760334	0.768606	-0.00179441	0.99703	0.0140444	0.997585	0.12636	0.947679	0.17292	0.731572	0.0219774	0.866726	0.0123898
12_11278	2H	63530	0.861027	0.0411804	0.997616	0.0127648	0.603609	0.0611533	0.775043	0.0338864	0.990464	-0.022365	0.999224	0.0665577	0.967721	-0.0494647	0.969728	0.00878288	0.97215	0.00750021	0.986631	0.335974	0.785538	0.0320488	0.943375	-0.0202756
12_10173	3H	6030	0.861027	0.0796233	0.442034	0.0621967	0.610833	0.0457402	0.761102	0.0546033	0.553812	0.0588155	0.903662	0.0434558	0.670371	0.0105831	0.973899	0.0660618	0.884201	-0.0285686	0.656279	0.554162	0.860961	0.0545674	0.960271	-0.0135144
11_11277	1H	97680	0.861027	-0.101554	0.997616	0.0248978	0.637052	0.109901	0.850574	-0.016929	0.950022	-0.0675714	0.983399	0.0465553	0.70483	0.00703173	0.980942	-0.0149535	0.781961	-0.0529822	0.896027	0.0162141	0.186005	0.0280282	0.965263	-0.0134696
11_20162	7H	31750	0.861027	0.101554	0.997616	-0.0248978	0.637052	-0.109901	0.850574	0.016929	0.950022	0.0675714	0.983399	-0.0465553	0.70483	-0.00703173	0.980942	0.0149535	0.781961	0.0529822	0.896027	-0.0162141	0.186005	-0.0280282	0.965263	0.0134696
12_31165	5H	151360	0.861027	0.036047	0.899921	-0.0537275	0.772691	-0.0413745	0.798551	0.0619875	0.993842	-0.0662015	0.999224	0.0291029	0.613094	-0.0622978	0.908554	0.0056508	0.974248	0.0674564	0.979248	-0.184936	0.724984	-0.00671977	0.768462	0.0165113
12_30920	3H	24990	0.861027	0.0212653	0.997616	0.00718007	0.804257	-0.0251122	0.263477	0.101547	0.778766	0.0319523	0.882182	-0.0546952	0.918402	-0.00396802	0.981967	-0.00757762	0.849873	0.0462825	0.835272	0.0799925	0.559507	-0.0025338	0.904845	0.00425808
11_21048	1H	26580	0.861027	-0.0180998	0.76553	0.0208621	0.84441	-0.0337398	0.784074	-0.0975372	0.964429	-0.0482265	0.986835	-0.0467228	0.636423	0.0248571	0.915858	-0.0603451	0.902645	0.26415	0.822009	-0.292067	0.636614	0.0121252	0.794427	-0.00745092
11_10527	4H	55630	0.861027	0.0314202	0.823125	0.0663144	0.916615	-0.00616498	0.94619	-0.0953449	0.591628	-0.0746987	0.999224	-0.0543341	0.509209	0.0413177	0.980942	0.106102	0.749634	-0.147572	0.952754	0.10616	0.362069	-0.0329075	0.943375	0.016155
11_10710	3H	39450	0.861027	-0.0941299	0.997616	-0.0814288	0.969881	0.145071	0.763525	-0.019733	0.948178	-0.105082	0.999832	0.128383	0.908561	-0.0477676	0.963007	-0.0279095	0.797488	-0.519704	0.94887	-0.0705037	0.213348	-0.0161375	0.827028	-0.0324464
11_20880	7H	84920	0.861027	0.0685443	0.820996	-0.044887	0.985261	0.00561129	0.761102	0.0263509	0.900251	0.0363693	0.986835	-0.0176704	0.967721	0.0461014	0.95612	-0.00907661	0.820623	0.332296	0.839481	-0.0300759	0.737972	0.0355339	0.943047	-0.0158624
11_10112	3H	10800	0.865695	0.00123751	0.927723	-0.0593528	0.349239	-0.0956298	0.976684	-0.0253325	0.522964	-0.0272142	0.991882	-0.0418725	0.907592	0.0469834	0.991361	0.0132015	0.88848	0.173712	0.891391	-0.198445	0.624431	0.00582564	0.792582	0.0356402
12_30967	UNK	0	0.865695	0.0522244	0.990621	0.0142972	0.371955	0.143892	0.92259	0.201439	0.370736	-0.144946	0.999224	0.100779	0.670371	0.0446386	0.963007	-0.00482018	0.977744	0.0742926	0.979248	0.140003	0.983609	0.0602426	0.768462	0.0454722
12_30765	6H	55650	0.865965	0.0701048	0.997616	0.0282434	0.353557	-0.0332459	0.713881	0.066467	0.204886	0.180446	0.999224	-0.101588	0.883137	0.019507	0.00748836	0.0355064	0.069072	0.622672	0.450984	0.318432	0.836015	0.038672	0.431458	0.0313351
11_20052	6H	42360	0.865965	-0.027197	0.997616	-0.0579448	0.371955	-0.148249	0.899556	-0.0291372	0.858801	0.0813268	0.985512	0.0434285	0.772448	-0.00399	0.901542	0.0909373	0.797488	-0.640684	0.983614	-0.0890147	0.257419	0.00771842	0.97943	-0.014685
11_20415	6H	13210	0.865965	-0.027197	0.997616	-0.0579448	0.371955	-0.148249	0.899556	-0.0291372	0.858801	0.0813268	0.985512	0.0434285	0.772448	-0.00399	0.901542	0.0909373	0.797488	-0.640684	0.983614	-0.0890147	0.257419	0.00771842	0.97943	-0.014685
11_10995	5H	51000	0.865965	-0.0471838	0.823125	0.0626282	0.395338	-0.0340008	0.893123	-0.100064	0.854975	-0.118936	0.999224	0.0120105	0.885246	0.00402249	0.980942	0.0127477	0.977744	-0.460961	0.979248	0.137148	0.362069	-0.0127459	0.907474	-0.00613092
12_30951	1H	11420	0.865965	0.067292	0.863586	0.115051	0.568777	-0.0870553	0.814173	0.00895549	0.768028	0.26618	0.741436	0.28563	0.939277	-0.0319378	0.901542	0.0503764	0.99725	0.942966	0.965005	0.492468	0.301333	0.0649354	0.875921	-0.034355
12_30824	4H	123290	0.865965	-0.0485934	0.951292	0.0135456	0.619172	0.0492392	0.984553	-0.00201523	0.628005	-0.0648162	0.929834	-0.0170083	0.676539	-0.0318287	0.980942	-0.0278226	0.963917	0.180692	0.79797	0.255793	0.864988	0.00297899	0.809902	-0.00782035
11_11241	3H	70710	0.865965	-0.132247	0.997616	-0.0514235	0.735733	-0.0915827	0.708547	0.0805853	0.973412	-0.311376	0.991882	0.0253332	0.66984	0.0127142	0.95612	0.0284609	0.982054	-0.564093	0.979248	-0.238932	0.471989	0.00173226	0.960271	-0.00872517
11_20502	1H	1510	0.865965	0.0103876	0.997616	-0.00656735	0.822486	-0.0142327	0.908419	0.020761	0.40057	0.109919	0.796263	0.0738755	0.691598	0.00551027	0.706193	-0.028037	0.88848	0.206959	0.797847	0.254189	0.717721	-0.000988605	0.97324	0.0120799
11_11361	5H	0	0.865965	0.0966177	0.823125	0.00417667	0.971034	-0.0181436	0.865741	-0.000348165	0.522992	-0.0279184	0.903662	0.0385103	0.610501	0.0808698	0.963291	0.0329213	0.956042	-0.0219109	0.835272	0.256477	0.992793	0.0226278	0.112114	0.0658556
11_21124	6H	55650	0.865965	0.00358676	0.997616	-0.0407974	0.98419	-0.0533676	0.742922	0.0536137	0.959567	-0.0591714	0.903662	0.00327629	0.900165	-0.0669268	0.973899	-0.00909974	0.974248	0.0761701	0.979248	-0.115591	0.825261	0.0054861	0.996074	-0.00356893
12_30311	6H	55940	0.865965	-0.00694614	0.91902	-0.00364439	0.993863	-0.0675584	0.872975	0.0286254	0.835679	-0.0721444	0.798141	-0.0720923	0.811441	-0.00481329	0.994091	-0.000505377	0.378579	-0.358478	0.952754	0.268599	0.862341	-0.012921	0.691555	0.0179662
11_10120	6H	3110	0.866099	-0.0277617	0.823125	-0.0425812	0.371955	-0.109488	0.9873	-0.0769195	0.294388	-0.193535	0.999224	0.0232557	0.755105	0.013692	0.980942	0.0225081	0.781961	-0.0472442	0.979248	-0.489802	0.736112	0.00420622	0.943375	-0.0267625
12_31308	6H	30720	0.866264	-0.0160188	0.840774	0.0648038	0.171383	0.11202	0.751492	-0.0120774	0.25702	0.117698	0.999224	0.0560929	0.902101	-0.00758504	0.955164	0.0142349	0.969219	-0.0274656	0.990311	0.302831	0.000131843	0.0420953	0.743537	0.0153935
11_11532	5H	142200	0.866264	0.0110023	0.997616	0.0172738	0.861296	0.0812082	0.961967	-0.0258089	0.447159	-0.0936321	0.983399	0.0625416	0.912508	0.0342655	0.980942	-0.0181657	0.842574	-0.149085	0.746278	0.141248	0.391868	0.00841775	0.765259	-0.0139994
11_21453	2H	155300	0.866264	-0.0395699	0.997616	0.0022061	0.971962	0.0482212	0.751492	0.0608748	0.778766	0.0751961	0.999224	0.0393247	0.185369	0.0219187	0.832473	0.106675	0.820623	-0.331394	0.71659	0.445511	0.717721	0.00722688	0.894468	0.029705
11_10614	4H	100740	0.866675	0.0188996	0.997616	-0.0362303	0.102261	-0.100485	0.519472	0.0664358	0.307216	0.10531	0.967898	-0.0579352	0.751165	0.0643155	0.908554	0.0425838	0.844309	-0.073106	0.947679	-0.022036	0.887241	0.0026533	0.741693	-0.000558362
11_20247	7H	116330	0.866675	0.0642831	0.899921	0.150435	0.209891	0.169364	0.798551	0.0938422	0.886136	0.18633	0.999224	0.0206878	0.584402	0.10835	0.969728	0.0540111	0.923617	0.742674	0.984736	0.653376	0.385475	0.0903792	0.800604	0.111208
11_10728	3H	62990	0.866675	0.0694747	0.870624	-0.0296838	0.371955	-0.034974	0.798551	0.0700797	0.982832	-0.0171213	0.999224	0.0293916	0.912508	0.0111122	0.96494	0.0248083	0.97215	-0.0863688	0.805013	-0.0416839	0.624431	0.0109039	0.872046	-0.0205793
12_30921	3H	155850	0.866675	0.162936	0.864316	0.120325	0.379641	0.11766	0.713881	0.270799	0.303096	0.270833	0.181229	0.234388	0.531411	0.0965484	0.99703	0.0328061	0.943891	0.230046	0.874372	0.284087	0.555628	0.0428316	0.654715	0.0443722
11_10837	2H	40500	0.866675	-0.0658537	0.997616	0.0255447	0.418032	-0.157831	0.974896	0.10318	0.99785	-0.035164	0.999224	-0.0380995	0.54094	-0.0841797	0.706193	0.104299	0.936503	-0.103851	0.990311	-0.196866	0.144047	0.00201987	0.741693	-0.0367657
11_11275	7H	149030	0.866675	-0.0658537	0.997616	0.0255447	0.418032	-0.157831	0.974896	0.10318	0.99785	-0.035164	0.999224	-0.0380995	0.54094	-0.0841797	0.706193	0.104299	0.936503	-0.103851	0.990311	-0.196866	0.144047	0.00201987	0.741693	-0.0367657
12_31461	2H	138940	0.866675	-0.0658537	0.997616	0.0255447	0.418032	-0.157831	0.974896	0.10318	0.99785	-0.035164	0.999224	-0.0380995	0.54094	-0.0841797	0.706193	0.104299	0.936503	-0.103851	0.990311	-0.196866	0.144047	0.00201987	0.741693	-0.0367657
12_10543	7H	122070	0.866675	0.0129569	0.997616	0.0203951	0.495611	-0.0502453	0.809538	-0.0546727	0.743481	-0.0392151	0.987244	-0.0675047	0.968999	0.0130518	0.913191	-0.050167	0.974248	0.0691337	0.797847	-0.238556	0.804138	-0.0273591	0.965263	-0.0135113
11_20529	3H	8230	0.866675	-0.0831089	0.997616	0.0471389	0.514967	-0.0729346	0.798551	0.0593963	0.982832	0.023004	0.741436	-0.20566	0.92992	-0.030863	0.908554	0.0298928	0.88848	-0.0505963	0.847764	-0.154258	0.301295	-0.0427833	0.513601	-0.0421877
11_20362	3H	78530	0.866675	-0.0134893	0.995696	-0.0161938	0.52802	-0.0742876	0.899556	-0.0332007	0.772455	-0.0434283	0.992665	0.132827	0.869811	-0.0441149	0.973899	0.00170933	0.969219	-0.0586831	0.990311	-0.180461	0.928117	-0.00578104	0.943375	-0.0188891
11_21360	5H	151360	0.866675	0.0370918	0.997616	-0.0368942	0.531118	0.0628037	0.632003	0.137658	0.768028	-0.0273207	0.903662	0.0350532	0.55296	0.0401942	0.901542	0.0185845	0.876774	-0.387866	0.896027	0.227777	0.907114	-0.00190069	0.843884	0.0226046
12_31458	4H	12020	0.866675	-0.2298	0.993316	-0.179706	0.538849	-0.164922	0.632449	-0.439766	0.190014	-0.340721	0.731714	-0.364311	0.880536	-0.135033	0.901542	-0.282745	0.589154	-0.910646	0.94887	-1.78086	0.864988	-0.00408286	0.513601	-0.166316
11_10994	6H	31730	0.866675	0.0261727	0.823125	0.0780638	0.555342	-0.13413	0.00322016	0.254021	0.656049	0.0447816	0.999224	-0.0171716	0.62133	0.0576589	0.901542	0.0343974	0.902645	0.217094	0.988569	0.100914	0.669605	0.000419193	0.615533	0.0515957
12_30619	5H	113830	0.866675	-0.0597632	0.997616	-0.0606302	0.557211	0.0857827	0.974896	0.0239933	0.982052	-0.0742849	0.759424	0.074095	0.70001	-0.0489791	0.955164	0.0132088	0.781961	0.196267	0.79797	-0.0466809	0.43849	-0.0181316	0.741693	0.0271562
12_30637	6H	64360	0.866675	0.029845	0.997616	-0.0542668	0.565422	0.070866	0.708547	0.110993	0.710584	-0.064011	0.999224	-0.0486791	0.613094	0.0382808	0.952707	-0.00354367	0.801588	-0.43883	0.835272	0.0881002	0.97961	-0.00391226	0.869875	0.00774733
11_10782	1H	131890	0.866675	0.122703	0.823125	0.049355	0.572383	0.0388664	0.976684	0.0745718	0.971041	0.00682529	0.991882	0.0126971	0.847253	-0.0229728	0.901542	0.0699823	0.978521	0.241917	0.80286	0.184355	0.473105	0.00277523	0.800494	0.0287324
12_31219	UNK	0	0.866675	0.0571993	0.733605	0.0457774	0.572383	0.187401	0.976684	-0.0405164	0.962825	0.0281977	0.967898	0.125173	0.57369	0.0691296	0.991361	0.0403668	0.842574	0.306578	0.990311	0.259272	0.143099	0.0422251	0.837533	0.00625996
11_20118	6H	97390	0.866675	-0.00880603	0.823125	-0.082028	0.598828	0.0649181	0.990956	0.079124	0.566922	-0.073879	0.986835	0.0548706	0.433244	0.0834076	0.908554	-0.0424155	0.933678	0.0166774	0.891391	0.333053	0.913014	-0.00572835	0.996074	-0.0130731
11_20531	6H	97390	0.866675	-0.00880603	0.823125	-0.082028	0.598828	0.0649181	0.990956	0.079124	0.566922	-0.073879	0.986835	0.0548706	0.433244	0.0834076	0.908554	-0.0424155	0.933678	0.0166774	0.891391	0.333053	0.913014	-0.00572835	0.996074	-0.0130731
11_10023	6H	22350	0.866675	-0.0314171	0.997616	-0.056544	0.616597	-0.0219602	0.897737	-0.0187403	0.880768	-0.0313425	0.999224	0.015831	0.759275	-0.0277134	0.969728	0.014907	0.978687	0.0184242	0.797847	-0.198326	0.98133	0.0108433	0.904845	-0.0110057
11_21455	6H	119670	0.866675	-0.0260243	0.997616	0.0155695	0.617275	0.101463	0.964278	-0.0406552	0.324272	-0.0846963	0.983399	0.0772642	0.897022	0.031193	0.850514	-0.0323257	0.936503	0.221671	0.952754	-0.202526	0.717721	-0.00880414	0.993125	0.0185865
12_30904	4H	66000	0.866675	0.0546484	0.990621	-0.0257956	0.628022	0.0856602	0.751492	-0.0769396	0.523095	0.076284	0.999224	0.00627494	0.972839	0.0257391	0.994091	-0.0116733	0.902645	0.216154	0.835272	0.169832	0.367311	0.046501	0.758656	-0.0163975
11_10323	6H	55650	0.866675	0.0500269	0.997616	-0.00852092	0.637052	0.0424125	0.932661	0.0457581	0.30795	0.101931	0.148726	0.0817921	0.849601	-0.0192697	0.920661	-0.0112435	0.97215	0.140112	0.746278	-0.0390724	0.635479	0.0233997	0.636337	0.000593862
11_10116	5H	50270	0.866675	0.0511582	0.997616	-0.0897355	0.646396	0.0174544	0.865207	0.000356647	0.985319	-0.355974	0.999224	0.155113	0.778406	-0.0420685	0.980942	-0.0258103	0.963917	0.513191	0.503983	-0.151359	0.943789	-0.0607588	0.883367	-0.0415567
12_30605	4H	50400	0.866675	0.0348177	0.997616	-0.0346643	0.649795	-0.0290181	0.765114	0.0214044	0.886136	-0.0340986	0.148726	0.134943	0.976596	0.00280781	0.955164	0.0107318	0.97215	-0.0812289	0.94887	0.179873	0.401052	0.0100646	0.960271	-0.0160569
12_30916	UNK	0	0.866675	0.0501889	0.997616	-0.00970152	0.694207	-0.0853526	0.816041	0.0501566	0.99785	-0.00368223	0.999224	0.0208197	0.787348	0.0229205	0.67843	0.0569781	0.884201	-0.0369001	0.965005	-0.000582377	0.913014	0.011766	0.884049	-0.0203927
11_21440	2H	126030	0.866675	0.0737187	0.997616	-0.0390658	0.741714	0.0453817	0.992158	0.00650623	0.913028	0.0508819	0.999224	0.00232124	0.830658	-0.0372988	0.955164	-0.0229438	0.929292	0.187291	0.896027	-0.299604	0.97548	0.00232638	0.800604	0.0129406
12_30729	5H	50270	0.866675	0.0544625	0.629008	-0.0497	0.741714	-0.0426628	0.998134	-0.0318063	0.423302	-0.188256	0.999832	0.00393926	0.41713	0.0308965	0.99703	-0.0276632	0.931971	-0.246526	0.990311	0.0710989	0.933034	0.0207058	0.843884	-0.00228438
11_10796	2H	58240	0.866675	-0.0111497	0.997616	-0.00642485	0.803722	-0.0137162	0.761102	0.00810302	0.99785	0.00374013	0.999224	0.0712264	0.958888	-0.0323577	0.980942	-0.00132764	0.963917	-0.341517	0.965005	0.329605	0.943809	0.00413407	0.765259	0.002969
12_30755	4H	66000	0.866675	-0.00759024	0.951292	-0.00482249	0.822486	0.0731809	0.761102	0.0600376	0.99946	0.183668	0.999224	-0.00846804	0.670371	-0.0394884	0.980942	0.0164371	0.781961	0.163161	0.820773	0.19433	0.914768	0.021543	0.943375	-0.0179206
11_20465	6H	0	0.866675	0.0446255	0.827178	0.031229	0.823594	-0.0383285	0.763525	-0.0531119	0.56159	-0.00607627	0.999224	0.118172	0.691598	-0.00266633	0.901542	0.00867701	0.97215	-0.188195	0.984834	-0.132679	0.860961	-0.0132443	0.920124	0.00994402
12_30781	2H	8570	0.866675	0.0828505	0.823125	0.103865	0.877024	0.0886066	0.742922	-0.0101037	0.918463	-0.0209942	0.999224	-0.0864502	0.981327	0.048642	0.901542	0.00286963	0.842574	0.462678	0.952754	0.112476	0.311552	0.0449915	0.955559	0.0319367
11_10011	3H	56400	0.866675	-0.0144955	0.990621	0.0126974	0.878636	0.0879947	0.560273	-0.143813	0.772455	-0.000243668	0.994749	-0.0115655	0.691598	-0.0345295	0.981856	-0.0613465	0.997585	0.271761	0.820773	-0.172635	0.985318	0.0100321	0.973882	-0.0283687
11_10094	5H	122380	0.866675	-0.0568956	0.997616	-0.0442	0.891227	-0.0579847	0.880174	0.0534795	0.959567	0.0617262	0.265013	-0.0572788	0.661651	-0.0460565	0.980942	0.0202144	0.99725	0.0569652	0.820773	-0.0150934	0.996246	-0.0184513	0.942409	0.0132118
12_10859	2H	81330	0.866675	0.00333652	0.961132	0.0358874	0.896936	0.076383	0.976684	-0.0230032	0.859608	0.0654838	0.991882	0.0480992	0.509209	0.0414879	0.980942	-0.0235841	0.00162549	0.741209	0.79797	0.394002	0.955045	-0.00489202	0.965263	0.0238495
12_30545	7H	53600	0.866675	0.0184531	0.911126	-0.0660144	0.948316	-0.0175034	0.932661	0.00604326	0.743481	0.105624	0.986835	-0.0175158	0.921304	0.0317438	0.948873	-0.0353867	0.891348	0.351691	0.979248	0.00682052	0.999949	0.0256168	0.993803	0.0284918
12_30894	7H	37550	0.866675	0.0183942	0.911126	-0.0660435	0.948316	-0.0175833	0.932661	0.00591018	0.743481	0.105616	0.986835	-0.017503	0.921304	0.0317388	0.948873	-0.035429	0.891348	0.351468	0.979248	0.00656089	0.999949	0.0256113	0.993803	0.0284825
11_11004	4H	77310	0.866675	-0.12982	0.899921	-0.0389112	0.981221	-0.228813	0.976684	-0.0171872	0.926634	0.043377	0.493033	-0.103921	0.838993	-0.0464103	0.982445	-0.0131795	0.586282	-0.163531	0.984736	0.0578591	0.98133	-0.0417313	0.866726	0.05129
11_10793	4H	44940	0.869863	0.16175	0.997616	0.0682441	0.84505	0.0498094	0.797752	0.17437	0.553812	-0.0503693	0.999224	-0.00787248	0.889318	0.0346532	0.99703	0.0164068	0.884201	0.470481	0.896027	0.640704	0.997626	-0.0206105	0.636337	0.0230852
12_30663	3H	89310	0.872113	0.0237523	0.86452	-0.018769	0.934237	0.00453556	0.63155	0.0138299	0.772455	-0.0779464	0.903662	0.0200758	0.830658	0.00113296	0.980942	0.00719464	0.963917	0.294173	0.79797	0.297653	0.996246	0.00190242	0.973882	-0.0157394
11_10536	5H	159790	0.879334	0.0506361	0.733605	0.138639	0.98419	0.0353694	0.976684	0.0517568	0.776499	0.114716	0.967898	0.0336768	0.958888	-0.0394491	0.00109686	0.175461	0.237821	0.285389	0.822998	0.290729	0.144047	0.00715149	0.973882	0.0440182
11_10622	5H	103010	0.88129	-0.0251051	0.997616	-0.0468044	0.572383	-0.0267767	0.854379	0.0193481	0.857114	0.0539765	0.865083	-0.108012	0.66984	-0.0236116	0.99703	8.1038e-05	0.948154	0.0544688	0.90205	-0.00285135	0.97961	0.0118896	0.965263	0.000828852
12_30707	5H	43140	0.88129	-0.0324536	0.997616	0.0160657	0.653475	-0.0647157	0.990956	-0.0511507	0.591628	-0.0288657	0.991882	-0.102482	0.521276	-0.0513894	0.901542	0.0807024	0.902645	-0.267797	0.979248	-0.100835	0.662704	-0.0226979	0.907474	-0.0178842
11_10335	3H	65520	0.88129	-0.0609277	0.997616	0.0412552	0.803722	-0.0129669	0.519472	-0.313963	0.415043	-0.183225	0.999224	0.0302742	0.66984	0.0882843	0.963007	-0.0669855	0.928692	-0.0165533	0.797847	-1.17822	0.942532	-0.0296964	0.691555	-0.0683127
11_10469	6H	72540	0.88129	0.0609277	0.997616	-0.0412552	0.803722	0.0129669	0.519472	0.313963	0.415043	0.183225	0.999224	-0.0302742	0.66984	-0.0882843	0.963007	0.0669855	0.928692	0.0165533	0.797847	1.17822	0.942532	0.0296964	0.691555	0.0683127
11_20486	3H	56400	0.88129	-0.0609277	0.997616	0.0412552	0.803722	-0.0129669	0.519472	-0.313963	0.415043	-0.183225	0.999224	0.0302742	0.66984	0.0882843	0.963007	-0.0669855	0.928692	-0.0165533	0.797847	-1.17822	0.942532	-0.0296964	0.691555	-0.0683127
12_31418	7H	79600	0.88129	-0.0609277	0.997616	0.0412552	0.803722	-0.0129669	0.519472	-0.313963	0.415043	-0.183225	0.999224	0.0302742	0.66984	0.0882843	0.963007	-0.0669855	0.928692	-0.0165533	0.797847	-1.17822	0.942532	-0.0296964	0.691555	-0.0683127
11_20549	5H	108010	0.881748	-0.157922	0.997616	-0.133233	0.822486	-0.175367	0.708547	-0.218419	0.294388	-0.11007	0.903662	-0.0835438	0.596622	-0.0968765	0.963007	0.00396705	0.722917	-0.777006	0.993995	-1.03355	0.69067	-0.0549947	0.942409	-0.0530787
12_30639	7H	68460	0.882094	0.0645246	0.823125	0.0683349	0.411381	0.0609222	0.921922	-0.00979162	0.876511	0.0539106	0.897806	0.0784696	0.777937	0.00790057	0.980942	-0.00670892	0.907917	-0.0799912	0.753582	0.366303	0.928117	0.00780989	0.56812	0.0269944
11_20808	7H	101320	0.882094	-0.0343697	0.997616	0.00424742	0.495611	-0.0247615	0.899556	-0.0427629	0.320581	0.0425149	0.604174	-0.145104	0.991029	0.0634094	0.99703	-0.00936574	0.902645	-0.143185	0.644431	0.242434	0.965189	0.00154202	0.768462	0.032055
11_21087	4H	62100	0.882094	-0.00326653	0.823125	0.10157	0.772691	0.0221962	0.798551	-0.0313038	0.251938	-0.0495033	0.983399	-0.0317525	0.783733	0.0222836	0.971996	0.0566757	0.931971	0.032293	0.79797	0.284683	0.502817	-0.000849786	0.985533	0.0283139
11_21067	1H	1510	0.882094	0.0328943	0.739356	-0.0409746	0.821588	0.0345764	0.775043	0.0159923	0.959567	0.0181954	0.903662	0.0879621	0.339209	0.0937521	0.915858	0.0475844	0.884201	0.174177	0.797847	0.394221	0.90339	-0.0138024	0.942409	0.00543624
12_31094	5H	18090	0.882094	-0.108942	0.990621	-0.073528	0.850556	-0.0557092	0.945863	0.116841	0.897565	-0.0385129	0.796263	-0.0828408	0.902101	0.0117879	0.955164	0.0178615	0.589154	-0.343833	0.970178	-0.102584	0.964039	-0.0177601	0.743388	-0.0155678
12_11192	5H	191390	0.882094	-0.0358034	0.997616	-0.0328792	0.88413	0.0367408	0.777349	-0.0833471	0.863371	-0.107813	0.983399	-0.0065504	0.816045	-0.0213797	0.984696	-0.0733174	0.842574	-0.0937264	0.79797	0.01187	0.994268	-0.00313377	0.903723	-0.0232719
11_10480	4H	51300	0.882094	-0.0242307	0.840774	0.0446251	0.896936	-0.0253773	0.775073	0.0117594	0.984108	-0.0218372	0.897806	0.00753635	0.339209	0.0498181	0.99703	0.00566852	0.971308	-0.201784	0.79797	0.120724	0.706258	-0.00637895	0.867804	-0.00595373
11_21472	3H	56400	0.883047	-0.167051	0.997616	-0.0544722	0.822486	-0.151659	0.718641	-0.284105	0.320581	-0.128851	0.999224	0.00374454	0.889318	0.0769287	0.99388	-0.0414638	0.884201	-0.732197	0.797847	-0.67802	0.946285	0.0441997	0.482891	-0.0829124
11_20272	4H	119090	0.885698	-0.0433258	0.390831	0.0844755	0.407259	-0.109295	0.814173	0.0446663	0.503643	-0.0466882	0.858371	0.00182731	0.596622	0.0237762	0.908554	0.0451777	0.842574	-0.24549	0.79797	0.212817	0.996246	0.0163016	0.827028	-0.0239196
11_11071	5H	142200	0.886903	-0.00110701	0.997616	-0.0394827	0.487531	-0.0895359	0.804338	0.0611911	0.740715	0.0830423	0.578799	-0.0838057	0.907592	-0.0424307	0.980942	0.0192205	0.891348	-0.35041	0.797847	-0.0681761	0.97961	-0.015715	0.797636	-0.0216769
11_20020	4H	55630	0.886903	-0.0204457	0.899921	0.01491	0.598828	0.05916	3.92274e-07	0.0916515	0.934776	-0.0328624	0.999224	-0.0396938	0.833074	-0.0459957	0.901542	0.0366512	0.902645	0.00517998	0.628036	0.0846358	0.864988	0.0097697	0.962764	-0.0224612
11_10028	4H	0	0.886903	-0.0694908	0.74678	0.0684556	0.673782	-0.0193163	0.796245	-0.061426	0.440311	-0.118118	0.865083	-0.00802122	0.660038	0.0290741	0.973899	0.0391405	0.624654	-0.16954	0.982967	0.172288	0.760314	-0.00696548	0.773725	-0.0167533
11_10731	2H	113480	0.886903	-0.00321039	0.844214	-0.00976583	0.780653	-0.0813789	0.976684	0.0299963	0.591628	0.147406	0.991882	-0.13781	0.900165	0.0214172	0.980942	0.047842	0.963917	0.0127808	0.90205	0.260941	0.731572	0.00698662	0.838881	-0.00441954
12_30631	2H	15150	0.888216	-0.00541365	0.997616	0.030354	0.565422	0.0948601	0.761102	-0.0230251	0.993842	0.0468466	0.999224	-0.0414308	0.885793	-0.0336696	0.901542	0.0109785	0.997585	0.225198	0.746278	-0.155503	0.760314	0.0093677	0.866726	0.0178143
11_10918	3H	123680	0.888216	0.0436894	0.863586	0.0441936	0.811961	-0.0190177	0.754672	0.0704035	0.918463	0.0290604	0.999224	0.0737777	0.670371	0.0297237	0.980942	0.0958897	0.923903	-0.0750078	0.891391	0.284156	0.481786	0.000556295	0.287153	0.0795308
11_11431	4H	65050	0.888874	0.0565322	0.990621	-0.0231197	0.821588	-0.0283588	0.950429	0.0313175	0.86826	-0.00940871	0.983399	0.016458	0.850454	0.00896417	0.626218	0.100844	0.97215	0.186045	0.965005	-0.114223	0.983609	0.00162166	0.636337	-0.00523051
12_30556	5H	143920	0.888874	-0.00421786	0.918979	-0.0634632	0.962799	-0.078334	0.761102	0.0155081	0.523095	-0.10125	0.966876	-0.0421861	0.979406	0.0138265	0.901542	-0.0939865	0.95924	-0.166716	0.965005	-0.225891	0.573265	-0.00710189	0.955559	-0.0254759
11_10780	2H	119050	0.888874	-0.077509	0.899921	0.0886684	0.985261	0.0741365	0.950429	-0.0030643	0.0741051	0.199508	0.999224	-0.0506745	0.807721	-0.066515	0.908554	0.0186318	0.418849	0.545238	0.891391	-0.407361	0.434842	-0.0452239	0.809662	0.0174942
11_20580	4H	68210	0.889175	0.0782288	0.911126	-0.0502125	0.628022	0.055689	0.92259	0.0194277	0.797299	0.0266201	0.583234	0.126501	0.912508	-0.00887823	0.901542	0.0894469	0.720692	0.165173	0.965005	0.294945	0.734962	-0.0155622	0.97324	0.0307072
11_10325	2H	54950	0.890374	-0.0217636	0.899921	0.0166844	0.371955	-0.10422	0.761102	-0.0547975	0.730006	-0.0160716	0.983399	-0.0160141	0.96398	0.0267104	0.991361	-0.0130596	0.831622	-0.100458	0.979248	0.0261273	0.565908	-0.00527007	0.883367	-0.0213317
12_31521	UNK	0	0.890374	-0.0380956	0.840774	-0.0417442	0.769934	0.0120354	0.713881	-0.0199232	0.962686	0.00219213	0.701631	-0.101466	0.62133	-0.0344544	0.980942	-0.00385338	0.928692	0.248782	0.965005	-0.21257	0.218867	0.0124556	0.7916	-0.0266021
11_21126	1H	73940	0.890374	0.0233387	0.997616	-0.00244547	0.783169	-0.0075545	0.881817	-0.0108803	0.523095	-0.0832871	0.983399	0.0794537	0.596622	0.0101574	0.955164	0.0531069	0.928692	-0.242082	0.979248	0.201769	0.636614	-0.00217817	0.800604	-0.00991999
11_21398	3H	8230	0.890374	-0.0373517	0.997616	0.0261203	0.820626	-0.0455899	0.632003	0.00588754	0.886136	-0.00475344	0.882222	0.00319863	0.759275	-0.0310402	0.963007	0.000824103	0.884201	0.14296	0.952754	-0.222866	0.594508	0.0175365	0.691555	-0.032029
11_10787	2H	31020	0.890374	-0.028888	0.823125	-0.0412793	0.88413	0.0507438	0.976684	0.0492552	0.799703	0.078247	0.999224	-0.0175333	0.814525	-0.0354972	0.901542	0.0277542	0.97215	-0.0364446	0.972995	0.0850605	0.982961	-0.00111068	0.907474	0.00683547
11_20475	1H	92800	0.890374	0.0113448	0.721302	0.0592181	0.898519	0.0412487	0.976684	-0.0509919	0.550753	0.00570787	0.992665	0.0255247	0.509209	0.0411007	0.868768	0.0143169	0.956042	0.0635036	0.797847	-0.291555	0.736579	0.0251177	0.837533	-0.0205941
12_10609	3H	76200	0.890374	0.040411	0.799787	0.0553806	0.946251	-0.0866816	0.713881	-0.118949	0.748035	-0.081254	0.999224	-0.0886206	0.114529	0.131668	0.982086	-0.0135978	0.963917	-0.219893	0.746278	-0.459799	0.830991	-0.0110625	0.333479	-0.0479025
11_10186	1H	23860	0.890374	0.0134979	0.76553	0.0519207	0.951257	0.0147094	0.976684	0.0623742	0.522964	0.109321	0.796263	0.103966	0.768606	0.012064	0.963291	-0.00490773	0.533371	-0.0748963	0.866999	0.340473	0.883403	0.0266061	0.728078	0.027463
12_31441	7H	70400	0.894907	0.00377771	0.840774	0.0590821	0.850556	0.0678394	0.803929	0.0168225	0.522992	0.0239378	0.999224	-0.0991993	0.900165	0.00422898	0.963007	-0.0103376	0.997455	-0.228393	0.965005	0.0870595	0.912318	0.0110909	0.765259	0.00512638
11_20085	3H	137280	0.895549	0.0853288	0.840774	0.114508	0.673782	-0.0761573	0.798551	0.0248211	0.675393	0.311131	0.578799	0.341756	0.880948	-0.0185538	0.901542	0.0864769	0.963917	1.02677	0.952754	0.662096	0.254923	0.0700064	0.869875	-0.0102139
11_20461	5H	51600	0.895717	0.103765	0.823125	-0.0971197	0.565422	-0.0419753	0.814173	-0.0481581	0.576219	0.0247217	0.986835	0.0800647	0.298775	0.0921212	0.991361	0.00466443	0.929292	-0.186623	0.965005	-0.169446	0.0852436	-0.0559934	0.867804	0.0314217
11_10093	4H	48500	0.895717	-0.00455134	0.997616	-0.00560607	0.649795	0.0641593	0.809538	0.0685118	0.984037	-0.0390385	0.762201	0.120359	0.908561	0.0045999	0.971996	-0.00642607	0.555157	0.101181	0.701373	0.159967	0.69067	0.00764486	0.97324	-0.0362768
12_10696	7H	55630	0.895717	-0.0845292	0.721302	-0.0314937	0.654691	-0.0405219	0.872975	-0.0830068	0.868829	-0.0638355	0.897806	-0.00273164	0.61083	-0.0763801	0.973899	0.0101756	0.982206	0.102571	0.896027	-0.471195	0.736112	-0.0287474	0.924785	0.0207455
11_10707	2H	116490	0.895717	0.0361819	0.800796	0.0242946	0.738606	0.0544846	0.798551	-0.0897945	0.550753	-0.0534143	0.903662	0.121326	0.547591	0.037238	0.901542	-0.0232513	0.851327	-0.394498	0.979248	-0.0652286	0.87103	0.00287129	0.741693	-0.00860836
11_20895	2H	131770	0.895717	-0.0767428	0.997616	0.0400403	0.829989	0.0870537	0.675804	-0.122742	0.447159	0.0951827	0.999224	-0.00853909	0.62133	0.00454567	0.955164	0.0150844	0.797488	0.360693	0.990311	0.00167727	0.686293	-0.00046777	0.955559	0.0443066
11_21015	2H	27290	0.895944	0.0497137	0.997616	-0.0199258	0.371955	0.0655027	0.9612	0.00415975	0.948178	0.0885848	0.999224	-0.00220812	0.521084	-0.0637992	0.987787	0.00291534	0.997455	-0.121589	0.979248	-0.0907912	0.706566	0.00448291	0.809902	0.008204
11_20904	6H	64360	0.896589	0.0340659	0.823125	-0.0204274	0.561158	-0.0461434	0.945642	0.0654782	0.626641	-0.105345	0.967898	0.056116	0.982288	0.0578261	0.969728	0.025232	0.781961	0.144172	0.91121	0.236511	0.800269	-0.000335883	0.983	-0.00449868
12_10905	1H	114840	0.896589	0.0462059	0.997616	0.0462002	0.769934	0.0239199	0.950429	0.0281226	0.522964	0.0816095	0.992901	0.027396	0.00118708	0.091865	0.99703	0.0122946	0.844309	0.150284	0.869291	0.0446282	0.717721	0.0233594	0.867804	0.0172964
12_30002	UNK	0	0.89707	-0.00983266	0.990621	0.011358	0.822486	0.0439467	0.9873	-0.0071282	0.959567	-0.0550222	0.456242	0.0244467	0.509209	-0.0402857	0.867841	0.0029406	0.97215	0.292072	0.941154	0.0611266	0.797875	-0.0144767	0.691555	0.0293133
11_20936	6H	43150	0.899974	0.0583038	0.721302	0.0403074	0.155289	-0.0613523	0.76165	0.0372536	0.415043	0.0612309	0.986835	0.0694217	0.96398	0.00679014	0.901542	0.0629668	0.384377	0.135138	0.979248	0.131045	0.877912	0.0274184	0.654715	0.0296878
11_10513	6H	55940	0.899974	-0.0459426	0.927723	-0.00279868	0.395338	-0.0218054	0.976684	-0.0223084	0.923313	-0.0815588	0.983399	-0.0183447	0.897022	-0.046448	0.980942	-0.0231168	0.963917	-0.168625	0.94887	-0.0582135	0.731572	-0.010845	0.752553	-0.0247168
12_30806	7H	99670	0.899974	-0.0270499	0.997616	-0.0208362	0.487531	-0.147365	0.778099	-0.129998	0.334816	-0.0962005	0.999224	-0.0809123	0.679948	-0.0677089	0.963007	0.00277279	0.510062	-0.345968	0.777846	-0.727273	0.778631	-0.00944792	0.768462	0.00392683
11_10797	7H	136620	0.899974	0.0130373	0.840774	0.0652883	0.624267	-0.0197598	0.657674	0.0442035	0.743481	0.0812921	0.991882	-0.00612174	0.880536	0.0176042	0.920661	0.025011	0.97215	0.00124926	0.983614	0.061774	0.867173	0.000297351	0.960271	-0.00343063
11_10496	6H	0	0.899974	-0.0330584	0.979479	-0.0774341	0.900384	0.0126084	0.980402	0.0422981	0.990464	-0.0449356	0.992665	-0.0854317	0.68548	-0.135624	0.980942	-0.0260358	0.974248	0.190627	0.835272	-0.0468467	0.669605	-0.0240127	0.827028	-0.0287077
11_10275	1H	42520	0.899974	-0.00785239	0.863586	0.0250842	0.94661	0.140503	0.798551	0.160082	0.99785	0.129754	0.00554408	0.24612	0.967721	0.0217407	0.988984	-0.00988896	0.831622	0.597163	0.84323	0.276593	4.32263e-07	0.0630469	0.827028	0.038339
11_21111	4H	103110	0.903641	0.171	0.922658	0.163955	0.102261	0.136148	0.742922	0.106835	0.959567	0.109823	0.967898	0.0638676	0.354751	0.0980697	0.982608	0.110341	0.681667	0.415983	0.992244	0.483307	0.367311	0.0715945	0.867804	0.0665573
11_21421	5H	103720	0.903641	-0.0254135	0.86452	0.0112329	0.432382	0.00160496	0.999306	0.0070864	0.918463	-0.0701979	0.999224	0.0443084	0.850454	-0.0376304	0.980942	-0.0136118	0.981043	-0.0408836	0.965005	0.041057	0.641831	-0.00265084	0.800604	-0.0161319
12_30591	5H	5680	0.903641	-0.0463624	0.963931	0.0561035	0.514865	-0.0737345	0.755276	0.112764	0.320581	0.131705	0.999224	-0.00985204	0.851206	0.105901	0.626218	0.0994496	0.986458	-0.29176	0.979248	0.427315	0.92783	0.017151	0.976938	0.0491541
11_10868	6H	24360	0.903641	-0.0482313	0.000616224	0.0985832	0.543107	-0.00268094	0.632003	0.086698	0.772455	-0.033406	0.994749	-0.0486808	0.967721	-0.0295476	0.915858	0.0324758	0.820623	-0.157693	0.835272	0.205036	0.706566	0.00906175	0.904845	-0.0218913
11_21056	4H	3740	0.903641	-0.00964888	0.35348	0.0797413	0.555342	-0.0803291	0.751492	0.0658505	0.475025	-0.0118735	0.897806	-0.0444959	0.57369	0.0383598	0.963007	0.015523	0.00371766	-0.187963	0.774218	0.278666	0.943789	0.0274825	0.907474	-0.00664781
11_10399	2H	39100	0.903641	0.0115196	0.997616	0.00598323	0.557211	-0.111106	0.976684	0.0236105	0.58304	-0.0396106	0.999224	-0.0161775	0.0235171	-0.0655476	0.920661	-0.0403126	0.781961	-0.25951	0.979248	-0.0514122	0.760314	-0.0217535	0.965263	0.00924358
11_20134	5H	106160	0.903641	-0.0782113	0.823125	0.00928725	0.559561	0.0777321	0.819948	-0.124442	0.415043	0.123544	0.796263	-0.0732064	0.959916	0.0496384	0.955164	0.049513	0.781961	0.187363	0.979248	-0.381994	0.943809	-0.00618502	0.800494	-0.0190058
12_30004	7H	78220	0.903641	-0.015609	0.997616	-0.118458	0.574577	-0.113415	0.761102	-0.134061	0.135455	-0.257125	0.999224	0.0842302	0.849601	-0.0127415	0.998405	-0.0936836	0.801588	-0.693237	0.797847	0.125804	0.862659	0.0707738	0.636337	-0.100369
11_11283	3H	56400	0.903641	0.0551208	0.731729	-0.0326447	0.658186	-0.0394604	0.751492	0.148479	0.797695	0.0928097	0.994749	-0.0438136	0.992457	-0.00654775	0.963007	0.078151	0.947604	0.291153	0.822009	0.0589911	0.886696	0.0222396	0.415563	0.0104771
11_11349	6H	71080	0.903641	-0.0465559	0.863586	0.0731686	0.673782	0.068496	0.58277	-0.102017	0.57548	0.0930327	0.533394	-0.107103	0.912508	0.041577	0.905164	-0.0686531	0.96779	-0.0551139	0.992244	-0.0922079	0.606636	-0.00752549	0.993803	-0.0193773
11_10853	7H	110990	0.903641	-0.0648215	0.990621	-0.00777278	0.709391	-0.131657	0.976684	0.0633583	0.266179	-0.133765	0.845446	-0.0238296	0.849601	-0.100192	0.955164	-0.0025133	0.781961	0.116759	0.931915	0.339596	0.685998	0.00429891	0.960271	-0.027669
12_21386	3H	145890	0.903641	-0.03656	0.548115	0.0623423	0.735733	0.045414	0.999306	0.0383179	0.414319	0.191644	0.999224	0.0188562	0.456092	-0.0241304	0.989514	0.0380277	0.927991	0.244128	0.979248	-0.00334855	0.947027	-0.0173916	0.868007	0.00712926
12_10982	7H	83440	0.903641	-0.116021	0.823125	0.106816	0.745922	-0.0134123	0.976684	0.0528537	0.552232	0.14032	0.983399	-0.038785	0.87745	-0.0115236	0.980942	-0.00755864	0.681667	0.645472	0.965005	-0.387802	0.980628	0.0145032	0.878159	-0.0143966
11_10854	1H	117800	0.903641	0.0366873	0.823125	-0.0443873	0.780653	-0.0756479	0.632003	0.000628743	0.607059	-0.103598	0.999224	0.0210251	0.491868	-0.0636006	0.955164	0.0282809	0.928692	-0.206795	0.79797	0.196111	0.884491	-0.0194676	0.904845	0.00554578
11_10926	3H	56400	0.903641	0.02715	0.840774	-0.0488293	0.82253	0.0545809	0.872975	-0.0698318	0.99785	-0.0069379	0.999224	0.042247	0.339209	0.0610058	0.980942	-0.010711	0.963917	-0.198598	0.979248	-0.0597811	0.906308	-0.011394	0.906464	-0.0166403
11_11200	5H	117470	0.903641	0.00256246	0.997616	0.0261521	0.8256	-0.0323598	0.776801	-0.0675658	0.944035	0.0889446	0.946219	-0.034787	0.724558	0.00577149	0.980942	-4.10871e-06	0.854806	0.079179	0.797847	-0.0620975	0.772621	-0.0120924	0.993107	0.0274984
11_10196	2H	78030	0.903641	0.0360143	0.997616	0.0144754	0.948316	-0.066281	0.775043	-0.036526	0.799703	-0.0620885	0.999224	0.00858189	0.298775	-0.00656756	0.901542	-0.0929848	0.722917	0.456446	0.740985	-0.430822	0.734858	-0.0112095	0.866726	-0.0419458
11_10377	6H	55940	0.903641	0.0192366	0.990621	0.0106265	0.978933	-0.0293777	0.880174	0.0294395	0.819182	-0.0387996	0.796263	-0.0811693	0.849601	-0.0139056	0.980942	-0.00464816	0.963917	-0.0109491	0.965005	0.0493604	0.912318	0.00969405	0.691555	-0.0305225
12_10910	6H	45440	0.903926	0.00101932	0.997616	0.0194561	0.210818	0.117137	0.958681	0.0358988	0.000550677	0.203365	1.55032e-07	0.250718	0.676539	0.0534129	0.85571	-0.0472952	0.97215	-0.11791	0.979248	0.256289	0.234683	0.0302599	0.56812	0.0105353
12_30368	7H	118900	0.903926	-0.0153875	0.997616	0.0196116	0.371955	-0.164519	0.889467	0.0384134	0.879701	-0.0340003	0.771604	-0.129636	0.759275	-0.0270582	0.0125979	0.116294	0.984932	-0.190899	0.952754	-0.109569	0.638676	-0.021489	0.691555	-0.0587961
11_20114	4H	40360	0.903926	-0.233459	0.997616	-0.0528275	0.432382	-0.221238	0.713881	-0.216238	0.380771	-0.0654695	0.994749	-0.163479	0.929873	-0.030616	0.965428	-0.0783623	0.831622	-0.996052	0.886908	-1.20855	0.914768	-0.0266456	0.671992	-0.112365
12_30476	4H	119090	0.903926	0.00590969	0.997616	-0.0385485	0.854404	0.0226399	0.976684	-0.0142116	0.993842	0.0149358	0.986835	0.00934622	0.61083	-0.0697451	0.953157	-0.0384174	0.928692	0.224429	0.753582	-0.105977	0.838022	0.0157802	0.728078	-0.00690574
11_10182	7H	128360	0.904163	-0.00318093	0.843355	-0.110234	0.442724	0.0176313	0.0011409	-0.17987	0.400156	-0.183232	0.796263	-0.0800451	0.912508	-0.0144628	0.920661	-0.0609544	0.330814	0.0635119	0.939331	-0.0972844	0.515297	-0.000721401	0.000201107	-0.0367264
12_30929	5H	137160	0.904235	0.0370885	0.823125	-0.046048	0.519148	0.0987544	0.892778	0.0234252	0.993049	0.00417649	0.999224	-0.00910894	0.0365969	-0.0256791	0.989884	0.0285457	0.963917	-0.0316621	0.896027	0.0889061	0.925423	-0.000280655	0.827028	-0.000375413
12_30449	7H	79600	0.904235	0.00100812	0.990621	0.07336	0.663155	0.077197	0.777174	0.0367648	0.785515	-0.0618006	0.991882	0.0877114	0.967721	0.0847611	0.920661	0.0526978	0.854806	0.226656	0.965005	0.213116	0.983609	0.0200794	0.399589	0.0216253
11_21305	3H	67570	0.904235	0.00696369	0.997616	0.0117387	0.744379	-0.109125	0.558652	0.113242	0.799703	-0.0379761	0.991882	0.017693	0.816139	0.0189831	0.99703	0.0504581	0.974248	-0.29694	0.835272	0.0683329	0.97548	-0.0114108	0.965263	0.0176784
12_30420	2H	39100	0.904235	-0.0846056	0.500407	0.0681079	0.783169	0.0367795	0.976684	-0.0244756	0.522964	-0.113103	0.991882	0.0213339	0.452129	0.0469042	0.963291	-0.0611077	0.902645	-0.211688	0.972995	0.1055	0.942532	0.00332803	0.948251	-0.030793
11_21041	5H	159090	0.905116	-0.0029783	0.774013	-0.0588527	0.850556	-0.0527159	0.893155	-0.0782305	0.993842	-0.0327858	0.967898	0.0347027	0.791404	-0.00869069	0.969728	-0.0181687	0.95924	-0.163571	0.979248	0.0676014	0.707949	-0.0191093	0.691555	-0.036512
12_31357	UNK	0	0.908823	0.00126443	0.951292	-0.00185791	0.00189166	0.17483	0.934027	-0.0814699	0.842074	0.0389531	0.741436	0.0790504	0.967721	0.032055	0.980942	0.0102521	0.963917	-0.0513064	0.979248	-0.0548982	0.559507	-0.00429734	0.868007	0.0204723
11_10390	6H	128480	0.908823	-0.02298	0.990621	0.0426498	0.182376	-0.0507663	0.775043	0.0327108	0.996395	-0.0242931	0.701631	-0.0600455	0.978384	-0.0307371	0.969728	0.0192891	0.837304	0.211838	0.977254	-0.0289457	0.860961	-0.00229096	0.636337	0.00201066
11_10456	3H	56400	0.908823	-0.0507151	0.997616	-0.122762	0.220283	-0.155214	0.908419	-0.065741	0.882487	-0.162344	0.999224	0.0010901	0.54288	-0.111002	0.963291	-0.0350856	0.97215	-0.52924	0.979248	-0.321109	0.852933	-0.0884111	0.800494	-0.0994479
12_31382	4H	48500	0.908823	-0.0509179	0.997616	0.0177	0.277053	-0.151638	0.751492	-0.0500041	0.982832	-0.0321091	0.991882	-0.0517864	0.659147	-0.0791167	0.696504	0.0669394	0.88848	-0.18056	0.753582	-0.236639	0.930112	-0.00765286	0.973882	0.000668476
11_20943	2H	149610	0.908823	0.053528	0.997616	-0.0112101	0.287311	-0.0765824	9.32575e-05	0.236869	0.859608	-0.000441712	0.976394	0.092392	0.912508	-0.0237176	0.901542	0.0126267	0.97215	-0.0733962	0.965005	0.0840335	0.97961	0.00428125	0.837882	0.0340185
12_30380	7H	138170	0.908823	-0.0493569	0.997616	-0.0310354	0.300328	0.236446	0.713881	-0.309193	0.730006	0.0282112	0.983399	-0.00941574	0.66984	0.037217	0.706193	-0.0983758	0.797488	-0.0849155	0.746278	-0.30671	0.980628	-0.0246512	0.579274	-0.0436788
12_30135	3H	173170	0.908823	0.0138076	0.823125	0.0442293	0.305772	-0.104078	0.917917	0.0640358	0.99785	0.038319	0.991882	0.0513204	0.619786	0.0120944	0.955164	0.0269295	0.92286	-0.112491	0.990311	0.180066	0.810093	-0.0280461	0.960271	-0.0101161
12_30408	5H	51600	0.908823	-0.0204615	0.997616	0.0559788	0.344428	0.102517	0.756851	-0.0782796	0.795528	-0.0403558	0.559941	0.212301	0.742382	0.0268124	0.980942	0.014708	0.820623	0.304716	0.990311	0.125143	0.943789	0.0270284	0.182453	0.0540013
11_11224	4H	65050	0.908823	-0.143304	0.997616	-0.145224	0.371955	-0.0832186	0.850574	-0.180112	0.287505	-0.149106	0.456242	-0.0764992	0.883137	0.0507206	0.955164	-0.016479	0.348206	-0.815145	0.874372	-0.320997	7.34365e-07	-0.0496377	0.376966	-0.0208853
11_21073	4H	48500	0.908823	0.115644	0.990621	0.0519317	0.371955	0.0779721	0.657674	0.200118	0.743481	-0.0870555	0.796263	0.354931	0.978384	0.0682717	0.994091	0.103287	0.820623	1.00006	0.746278	0.601697	0.973842	-0.0265989	0.837533	0.0621546
12_30749	6H	55940	0.908823	0.0066825	0.997616	0.030382	0.371955	-0.0545401	0.775043	-0.0321532	0.522964	0.00384245	0.999224	-0.0542246	0.66984	-0.0137147	0.969728	-0.0149254	0.963917	-0.160734	0.777846	0.29845	0.819378	-0.0108916	0.741693	-0.0103464
11_11243	7H	122070	0.908823	-0.0958284	0.990621	0.0394116	0.395338	-0.216227	0.804338	0.0153166	0.917495	-0.0297115	0.762201	-0.201561	0.608008	-0.0783097	0.901542	0.0778267	0.969219	-0.125254	0.990311	-0.386934	0.597469	-0.0223096	0.741693	-0.0711475
11_10845	5H	142200	0.908823	-0.0299249	0.840774	-0.0387587	0.407259	-0.178657	0.976684	0.0488221	0.944302	0.0656227	0.999224	0.00898284	0.578693	0.0869317	0.832473	-0.0134015	0.797488	0.0180211	0.983602	-0.000490193	0.913014	-0.0159538	0.954974	-0.0176104
11_20856	3H	56400	0.908823	-0.039131	0.997616	0.0189486	0.418032	0.10479	0.83537	0.0139711	0.614108	0.0428781	0.903662	-0.14675	0.611048	-0.0253827	0.901542	0.00726203	0.929292	0.0945486	0.979248	-0.130488	0.772621	-0.00858586	0.618878	0.00597126
11_10312	3H	114000	0.908823	-0.0261699	0.823125	0.0305365	0.442724	0.0554325	0.976684	-0.0646742	0.886136	0.0341492	0.983399	0.00606346	0.789764	0.0343895	0.901542	-0.0200139	0.902645	0.0724559	0.820773	0.070106	0.814079	0.0295719	0.965263	-0.00715853
11_10978	6H	94730	0.908823	-0.00898511	0.997616	0.0848538	0.442724	0.172715	0.996412	0.115927	0.320581	-0.165617	0.999224	0.0732156	0.61083	-0.0222169	0.973899	-0.015507	0.974248	0.143173	0.979248	0.0283984	0.904442	0.0332531	0.827028	0.0292258
12_30137	3H	142320	0.908823	-0.0239231	0.990621	0.0208412	0.458792	-0.0534052	0.347867	0.132479	0.886136	-0.0404053	0.999224	0.0193763	0.949496	-0.0500478	0.85571	0.0889512	0.555157	0.296122	0.770846	-0.254434	0.778631	0.00849177	0.993107	-0.0103131
12_31059	UNK	0	0.908823	-0.0172693	0.899921	-0.0134081	0.468347	0.0520081	0.721425	0.0054096	0.859608	0.0751938	0.999224	0.0726407	0.967721	0.00814131	0.948873	0.0245128	0.88848	0.298115	0.881712	-0.0122965	0.542815	0.00812377	0.904845	-0.00353672
12_31163	1H	93950	0.908823	-0.0644318	0.997616	0.0211433	0.495611	-0.126559	0.945642	-0.071593	0.797695	-0.153421	0.922537	-0.0114647	0.856593	-0.0848514	0.920661	-0.0110238	0.97215	-0.409783	0.84323	-0.674996	0.354481	-0.0405289	0.827028	-0.0409626
11_10073	7H	78220	0.908823	-0.000515592	0.631464	-0.0325661	0.510877	-0.0510913	0.912225	0.0306903	0.740715	-0.0132515	0.994749	-0.0112299	0.937159	-0.0266196	0.0139415	-0.0505327	0.658569	-0.178401	0.924579	0.0435646	0.860961	-0.00988855	0.691555	-0.00282934
12_31362	4H	73570	0.908823	-0.00545606	0.899921	0.0137354	0.514865	0.0980802	0.897737	0.0293896	0.99946	-0.0101989	0.956796	0.144874	0.918402	-0.038036	0.973899	0.0236358	0.836223	0.0891996	0.797847	-0.0774854	0.623276	0.0141784	0.719666	-0.0296326
12_30170	3H	80890	0.908823	0.0208703	0.990621	-0.0529759	0.52802	-0.132319	0.761102	-0.105345	0.226062	-0.102853	0.999224	-0.0898944	0.771082	-0.0817226	0.99703	0.011231	0.378579	-0.529999	0.94887	-0.506517	0.838662	-0.0194237	0.866726	0.0106498
12_31317	5H	51000	0.908823	0.144751	0.997616	0.0592086	0.531118	0.247532	0.893123	0.067213	0.614108	0.100713	0.999224	0.130731	0.830658	0.0690336	0.980942	0.0119362	4.80508e-07	1.50533	0.316398	0.58171	0.0852436	0.0499966	0.393571	0.130291
11_20922	UNK	0	0.908823	0.026333	0.997616	0.00776454	0.540043	-0.0140607	0.984553	0.0188225	0.97988	0.0921888	0.999224	-0.0470265	0.814512	0.0268477	0.980942	0.0145873	0.97215	-0.000736605	0.947679	0.00494725	0.654817	0.00699299	0.827028	0.0131415
11_21389	4H	36370	0.908823	-0.00267747	0.990621	-0.0205816	0.555342	0.0145306	0.899556	-0.105654	0.626641	-0.0612745	0.991882	0.0515029	0.937159	-0.0277182	0.980942	0.00258674	0.963917	-0.152353	0.979248	-0.2494	0.785698	-0.0263089	0.691555	-0.0171395
12_30275	2H	63530	0.908823	-0.0624585	0.904058	-0.071396	0.562378	0.116738	0.775043	0.0246123	0.748035	-0.256975	0.810639	-0.193871	0.959916	0.0560806	0.908554	-0.0383383	0.97215	-0.943144	0.979248	-0.307381	0.375015	-0.0449908	0.883367	0.0317912
11_20417	2H	58900	0.908823	0.00291759	0.840774	0.051344	0.565422	0.0727152	0.860343	-0.027649	0.214538	-0.10193	0.999224	-0.019018	0.544943	0.078641	0.980942	-0.0151629	0.963917	0.102753	0.972914	0.274114	0.865724	0.0177319	0.741693	-0.0180219
11_21205	2H	71560	0.908823	-0.0171127	0.514475	0.00240279	0.565422	0.00894622	0.907552	-0.048476	0.772455	0.00785201	0.999224	-0.01803	0.847253	0.0267533	0.920661	-0.0142402	0.974483	0.113061	0.965005	0.0124429	0.654817	0.0118688	0.827028	0.0029448
11_10722	1H	125270	0.908823	0.0392819	0.823125	0.0201803	0.572383	0.0462986	0.208069	0.118749	0.984037	0.0463213	0.999224	-0.0104505	0.984638	-0.0149004	0.987787	0.00331984	0.836223	-0.179627	0.955049	0.133821	0.598316	-0.002823	0.517806	0.0251254
12_30742	1H	71430	0.908823	0.0482313	0.997616	-0.0418191	0.57421	0.0943084	0.809538	-0.0543441	0.959567	-0.00489754	0.796263	-0.122518	0.675744	0.0177979	0.920661	0.0605458	0.99149	-0.0434581	0.955588	0.0361293	0.864988	-0.00213602	0.965263	0.0261556
11_20835	6H	55940	0.908823	0.0431502	0.747229	0.0487968	0.574577	0.00601061	0.976684	0.0423723	0.626641	0.0204883	0.882182	0.0659315	0.847253	-0.0140296	0.8435	-0.012769	0.994686	-0.00321588	0.746278	-0.0772626	0.864988	0.00442721	0.943375	0.00824181
11_10462	6H	44770	0.908823	0.0566111	0.823125	-0.0752825	0.582096	0.0635284	0.976808	-0.0105311	0.906448	-0.0446152	0.983399	0.0742184	0.889318	-0.00473194	0.901542	-0.049011	0.348206	0.484805	0.450984	-0.475996	0.961074	0.0109008	0.983	-0.00316813
11_20242	7H	4890	0.908823	-0.072847	0.997616	0.00103626	0.591384	-0.0266796	0.976684	0.00745196	0.204886	-0.084571	0.0987492	-0.110915	0.547591	0.100764	0.901542	0.0679478	0.99149	0.28822	0.89679	-0.169457	0.731572	0.0170257	0.515556	-0.0185169
11_20074	7H	54370	0.908823	-0.0734569	0.997616	0.000107567	0.591743	-0.0260314	0.976684	0.0077506	0.204886	-0.0835895	0.0987492	-0.110204	0.547591	0.100703	0.901542	0.0681508	0.99149	0.289978	0.897852	-0.172349	0.731572	0.017086	0.515556	-0.0184621
12_10022	UNK	0	0.908823	0.141393	0.997616	-0.0334053	0.605588	0.129424	0.751492	0.105042	0.591628	-0.0650668	0.999224	0.0389544	0.849601	-0.122736	0.955164	-0.0191776	0.923617	0.737803	0.71659	0.507697	0.983609	0.000882037	0.720382	0.0230353
12_30316	6H	48740	0.908823	0.00371263	0.863586	0.0345643	0.605588	0.197648	0.814173	0.0173317	0.478792	-0.0406718	0.741436	0.137741	0.891791	-0.0108727	0.672793	0.0365127	0.969219	-0.0821128	0.979248	0.355227	0.912318	0.0309908	0.949015	-0.0109508
11_10886	3H	10800	0.908823	0.00114966	0.997616	0.00435386	0.619172	-0.0965368	0.976684	0.0214165	0.554085	-0.0511017	0.999224	-0.0171516	0.783805	-0.0707336	0.907646	-0.0519277	0.781961	-0.27265	0.979248	-0.0394079	0.717721	-0.0259508	0.943375	0.00254858
11_11501	3H	54400	0.908823	-0.170865	0.997616	-0.0412226	0.619172	-0.141721	0.713881	-0.130865	0.6191	0.0849509	0.999224	-0.110564	0.789764	0.105853	0.955164	0.0312378	0.88848	-0.983958	0.746278	-0.63137	0.943789	-0.0156902	0.691555	-0.0207447
12_31229	UNK	0	0.908823	-0.0780961	0.899921	-0.0656717	0.655321	0.0170503	0.519472	-0.224245	8.06134e-05	-0.198386	0.897806	-0.0691443	0.50235	-0.043541	0.963007	-0.0221403	0.969219	0.315321	0.00760035	-0.328983	0.63459	-0.0278294	0.56812	-0.0342716
11_20136	3H	88820	0.908823	-0.0322778	0.899921	0.0357713	0.656921	-0.117373	0.818956	0.100773	0.990464	0.0135081	0.796263	-0.0558585	0.670371	-0.0434114	0.99703	0.0204472	0.00883985	0.569887	0.701373	-0.222745	0.641831	0.00223549	0.827028	0.0166645
11_20468	6H	67700	0.908823	-0.0157343	0.997616	0.0553049	0.663155	0.00881293	0.819948	-0.120104	0.712424	0.0649559	0.983399	-0.0897188	0.843955	0.0109978	0.982608	0.0066582	0.89056	0.372939	0.939331	-0.272204	0.534661	-0.0225772	0.996074	0.0351039
11_20609	2H	0	0.908823	0.0203097	0.997616	-0.000766096	0.663155	0.129868	0.974896	0.0393491	0.897055	0.0345966	0.536944	0.134757	0.988741	0.0251191	0.868768	0.0639093	0.842574	0.134719	0.965005	0.155323	0.367311	0.0358586	0.94401	0.0326165
12_31018	3H	89310	0.908823	0.0734243	0.997616	-0.00837525	0.663155	0.00229957	0.58277	0.13545	0.950022	0.0434035	0.983399	0.0104537	0.912508	-0.0241145	0.901542	0.0336726	0.729008	0.202155	0.701373	-0.195337	0.830991	0.00617115	0.943375	-0.010164
11_11012	7H	147470	0.908823	0.121699	0.823125	0.0228436	0.663501	0.042134	0.730688	0.099305	0.857114	-0.0497834	0.986835	0.0443786	0.532537	0.0772669	0.231456	0.0455475	0.963917	0.38915	0.965005	0.0551771	0.419248	0.0158024	0.827028	0.0144002
11_10221	4H	21610	0.908823	0.100431	0.27865	0.102608	0.683269	0.0382614	0.775043	0.0718555	0.527847	0.118318	0.918975	0.0499073	0.765172	0.0156777	0.980942	0.0541108	0.947604	0.0396742	0.699785	0.628295	0.524289	0.0728283	0.943375	-0.00699918
12_30179	2H	58900	0.908823	-0.00797251	0.863586	0.0254789	0.69654	-0.0493008	0.779875	0.0706459	0.57548	0.0452771	0.992665	-0.0384182	0.509209	-0.0511475	0.963291	0.0040753	0.930141	0.0178288	0.992244	0.118278	0.739059	-0.000486484	0.943375	0.00727929
11_10645	6H	118350	0.908823	-0.0621748	0.813618	0.121178	0.732261	-0.0132088	0.880174	-0.0158149	0.959567	0.0431395	0.90024	0.0572606	0.57369	0.0324027	0.969728	0.00242693	0.963917	-0.05038	0.955588	-0.168955	0.942532	-0.0154418	0.965263	-0.0085949
11_10692	2H	63530	0.908823	0.0458204	0.869918	0.0724196	0.735733	0.0376671	0.948875	0.0963286	0.576219	0.0716956	0.991882	0.0760554	0.54094	0.071962	0.955164	0.00198094	0.781961	0.276604	0.362764	0.522142	0.982961	0.0248889	0.507925	0.0279589
12_31246	4H	83550	0.908823	0.0638647	0.899921	0.00890009	0.74596	0.0628	0.511301	0.0203987	0.431833	-0.0545779	0.987244	0.0230879	0.889318	-0.00792835	0.980942	0.0193766	0.842574	0.132505	0.979248	-0.0740119	0.367311	0.0126473	0.993803	-0.00572676
11_20236	5H	80610	0.908823	0.0456986	0.997616	0.00649758	0.762634	0.0874379	0.763525	-0.0266714	0.936004	0.0511455	0.999224	0.122532	0.967721	0.071603	0.965428	0.0469747	0.994686	-0.0324389	0.979248	0.284139	0.367311	0.025333	0.982449	0.0117882
11_11495	7H	6140	0.908823	0.0312243	0.997616	0.0209104	0.780653	0.0220514	0.742922	-0.035307	0.90337	-0.0337823	0.796263	0.0628996	0.596622	-0.00631504	0.955164	0.0119402	0.842574	-0.0504313	0.94887	0.136193	0.45246	-0.00162022	0.97943	-0.0183728
11_10933	1H	55490	0.908823	0.03004	0.911126	-0.0586713	0.783169	0.0766183	0.798551	-0.0319863	0.973412	-0.0585292	0.999224	0.0384447	0.967721	0.0297889	0.963007	0.0567774	0.971308	-0.0301487	0.965005	0.0991156	0.982961	-0.00568037	0.636337	0.0582371
11_20361	4H	59370	0.908823	0.0174583	0.845352	0.0222487	0.783169	0.00654151	0.761102	0.0254743	0.971041	-0.0188298	0.999832	0.019274	0.967721	0.0226757	0.901542	-0.0228197	0.348206	0.376619	0.874372	0.279738	0.425395	0.0238706	0.993803	-0.0108601
11_20528	2H	73040	0.908823	-0.00857879	0.990621	0.00949099	0.783169	0.0830169	0.91525	0.00916638	0.918463	0.0844064	0.456242	0.145853	0.659147	-0.0471047	0.901542	0.0719695	0.948154	0.128982	0.979248	0.113822	0.969492	0.00685228	0.97324	-0.0108971
11_20402	5H	195420	0.908823	-0.000421299	0.997616	0.0396423	0.794793	-0.028377	0.632003	-0.0222229	0.703281	-0.0747921	0.994749	-0.0112505	0.967721	0.019481	0.99703	0.0296842	0.854806	0.157149	0.777846	-0.037786	0.905014	-0.0118521	0.993803	-0.00472659
11_20851	3H	141540	0.908823	0.0670729	0.933923	-0.0409137	0.802205	-0.0101657	0.777174	-0.0292216	0.778766	0.0175945	0.999224	-0.0239722	0.298775	-0.0338743	0.948873	0.0539971	0.455493	-0.530484	0.79797	0.215189	0.355229	-0.0234684	0.947755	0.000369773
12_10164	2H	130010	0.908823	-0.0377983	0.840774	-0.00710099	0.803385	-0.0714969	0.814173	0.0250797	0.993049	-0.028108	0.966876	-0.0607915	0.783733	-0.0107654	0.980942	-0.00544297	0.348206	-0.299676	0.94887	0.0131414	0.873404	-0.0113581	0.691555	-0.0126055
11_10676	6H	28390	0.908823	-0.0605622	0.840774	0.0626058	0.803722	-0.0897312	0.855645	0.0193251	0.91323	0.0106372	0.741436	-0.11901	0.830658	0.0426703	0.901542	0.0394442	0.831622	0.200915	0.952194	-0.153564	0.877617	0.00670394	0.765259	-0.0131337
12_30780	7H	29820	0.908823	-0.0262413	0.990621	-0.0545157	0.809932	-0.0097294	0.964278	-0.0100951	0.99785	-0.0899348	0.991882	-0.126224	0.783733	-0.107125	0.99703	-0.0297173	0.963917	-0.0819489	0.822674	0.089098	0.731572	-0.0145432	0.787127	-0.0366143
11_11312	6H	55000	0.908823	0.0288013	0.997616	-0.0184427	0.822486	0.0302239	0.976684	-0.0124714	0.99785	-0.0504313	0.760689	0.00801213	0.613094	-0.026768	0.980942	0.0021693	0.974248	-0.0801706	0.665637	0.00321418	0.742366	0.0067887	0.993107	-0.0324778
12_31262	3H	81660	0.908823	0.0378521	0.990621	-0.030733	0.822486	-0.0478047	0.976684	-0.00494003	0.993842	0.00919199	0.999224	0.067108	0.967721	-0.0148056	0.850514	0.011098	0.800613	-0.29871	0.847764	0.229597	0.962685	-0.00140921	0.654715	0.0159349
11_10136	6H	24360	0.908823	-0.0348175	0.997616	-0.0353421	0.82253	-0.00952353	0.976684	0.0304298	0.993842	-0.109266	0.999224	-0.0417031	0.789764	-0.104003	0.99703	-0.0412202	0.971308	0.0619429	0.79797	0.193936	0.712369	-0.0174493	0.803434	-0.0395395
11_10139	6H	97390	0.908823	0.0255039	0.997616	-0.00399547	0.82253	0.0821984	0.761102	0.0269749	0.58304	0.0363313	0.967898	0.0863608	0.547591	0.0391695	0.767272	0.0315179	0.958659	0.179868	0.952754	0.208251	0.650473	0.00802528	0.960271	0.0204975
11_10012	2H	58900	0.908823	-0.0335144	0.911126	-0.000472773	0.826988	0.0744347	0.578458	0.0939741	0.987781	-0.0277154	0.991882	0.0193388	0.830658	0.0359213	0.901542	0.0588573	0.969219	-0.114224	0.777846	0.435547	0.932089	0.00907693	0.919077	0.0344022
11_20667	2H	72330	0.908823	-0.0393312	0.823125	-0.0361192	0.828523	0.0165556	0.761102	0.071165	0.550753	0.0204623	0.999224	-0.0990177	0.66984	0.00530244	0.955164	-0.0196347	0.998007	0.219466	0.958298	0.0237908	0.905014	0.0145818	0.955559	-0.00357481
11_20210	4H	24590	0.908823	0.0430689	0.912573	0.0298756	0.840803	-0.132484	0.976684	0.0993835	0.879701	0.0155796	0.967898	0.0614527	0.739236	-0.0718974	0.901542	0.0376565	0.88848	0.222516	0.965005	-0.193345	0.401052	0.0180926	0.768462	0.0247006
11_10161	5H	159790	0.908823	0.074217	0.997616	-0.0309821	0.850556	-0.0811402	0.992158	-0.00573996	0.778766	0.000214124	0.796263	0.0252301	0.70001	-0.0560923	0.953157	0.0267596	0.95924	-0.00203133	0.965005	0.0637146	0.435316	-0.0511937	0.654715	0.0105989
12_31500	3H	151990	0.908823	-0.0254215	0.840774	-0.0548625	0.854404	0.0717885	0.899556	-0.0356955	0.977545	-0.0604704	0.986139	0.038573	0.912508	0.0219205	0.982445	0.0161851	0.927991	-0.167665	0.952754	0.00219959	0.913014	-0.00839635	0.581802	0.039485
12_30354	5H	50270	0.908823	-0.0204648	0.997616	-0.018968	0.869902	0.176498	0.891127	-0.0131577	0.776499	0.131328	0.999224	0.0305333	0.981327	0.0304889	0.980942	0.0366281	0.86332	0.0236171	0.952754	-0.14753	0.308527	-0.000710964	0.650345	-0.0306562
12_30948	1H	17260	0.908823	-0.0651129	0.899921	-0.0662555	0.876253	-0.123416	0.940306	-0.0537511	0.959567	-0.004443	0.718988	-0.168597	0.559861	-0.0538755	0.915858	0.0105075	0.88848	-0.610947	0.979248	-0.226171	0.912318	-0.046268	0.960271	0.00349434
12_30399	3H	74780	0.908823	-0.0179169	0.997616	-0.0100542	0.877438	0.0467009	0.945642	0.0109265	0.650367	0.0491452	0.491456	0.224543	0.889318	0.0298475	0.920661	-0.0415554	0.995056	0.202543	0.979248	0.328572	0.45246	0.0498732	0.654715	0.0393085
11_10624	2H	59210	0.908823	0.0203071	0.997616	0.0325244	0.878636	0.0568983	0.761102	0.0418551	0.857114	0.0736948	0.974938	-0.0105408	0.960605	0.00481391	0.955164	-0.00307877	0.820623	-0.033376	0.603419	0.479157	0.45606	0.0183713	0.986004	0.0123897
11_10319	4H	8250	0.908823	-0.0571403	0.997616	-0.0333487	0.88413	-0.0739947	0.751492	0.0574631	0.57548	0.00710544	0.741436	0.141917	0.698913	-0.00595058	0.980942	0.0555992	0.97215	-0.0719958	0.835272	-0.423198	0.559507	0.00981281	0.806776	0.0834021
11_20023	3H	111420	0.908823	-0.02543	0.997616	-0.01114	0.886963	-0.0172632	0.511301	-0.0428976	0.772455	0.000834871	0.999224	0.0146438	0.967721	0.00610931	0.99703	0.0248874	0.97215	-0.12208	0.885752	0.233819	0.860961	-0.0170213	0.83618	0.00739309
11_20107	2H	17850	0.908823	-0.0225023	0.607562	0.0453673	0.892259	0.104922	0.82127	-0.0306235	0.772455	0.0382413	0.978675	0.0334811	0.783733	0.0444695	0.637159	-0.0718625	0.555157	-0.261336	0.882494	-0.0905426	0.996085	0.00245404	0.862446	0.00608836
11_11503	3H	114000	0.908823	0.0330624	0.584472	0.0944878	0.897382	0.0314781	0.765114	0.0820156	0.997067	-0.0162264	0.95043	0.102391	0.937159	-0.0288515	0.973899	-0.0410804	0.97215	-0.0234463	0.979248	0.443852	0.943789	0.0117781	0.77639	0.00549334
11_21355	5H	153510	0.908823	0.04762	0.739356	-0.0980686	0.898975	-0.0518737	0.765114	0.0411122	0.906448	0.0185781	0.994749	-0.0271066	0.882171	-0.0394109	0.980942	-0.00539978	0.963917	0.0592468	0.858143	0.188947	0.531037	-0.0189798	0.97324	0.00510913
12_31462	4H	55630	0.908823	-0.0702033	0.303779	0.137602	0.909613	0.000544078	0.976684	-0.00628012	0.797299	-0.0296399	0.999224	0.0409618	0.838993	0.0159621	0.969081	0.0139024	0.963917	0.0528445	0.770846	-0.238885	0.465132	0.0313622	0.997862	0.00120873
12_21471	5H	132630	0.908823	-0.0144313	0.839023	0.0240658	0.91157	-0.0363386	0.892778	0.0564976	0.962825	-0.051272	0.701631	0.0703567	0.789113	-0.0112753	0.637159	0.0654346	0.876774	0.133637	0.885752	-0.0134693	0.970416	-0.000251473	0.92052	-0.0100499
11_11186	4H	121830	0.908823	-0.115352	0.973846	0.0266509	0.917577	-0.0136557	0.751492	-0.322965	0.380771	-0.151959	0.991882	0.15123	0.838993	0.0917578	0.982445	-0.0695526	0.902645	-0.564623	0.79797	-0.426667	0.789867	0.102944	0.610283	-0.0799351
12_10844	5H	108180	0.908823	0.0498842	0.823125	0.0452815	0.921112	-0.034636	0.814173	-0.0659156	0.443293	-0.0106461	0.999224	0.0251132	0.50742	0.127379	0.95612	0.00702404	0.97215	0.414622	0.896027	-0.194689	0.998566	0.0364861	0.706976	-0.0138803
12_30609	3H	48630	0.908823	-0.0554712	0.840774	-0.0215511	0.924984	-0.0190837	0.657674	-0.0664522	0.521203	-0.0246485	0.986835	0.0402975	0.759275	-0.0107229	0.841329	0.00790121	0.797488	-0.0439896	0.94887	0.0432273	0.87103	-0.0297884	0.415563	-0.0185659
12_10662	3H	104530	0.908823	0.123731	0.997616	-0.00833537	0.934237	0.0101154	0.945642	0.154788	0.866286	0.16097	0.991882	0.0252736	0.830658	0.0564662	0.980942	0.0396247	0.97215	-0.0203734	0.979248	0.577462	0.401052	0.0268167	0.768462	0.0542512
11_21191	4H	61040	0.908823	0.0521369	0.823125	-0.0404096	0.951257	0.0236098	0.713881	-0.0617595	0.993842	0.085198	0.999224	0.0237707	0.963668	-0.0137051	0.920661	-0.0340642	0.936503	-0.215564	0.79797	0.202851	0.736579	-0.0277924	0.827028	-0.00048373
12_30930	5H	137160	0.908823	-0.0964672	0.840774	-0.0549644	0.951257	0.05061	0.771191	-0.122253	0.886136	-0.00629089	0.983399	-0.0808354	0.907592	0.00458652	0.980942	-0.00270082	0.97215	-0.219654	0.79797	-0.304068	0.375384	-0.0163832	0.97324	0.0134737
11_10754	3H	126270	0.908823	-0.0350435	0.978519	-0.0169299	0.952586	-0.0565352	0.819948	-0.0225452	0.862899	0.0106599	0.986835	-0.061898	0.868487	-0.00717431	0.832473	-0.0745989	0.844309	-0.0407089	0.924692	0.0745782	0.559507	0.026032	0.99332	-0.0338333
12_31127	UNK	0	0.908823	-0.0668572	0.899921	0.090543	0.970289	0.0861188	0.92832	0.0187345	0.0835426	0.202003	0.999224	-0.0527067	0.812211	-0.0641627	0.908554	0.0245736	0.427374	0.585695	0.885752	-0.362501	0.38711	-0.0432077	0.800604	0.0196054
11_10576	7H	41850	0.908823	-0.00507009	0.742859	0.0286849	0.971962	0.00252998	0.657674	0.0558951	0.631812	0.073155	0.999224	-0.0135994	0.660038	0.022616	0.973899	0.00342174	0.88848	0.452592	0.379804	0.0842763	0.877912	0.00992172	0.97324	-0.000670218
11_20527	3H	134310	0.908823	0.00347216	0.840774	0.0959744	0.971962	0.0430979	0.976684	0.0338405	0.757891	-0.10154	0.974938	0.0655819	0.937159	-0.0222346	0.920661	0.0452803	0.884201	-0.265336	0.979248	0.129037	0.98133	-0.0129224	0.97943	-0.0247589
12_31256	2H	64240	0.908823	0.0230364	0.997616	0.0525696	0.98419	0.0242821	0.948875	0.0557043	0.966354	0.0807316	0.741436	-0.032634	0.547591	0.055472	0.969081	0.0577049	0.88848	0.259443	0.990311	0.144522	0.635479	0.0266132	0.993803	-0.016231
11_20699	2H	78030	0.908823	0.0977197	0.997616	-0.0350327	0.985261	-0.105186	0.713881	0.270333	0.523095	0.087685	0.991882	-0.142635	0.847253	-0.0870114	0.973899	0.0847068	0.936503	-0.213742	0.983614	0.946349	0.958954	-0.0572207	0.606317	0.0479395
11_10025	7H	21130	0.90892	0.0718303	0.863586	-0.0465516	0.904858	-0.0856536	0.727336	0.307907	0.287505	0.122711	0.999224	-0.0369877	0.811455	-0.0212214	0.980942	0.124306	0.842574	0.682426	0.896027	0.501654	0.774005	-0.0863465	0.654715	0.0880392
12_10666	4H	98550	0.90966	-0.0292518	0.873153	0.0243354	0.404364	-0.0939203	0.76616	-0.0489629	0.714461	-0.000731452	0.999224	0.0203408	0.907592	0.0409183	0.99703	-0.00923751	0.87578	-0.07288	0.979248	0.059956	0.476221	-0.000349528	0.866726	-0.0190825
11_21275	5H	67540	0.90966	0.06719	0.86452	-0.0100924	0.432382	-0.0767813	0.9612	0.0520989	0.58304	-0.12318	0.999224	-0.0144369	0.972839	-0.0359669	0.973899	-0.0219083	0.902645	0.138677	0.979248	-0.076532	0.262135	0.0243513	0.982779	-0.0136547
12_31346	3H	76980	0.90966	0.0300149	0.997616	-0.00224583	0.439836	-0.0902216	0.975175	-0.0336676	0.984037	-0.0530694	0.974938	0.097458	0.937159	-0.0217806	0.965428	-0.0680039	0.96779	-0.277721	0.992244	0.188613	0.636614	0.0218365	0.610326	0.0213212
11_20844	1H	108310	0.90966	-0.0843691	0.997616	-0.0148603	0.50614	-0.0763473	0.976684	-0.00955466	0.966354	0.0335774	0.999224	-0.0522224	0.912508	0.0357255	0.99703	-0.0293061	0.869883	-0.0139439	0.955588	-0.00881589	0.731572	-0.0194077	0.800604	0.0271783
11_10896	7H	148250	0.90966	0.0167844	0.997616	-0.0307229	0.555049	-0.0626499	0.988331	0.223931	0.778766	0.110355	0.999224	-0.0244111	0.751165	0.0767723	0.980942	-0.00113555	0.929292	-0.315185	0.774218	0.589259	0.904929	0.0510004	0.776521	-0.0229457
11_20906	4H	65050	0.90966	0.0687247	0.840774	-0.100797	0.628022	0.0400294	0.761102	-0.05395	0.478792	-0.118835	0.999224	0.0102087	0.937159	-0.0400934	0.67843	-0.0588728	0.974248	-0.0614908	0.979248	-0.126996	0.96147	-0.0166428	0.993803	-0.0212425
12_30654	5H	46230	0.90966	0.0392789	0.222688	0.0698524	0.646396	-0.0461113	0.511301	0.115631	0.795528	0.0383007	0.989348	0.129866	0.670371	0.0259889	0.901542	0.0678482	0.0151818	-0.312665	0.965005	0.489073	0.354481	-0.0213618	0.515556	0.0592096
11_21437	7H	17200	0.90966	0.0531204	0.999709	0.0240557	0.702563	0.0897827	0.742922	0.0981986	0.959567	0.0421461	0.967898	0.063293	0.68548	0.0552968	0.915858	0.0315789	0.844625	-0.0999152	0.952754	0.553235	0.736579	0.00328379	0.800494	0.043474
12_30655	UNK	0	0.90966	-0.0156379	0.442034	0.040902	0.745079	-0.0827425	0.85136	0.12945	0.835679	-0.00125631	0.187264	0.197091	0.57369	0.0750222	0.901542	-0.0291469	0.844309	0.139463	0.965005	0.242998	0.534251	0.05168	0.862243	-0.00517203
12_30823	2H	150670	0.90966	-0.00754786	0.997616	0.0181276	0.772691	0.114608	0.897737	0.0162564	0.386609	0.0505787	0.991882	-0.0842422	0.772448	0.0103034	0.901542	0.0079613	0.929292	-0.0819843	0.955588	-0.0488667	0.529492	-0.0186972	0.764742	0.0226465
12_30827	UNK	0	0.90966	-0.0216998	0.997616	-0.0285303	0.783169	-0.043472	0.42794	0.0617956	0.694674	0.0317836	0.999224	-0.0305352	0.838993	-0.0333646	0.901542	0.037388	0.797488	-0.323306	1.02711e-07	0.191775	0.933034	-0.00923446	0.867804	-0.00255352
11_10270	6H	60230	0.90966	-0.0351744	0.899921	-0.019382	0.822486	-0.0171878	0.741438	-0.0282547	0.734313	-0.110655	0.991882	0.00677695	0.967721	0.00133312	0.99703	-0.0143511	0.806909	-0.0183253	0.701373	-0.234471	0.239979	0.00488459	0.691555	-0.0193643
12_30969	1H	0	0.90966	0.0210519	0.997616	-0.00905782	0.934237	0.0126738	0.984553	-0.00531698	0.857114	0.0232696	0.95248	0.0539143	0.982288	0.00967373	0.932931	-0.0601409	0.797488	-0.0338454	0.777846	0.32146	0.914768	0.00624449	0.691555	-0.00148024
12_30265	2H	63530	0.909693	-0.0570864	0.400437	-0.0466235	0.155289	-0.0880581	0.976684	-0.00729959	0.762754	-0.0627185	0.983399	0.0311094	0.531411	-0.0506085	0.835036	0.0166339	0.831622	-0.000443268	0.0847602	-0.313856	0.772621	0.0023526	0.610283	-0.00616084
11_11073	2H	38480	0.909693	0.000542936	0.899921	-0.0121073	0.985261	0.0217459	0.976684	-0.0313816	0.842074	0.108889	0.939184	0.0095751	0.585429	0.0170697	0.991763	-0.0536289	0.97215	0.210434	0.919952	0.034656	0.731572	0.0191466	0.691555	-0.015776
11_10043	1H	65960	0.910153	0.0208065	0.823125	0.0564137	0.864459	0.0741728	0.795541	0.066163	0.522964	-0.0677305	0.994749	0.0948142	0.264238	0.0729921	0.832473	0.0583082	0.936503	0.00413887	0.979248	0.215426	0.89655	0.00706043	0.908921	0.00476935
11_10611	4H	114660	0.912779	-0.0122845	0.739356	-0.0107879	0.531118	-0.0653314	0.742922	-0.0574024	0.530842	-0.0906447	0.672947	-0.0652753	0.816604	-0.0201388	0.980942	-0.0573928	0.781961	-0.349297	0.972995	-0.0927279	0.943683	-0.0042166	0.919077	-0.00295826
11_20976	3H	9630	0.912892	-0.003095	0.548115	-0.0519507	0.646396	-0.0993685	0.917917	0.0363944	0.807251	0.02442	0.991882	-0.0788116	0.50742	0.0238484	0.915858	0.00616566	0.977744	0.0789446	0.94887	-0.126997	0.942532	-0.0023375	0.662157	0.0304309
11_11341	5H	113830	0.913102	-0.0126264	0.823125	0.0290439	0.49442	0.0564905	0.984553	0.00422333	0.970248	-0.0235733	0.999224	0.00505298	0.954619	-0.0172701	0.626218	-0.0538789	0.927991	0.175031	0.965005	0.0293012	0.717721	0.0117047	0.97324	0.0088376
11_11239	7H	84920	0.913102	-0.050098	0.870624	-0.0490211	0.673782	-0.12094	0.947855	0.031688	0.799703	-0.189979	0.741436	-0.134227	0.57369	0.042992	0.963007	-0.0290198	0.574398	-0.339294	0.797847	-0.760128	0.864988	-0.0487728	0.654715	-0.0166827
12_30040	7H	31750	0.913102	0.0363739	0.990621	0.0486533	0.822486	0.0286518	0.751492	-0.168666	0.294388	-0.200365	0.986835	0.159551	0.847253	0.0499534	0.980942	-0.0157334	0.919597	-0.31906	0.84323	-0.526412	0.965701	0.0452483	0.654715	-0.0311448
11_21220	2H	120020	0.913102	0.0297134	0.911126	-0.0138475	0.946878	-0.0323851	0.777174	-0.0130984	0.842074	0.0566274	0.991882	0.0855126	0.650573	0.0229992	0.963007	0.0126448	0.902752	0.106005	0.896349	0.146256	0.717721	0.0063835	0.654715	0.0254506
11_20970	3H	54400	0.915223	-0.0372747	0.997616	-0.000580954	0.188299	-0.111474	0.899556	0.00664387	0.475025	0.0225926	0.00554408	-0.163513	0.967721	-0.0332897	0.980942	-0.0106689	0.95924	-0.233854	0.860055	-0.092975	0.744704	-0.016949	0.993107	-0.0131373
11_21175	2H	96820	0.915223	-0.0260546	0.514475	0.091607	0.418032	-0.140354	0.632003	0.0207208	0.591628	-0.0743112	0.983399	-0.0659453	0.670371	-0.00197233	0.901542	-0.029116	0.709343	0.0504721	0.701373	-0.138341	0.970436	-0.00736458	0.877286	-0.00976256
12_30975	5H	4960	0.915223	0.0131963	0.947574	0.0325052	0.495611	0.177673	0.775043	0.0708706	0.287505	0.0400437	0.991882	0.0899268	0.967721	0.0339039	0.901542	-0.0162275	0.97215	0.387153	0.698929	0.533292	0.997626	0.0400788	0.955559	0.0263863
11_10253	3H	91880	0.915223	0.0427802	0.739356	0.0774041	0.52802	0.00139526	0.657674	0.0745755	0.857114	0.0573819	0.796263	0.131099	0.620068	0.0501313	0.920661	0.0606786	0.831622	0.057065	0.896027	0.260753	0.962086	0.00769018	0.741693	0.0374973
11_21095	UNK	0	0.915223	0.0173318	0.997616	-0.0389024	0.555342	-0.119868	0.970069	0.14993	0.848478	0.164115	0.999224	0.00674798	0.807721	0.100432	0.980942	-0.0177362	0.963917	-0.334665	0.719131	0.761026	0.962086	0.0316636	0.812675	-0.00633134
11_10431	7H	71100	0.915223	0.0126795	0.823125	-0.0532298	0.705641	-0.0521606	0.519472	0.0926493	0.993842	-0.0457881	0.986835	0.0971064	0.967721	0.00234449	0.963007	-0.0310949	0.97215	0.0578595	0.880844	0.250289	0.865724	-0.00017377	0.942223	0.0116613
12_30506	7H	83440	0.915223	0.108863	0.261719	0.10022	0.727784	0.0458204	0.765114	0.0900945	0.550753	0.121878	0.903662	0.0445056	0.768606	0.0170936	0.980942	0.0567582	0.933678	0.0619769	0.701373	0.641111	0.00113024	0.0727275	0.943375	-0.00544533
11_10627	4H	68210	0.915223	0.00682045	0.990621	0.00938297	0.741714	-0.020738	0.855645	-0.0289596	0.918463	-0.00552632	0.909684	-0.0845458	0.956626	-0.0309801	0.908554	-0.0761097	0.936503	0.0781938	0.797847	0.0878504	0.860961	-0.0140121	0.827028	-0.0143791
11_11236	2H	115780	0.915223	-0.0322336	0.997616	0.0146109	0.741714	0.00310247	0.974896	0.023713	0.25702	0.049984	0.939056	-0.0446975	0.596622	-0.0005903	0.955164	0.0289301	0.729008	0.0731351	0.797847	-0.192389	0.927558	-0.00116745	0.843884	-0.00745186
12_30883	5H	135720	0.915702	-0.0205688	0.325456	-0.137286	0.202868	-0.168068	0.899556	-0.0704382	0.863371	-0.184652	0.989348	0.0298129	0.608008	-0.107786	0.974868	-0.0416398	0.97215	-0.80709	0.965005	-0.355479	0.119574	-0.081048	0.965263	-0.109217
11_11016	3H	58640	0.91839	-0.0641917	0.997616	0.0550597	0.00508641	0.149247	0.899556	0.013015	0.944035	-0.103931	0.796263	0.133065	0.613094	0.047958	0.980942	-0.0255069	0.781961	0.0237226	0.84323	0.133544	0.235686	0.0315758	0.993803	0.00689706
12_31377	1H	126480	0.91839	-0.0282889	0.997616	0.0123024	0.0257991	-0.0863545	0.933416	0.0176446	0.978941	-0.0493271	0.865083	-0.097587	0.889318	-0.02266	0.877845	0.0308983	0.902645	0.119843	0.965005	0.0714243	0.841886	-0.0282431	0.942409	0.0138219
11_10400	6H	88900	0.91839	0.0122472	0.823125	0.123971	0.171383	0.0350032	0.751492	0.0969425	0.642062	0.0774963	0.999224	0.053937	0.908561	0.0224886	0.879567	0.0344307	0.20572	0.50969	0.990278	0.0189236	0.735962	0.0172342	0.515556	0.0135982
11_20017	3H	69600	0.91839	0.045053	0.739356	0.156324	0.182376	0.185039	0.889467	0.0891465	0.835679	0.212142	0.999224	0.0231326	0.57369	0.115474	0.963007	0.054131	0.902645	0.878604	0.990311	0.485742	0.574012	0.0936662	7.92427e-10	0.1164
11_20303	7H	0	0.91839	0.0113413	0.788929	0.0607946	0.371955	-0.0432363	0.976684	0.0144788	0.734313	0.0337904	0.999224	0.0528281	0.907592	0.037034	0.980942	0.0562509	0.831622	0.190691	0.965005	-0.148012	0.702174	0.0276096	0.691555	0.0633892
12_31259	5H	51600	0.91839	-0.0950188	0.00162559	-0.171831	0.407259	-0.0614009	0.876934	0.0175352	0.99785	-0.078986	0.986835	-0.0400702	0.751165	-0.0389666	0.908554	-0.00227269	0.842574	-0.364878	0.972902	0.138852	0.366279	-0.0251737	0.993107	-0.0118907
11_20226	5H	2090	0.91839	0.0766727	0.997616	0.00534185	0.432382	0.0579623	0.713881	0.181335	0.799703	-0.169062	0.983399	0.271627	0.960605	0.061014	0.980942	0.0709432	0.928692	0.62377	0.617426	0.264219	0.943789	-0.0469227	0.867804	0.0492893
11_21310	6H	60230	0.91839	-0.0766727	0.997616	-0.00534185	0.432382	-0.0579623	0.713881	-0.181335	0.799703	0.169062	0.983399	-0.271627	0.960605	-0.061014	0.980942	-0.0709432	0.928692	-0.62377	0.617426	-0.264219	0.943789	0.0469227	0.867804	-0.0492893
11_20521	3H	74150	0.91839	0.00654026	0.997616	-0.0360623	0.572383	-0.0287189	0.708547	0.041521	0.862899	-0.0755312	0.882182	0.0728619	0.547591	-0.0668218	0.901542	0.0384567	0.831622	-0.300434	0.979248	-0.290395	0.864988	0.0103941	0.826489	-0.0110228
11_10343	3H	173170	0.91839	-0.0272588	0.840774	-0.0844963	0.637052	0.0154236	0.657674	0.0418513	0.655118	-0.185451	0.999224	-0.048718	0.847253	0.00693605	0.980942	0.0483226	0.979253	-0.0359402	0.952754	0.270292	0.942532	0.00129738	0.431458	0.0472367
12_30375	3H	114780	0.91839	-0.0582369	0.513465	-0.0858846	0.646396	-0.0952731	0.974896	0.022036	0.993842	-0.0856559	0.456242	-0.00912647	0.217269	-0.113031	0.908554	0.0028972	0.97215	0.138611	0.979248	-0.245127	0.218867	0.00205194	0.553413	0.00319044
11_10620	3H	56400	0.91839	0.0179625	0.261719	0.096708	0.658186	-0.0990495	0.109994	0.0866404	0.918463	-0.0502408	0.983399	0.0693948	0.547591	0.00114292	0.915858	0.034741	0.982054	-0.158833	0.924579	0.0414055	0.96759	0.00244234	0.955559	0.000819163
12_31149	1H	10670	0.91839	0.0379319	0.990621	0.0371181	0.678961	-0.0115362	0.735527	0.00561629	0.768028	-0.0957251	0.903662	0.0557029	0.960605	-0.00587451	0.929932	-0.0027497	0.902645	0.0347683	0.970178	0.237413	0.186005	0.0219407	0.919077	-0.00211501
12_30214	5H	53900	0.91839	0.0570769	0.899921	-0.0100337	0.756982	0.0894228	0.984553	-0.0251925	0.650367	-0.0583589	0.701631	0.281769	0.830658	0.0674313	0.626218	0.0255905	0.884201	0.496697	0.965005	0.0757534	0.636614	-0.00432797	0.691555	0.019437
12_30743	3H	76200	0.91839	-0.00883612	0.997616	0.0116405	0.756982	0.00953909	0.9873	0.0112942	0.759859	0.0476785	0.897806	0.0878223	0.62133	0.0920485	0.626218	0.123744	0.831622	0.246212	0.979248	0.0717982	0.97548	0.0114796	0.869875	0.0329651
12_31249	6H	55650	0.91839	0.0250057	0.899921	0.00316553	0.760307	0.0160091	0.775043	-0.00841499	0.600398	0.0634295	0.487022	0.0322391	0.636423	0.0239366	0.982608	0.0270378	0.884201	0.239231	0.952754	-0.166171	0.943789	0.0131611	0.965263	0.0228594
11_10641	5H	69900	0.91839	-0.172326	0.997616	-0.107855	0.783169	-0.0997771	0.657674	-0.404699	0.294388	-0.32809	0.796263	-0.306749	0.967721	-0.0114023	0.906945	-0.200064	0.658285	-0.897023	0.979248	-1.37492	0.943789	0.0112622	0.572116	-0.118232
12_30630	7H	103620	0.91839	-0.00653837	0.990621	-0.00859834	0.816203	0.0176804	0.999306	0.0483406	0.730006	-0.0517108	0.796263	0.0154211	0.850454	-0.0321531	0.955164	0.0131426	0.781961	0.00281339	0.965005	0.37495	0.994268	-0.0276801	0.928455	0.00776804
11_10124	6H	65030	0.91839	0.0041539	0.813618	-0.0560082	0.817277	0.0219139	0.976684	0.0488431	0.984037	0.0529879	0.991882	0.0934207	0.967721	-0.061756	0.953157	0.0284205	0.963917	0.322351	0.964133	0.0464079	0.905014	0.000965775	0.955559	0.0106854
11_21265	2H	28440	0.91839	-0.0139581	0.997616	-0.014123	0.84505	-0.0297916	0.770622	0.0331884	0.857114	0.0939862	0.762201	-0.072276	0.912508	0.0181583	0.908554	0.0199556	0.719011	-0.30206	0.797847	0.343542	0.792291	-0.0287458	0.943375	0.00340832
12_30908	UNK	0	0.91839	0.00838153	0.739356	0.0256964	0.84505	-0.0159613	0.814173	0.0679462	0.647052	0.133449	0.741436	0.0997695	0.581953	0.0364971	0.955164	0.0462627	0.923906	0.141377	0.835272	-0.0520636	0.95966	0.0301632	0.654715	0.0221861
11_20103	7H	102850	0.91839	0.0492214	0.997616	0.0519635	0.857284	0.0200149	0.92259	0.0575887	0.99785	0.100841	0.999224	0.0485444	0.772448	0.111981	0.99703	0.0443177	0.97215	0.134612	0.835272	0.0303184	0.686665	0.0164131	0.827028	0.0315378
11_20160	2H	58900	0.91839	-0.0603321	0.990621	0.0426931	0.898975	0.0323535	0.718641	-0.0227603	0.755321	0.0958144	0.796263	-0.0817825	0.650573	-0.0433529	0.901542	-0.0309822	0.963917	0.227475	0.979248	-0.0758041	0.636842	0.00028884	0.744136	-0.0450882
11_20743	6H	44770	0.91839	0.0719256	0.997616	0.00748172	0.907836	-0.0569698	0.761102	0.0581161	0.99946	-0.0487337	0.741436	0.0896869	0.611048	0.0559566	0.518307	0.0956063	0.914609	-0.139514	0.797847	0.0468402	0.562075	-0.0100825	0.837882	0.0445074
11_21224	6H	77890	0.91839	-0.0360676	0.899921	0.028885	0.934237	0.00993167	0.976684	-0.0361119	0.906448	-0.0329669	0.978837	-0.0388391	0.619786	0.0407794	0.93948	0.000350305	0.831622	-0.271105	0.896027	0.0614266	0.635919	0.00883041	0.794427	-0.0137193
11_21184	2H	0	0.91839	0.0335219	0.997616	0.0418748	0.936864	0.0122324	0.945503	-0.0161456	0.00047648	0.19382	0.983399	0.0129057	0.960605	-0.0023097	0.908554	0.0450846	0.820623	0.228975	0.835272	0.223528	0.481786	0.000277369	0.82734	0.0102765
12_10636	1H	4510	0.91839	-0.144747	0.997616	-0.0959869	0.98419	-0.0532833	0.976684	0.0697237	0.743481	-0.0131073	0.992901	-0.0133109	0.843955	-0.00397187	0.901542	0.0416855	0.836223	-0.529075	0.979248	-0.373281	0.87103	-0.0206971	0.800604	-0.0198004
11_10855	5H	137160	0.91839	0.0578721	0.997616	0.0300252	0.985261	0.0546424	0.657674	0.107744	0.522964	0.0184487	0.986139	0.134608	0.816045	0.0445284	0.955164	0.0049587	0.844309	-0.109916	0.406533	0.600792	0.997626	0.0359234	0.654715	0.0451025
12_31092	6H	49400	0.918586	0.0652394	0.904058	0.00928904	0.68659	0.0108999	0.9612	0.0107013	0.714461	-0.0774019	0.769849	0.0124824	0.46994	0.0821621	0.980942	0.0100045	0.929292	-0.0310104	0.0457206	-0.759339	0.913014	0.00110241	0.996074	0.00344532
11_11246	6H	81880	0.918586	0.016313	0.863586	-0.0660877	0.91157	0.055968	0.9873	-0.0159048	0.959567	0.0595619	0.701631	-0.107019	0.843955	-0.0173307	0.93948	-0.0201974	0.963917	0.0415757	0.896027	-0.0948196	0.825234	-0.00626823	0.97943	0.0146672
11_10635	6H	60230	0.918586	0.0116871	0.997616	-0.0120095	0.951257	0.00293578	0.92259	-0.0563574	0.858112	0.0169089	0.994749	-0.0202113	0.61083	0.0539447	0.965428	0.016765	0.977744	-0.13668	0.964133	0.146476	0.667304	-0.00328161	0.965263	0.0147194
11_10966	3H	56400	0.91925	0.0407162	0.997616	-0.0131747	0.803722	-0.00167347	0.964201	0.0237959	0.886136	0.0710149	0.903662	0.00177095	0.547591	-0.0171353	0.934114	0.0425699	0.997585	0.140795	0.797847	0.341328	0.702174	0.00292076	0.763005	-0.00273495
11_20012	4H	39760	0.919777	0.041969	0.00435776	0.183146	0.200599	0.191866	0.819948	0.103826	0.857114	0.197918	0.999224	0.0657616	0.57369	0.12561	0.963007	0.0576894	0.88848	0.906479	0.979248	0.555794	9.93069e-12	0.103489	0.943375	0.116191
11_10820	5H	159090	0.919777	-0.13586	0.997616	0.057829	0.418032	-0.170559	0.761102	-0.133955	0.423302	-0.10782	0.999224	0.0148726	0.912508	-0.0201259	0.963007	-0.07261	0.884201	-0.693438	0.84323	-0.891615	0.97961	0.0107647	0.728078	-0.0801069
11_10381	3H	136660	0.919777	-0.131559	0.904322	-0.174352	0.477372	-0.16915	0.484665	-0.266245	0.320581	-0.313024	0.701631	-0.365495	0.850454	-0.0347646	0.991361	-0.161884	0.572042	-0.612653	0.979248	-1.74801	0.61998	-0.0380851	0.610326	-0.100446
12_10973	7H	140210	0.919777	0.0402983	0.990621	0.0318548	0.482624	-0.000339877	0.976684	0.0497436	0.987763	0.0749867	0.999224	0.00583479	0.912508	0.0390554	0.963007	0.0169833	0.977744	0.220672	0.919952	0.0512214	0.852933	0.0177599	0.793524	0.0228158
11_20980	5H	39970	0.919777	0.00696473	0.840774	-0.0689265	0.487638	0.0610297	0.888591	0.0368969	0.854975	-0.0571469	0.462227	0.0765641	0.967721	0.00584491	0.901542	0.0155554	0.997585	0.158664	0.952754	0.0133148	0.996246	-0.00818664	0.691555	0.0112073
11_10748	6H	123840	0.919777	0.0118284	0.739356	0.0115431	0.565422	0.0624787	0.742922	0.0531221	0.56159	0.0687629	0.796263	0.0380305	0.886401	0.0128084	0.99703	0.0437585	0.801588	0.341897	0.983614	0.0126838	0.899079	0.000331737	0.907474	0.000333339
11_11015	2H	55670	0.919777	0.0192311	0.823125	-0.0176569	0.572383	-0.0419137	0.921922	0.066362	0.591628	-0.0794987	0.865711	0.0768978	0.967721	0.0673809	0.963007	0.0350976	0.722917	0.11128	0.886908	0.286379	0.87103	0.003941	0.993803	-0.0110318
11_20690	2H	62820	0.919777	-0.0247748	0.997616	6.33057e-05	0.57421	-0.0484973	0.976684	-0.0139466	0.204886	-0.15355	0.187264	-0.0978832	0.58065	0.0534749	0.901542	0.0429947	0.97215	0.197297	0.91121	-0.0805526	0.590243	0.0120777	0.333479	-0.0409107
11_10509	4H	0	0.919777	0.0125688	0.642039	0.0513805	0.591707	0.0371979	0.751492	-0.0439195	0.841392	-0.0247065	0.796263	0.0794044	0.981327	-0.0264162	0.984696	-0.0109977	0.97215	-0.158017	0.831322	0.119133	0.962086	-0.00142459	0.768462	-0.00111581
11_10882	6H	42360	0.919777	-0.0379164	0.911126	0.0206043	0.619172	0.00706639	0.761102	-0.0313839	0.898911	-0.0329038	0.983399	-0.046472	0.559861	0.0817683	0.99703	0.0149847	0.378579	-0.221382	0.972995	0.0507191	0.958954	0.00245592	0.955906	0.014182
12_31123	5H	196850	0.919777	-0.0267373	0.863586	0.0165377	0.619172	-0.00953408	0.974896	0.0404533	0.527847	-0.0688017	0.999224	0.0300291	0.759275	0.0576345	0.973899	-0.0252357	0.96779	0.112303	0.972995	0.0888038	0.492081	-0.0176801	0.955559	0.0178447
11_10946	4H	52750	0.919777	-0.0441689	0.990621	0.0473471	0.646396	0.068657	0.933416	-0.0628514	0.554085	0.0237426	0.992665	-0.0425464	0.908566	0.00530833	0.982608	-0.00116844	0.589154	-0.157993	0.997649	-0.178276	0.489387	0.0340942	0.799759	-0.00153115
11_21014	6H	54600	0.919777	-0.041142	0.997616	-0.0205449	0.68616	-0.0597025	0.998169	-0.0124779	0.970248	0.0144179	0.796263	-0.0939602	0.521084	-0.0286723	0.920661	-0.00833765	0.884201	0.138411	0.753582	-0.27837	0.657833	0.0195614	0.862446	-0.0193185
11_20636	6H	67700	0.919777	0.00590763	0.827178	-0.0142629	0.70319	-0.0141825	0.899556	0.10981	0.661725	0.0619972	0.999224	-0.00100997	0.958888	0.00267468	0.980942	0.0124742	0.947604	0.164969	0.90205	0.356559	0.910631	0.0235836	0.581257	0.026737
12_10491	UNK	0	0.919777	0.0177309	0.823125	0.0369663	0.727477	0.0455806	0.964608	0.0406844	0.906448	-0.0443324	0.991882	0.0442638	0.979406	0.0479964	0.963007	-0.029809	0.800613	-0.285826	0.422807	0.327772	0.913014	0.0089488	0.654715	0.00034382
11_10174	7H	166560	0.919777	0.176168	0.997616	0.102293	0.72884	0.22063	1.11925e-09	0.298281	0.857114	0.000440457	0.999224	-0.00687513	0.679948	0.00574285	0.99703	0.0159884	0.781961	0.587891	0.797847	0.19024	0.943809	0.00331485	0.97324	0.0523001
12_30760	7H	77850	0.919777	0.00594699	0.823125	0.0276036	0.732259	-0.000620901	0.992158	0.0520343	0.303096	0.173914	0.903662	-0.117023	0.751165	-0.0605851	0.955164	-0.0619654	0.294293	0.348625	0.797847	0.00526549	0.488654	-0.0144196	0.691555	-0.0261118
11_21370	2H	125460	0.919777	0.0302122	0.840774	0.0189882	0.772283	0.0145492	0.751492	0.0485214	0.959567	-0.00606013	0.999224	0.0394459	0.951255	0.0418768	0.901542	-0.0224816	0.200652	0.504403	0.826398	0.402042	0.439873	0.0122793	0.928374	0.012788
11_21404	6H	82560	0.919777	-0.00696111	0.337131	0.100874	0.783169	0.0466082	0.875568	0.0411999	0.600398	0.11138	0.967898	0.0115719	0.61083	0.019002	0.901542	0.0206264	0.722917	-0.238396	0.80286	0.348625	0.955045	0.0188858	0.741693	-0.00638838
12_30149	7H	63660	0.919777	0.095996	0.990621	0.0314437	0.816203	-0.040147	0.713881	0.1474	0.629929	0.0337012	0.978837	0.248059	0.425236	0.136155	0.99703	0.040141	0.968294	0.137079	0.820773	0.149503	0.734962	0.02587	0.654715	0.110331
11_10327	7H	42600	0.919777	-0.0151504	0.400437	0.0327594	0.857284	0.0224871	0.0455615	-0.0513856	0.776499	-0.0469691	0.999224	-0.00435838	0.730207	-0.0603344	0.908554	-0.0640159	0.927207	-0.210933	0.992244	-0.0989931	0.686164	-0.0047669	0.943375	-0.0120035
11_20585	2H	63530	0.919777	-0.0346279	0.743816	-0.0251474	0.857284	0.0148341	0.796245	-0.0967095	0.639772	0.0141214	0.999224	-0.0209584	0.921304	0.0189784	0.901542	0.0188142	0.884201	-0.103256	0.94887	-0.0690045	0.87109	-0.00397501	0.821472	-0.00368162
12_30021	6H	54600	0.919777	0.0557073	0.990621	0.040306	0.857284	0.0359179	0.964608	0.0172321	0.99785	0.115737	0.999224	0.0348093	0.789113	0.10486	0.995404	0.0527171	0.97215	0.0414197	0.79797	-0.096326	0.636614	0.0206025	0.800494	0.0435521
12_30656	5H	179640	0.919777	0.0619212	0.951292	0.0238386	0.88413	-0.00201822	0.58277	-0.0647115	0.995015	-0.0230449	0.796263	0.172684	0.671446	0.0325166	0.908554	-0.00879363	0.781961	0.25694	0.972995	0.0954993	0.636842	0.00656643	0.705649	0.00931057
11_20988	5H	161580	0.919777	-0.0139675	0.514475	-0.11441	0.916587	-0.0313426	0.967207	-0.0038746	0.77203	-0.0944468	0.967898	-0.0994893	0.883137	0.00927946	0.955164	-0.12258	0.423957	0.0410507	0.79797	-0.310828	0.136451	-0.00641716	0.973882	-0.0343921
11_10685	2H	63530	0.919777	0.000660721	0.823125	0.0544385	0.94877	0.0511785	0.814173	0.070672	0.831995	0.000799688	0.771604	0.0842286	0.547591	0.0264914	0.980942	0.010728	0.820623	0.21162	0.94887	0.108163	0.218867	0.0266637	0.662157	0.0162426
11_10346	7H	61320	0.919777	-0.000246587	0.997616	0.00545195	0.98052	0.0506958	0.872975	0.00842836	0.58304	-0.0719741	0.983399	0.0760351	0.889318	0.0259646	0.901542	-0.0210423	0.97215	0.0680536	0.896027	-0.082716	0.913014	0.0198833	0.982779	0.00436438
11_10419	1H	3750	0.919777	-0.0443343	0.823125	-0.0469024	0.981221	0.0394025	0.897737	-0.0994355	0.757891	-0.0536017	0.986835	0.002021	0.945789	0.00400523	0.901542	0.0308538	0.97215	-0.114813	0.94887	0.105047	0.970436	-0.0267345	0.97324	0.0137088
12_30990	4H	103110	0.919777	0.00607927	0.997616	0.0365996	0.985261	-0.0292491	0.976684	0.0770715	0.523095	0.0062605	0.939056	0.0504919	0.937159	0.00120135	0.963007	0.0138658	0.801588	0.154447	0.820773	0.11637	0.95966	0.0021788	0.636337	-0.00841665
12_31390	5H	50270	0.920011	0.0414535	0.971147	-0.00441559	0.582889	0.108531	0.802228	0.00993604	0.86936	-0.0291638	0.882182	-0.000732624	0.972839	-0.00708779	0.955164	0.0284259	0.842574	0.297667	0.701373	0.339471	0.838662	-0.00618751	0.515556	-0.0234653
11_11530	3H	56400	0.920011	0.0425571	0.990621	-0.01597	0.801699	-0.106377	0.819948	-0.0034289	0.554085	-0.0455289	0.929834	0.0806693	0.500515	0.037074	0.67843	-0.0231419	0.933678	-0.190247	0.820773	0.139768	0.76003	0.00171453	0.758656	0.00996238
11_20999	3H	98490	0.920011	0.015448	0.856213	-0.0688507	0.88413	-0.0586849	0.819948	-0.051776	0.794405	0.00718432	0.456242	-0.143915	0.937159	0.0327896	0.963007	-0.0185622	0.97215	0.0388356	0.972354	-0.341605	0.996246	0.00463722	0.434405	-0.054306
11_21353	4H	77310	0.920011	-0.0576565	0.997616	-0.100239	0.958476	-0.0242539	0.751492	-0.172621	0.655915	0.0641426	0.707227	-0.179921	0.321587	-0.0767079	0.955164	-0.0268546	0.889944	-0.0921749	0.835272	0.16472	0.864988	-0.0744718	0.636337	0.0724721
11_20005	6H	122530	0.920831	-0.0639258	0.997616	0.0793732	0.877438	0.0645102	0.62224	0.0953798	0.655118	0.0119902	0.991882	-0.0852894	0.573183	-0.0284964	0.637159	0.0112657	0.933678	-0.194606	0.896027	0.161981	0.904929	-0.00120096	0.800494	0.00872028
11_10901	5H	158370	0.922088	0.045729	0.997616	0.0537437	0.171383	0.158816	0.893155	0.0362082	0.581571	0.0813016	0.992901	-0.0322557	0.909357	-0.00867007	0.971996	0.0053547	0.831622	0.346177	0.938701	0.252432	0.354481	0.0247633	0.943375	0.019757
11_20762	4H	98550	0.922088	-0.0388476	0.76553	0.0402516	0.19954	0.100341	0.878241	-0.0755125	0.944302	-0.0539408	0.999224	0.0393024	0.982213	-0.0223401	0.920661	-0.00614591	0.844625	0.0546439	0.965005	0.0503728	0.862995	0.00645469	0.993107	0.0151763
11_20211	6H	123840	0.922088	0.00947297	0.584472	-0.0425264	0.411381	-0.0734559	0.761102	-0.00438082	0.58769	-0.0609894	0.796263	-0.0566802	0.868487	-0.0237753	0.963007	-0.0139773	0.809162	-0.169021	0.984736	-0.0536655	0.894908	-0.00272259	0.741693	-0.0263525
11_21141	5H	177070	0.922088	0.153623	0.997616	0.0193681	0.49442	0.14005	0.765114	0.118783	0.522964	0.0727297	0.999224	0.043075	0.709355	-0.0323602	0.955164	0.0684662	0.792659	1.09048	0.835272	0.738932	0.983978	-0.0125179	0.757934	0.0382642
11_20294	6H	5400	0.922088	0.029258	0.997616	0.0190891	0.725786	-0.0387621	0.819948	-0.101986	0.99785	0.0400427	0.903662	-0.0148083	0.596622	0.099238	0.908554	-0.0238615	0.88848	-0.392087	0.746278	-0.0612721	0.760314	0.0144559	0.866726	-0.0153941
12_31111	6H	72540	0.922088	0.00374853	0.997616	0.0343272	0.731111	0.00141951	0.809469	0.0382136	0.672143	-0.0398581	0.741436	0.0719915	0.509209	0.0169389	0.963291	0.0287165	0.974248	-0.077944	0.777846	0.0942816	0.932089	0.00260686	0.993803	0.00226762
12_31166	7H	144450	0.922088	-0.0255063	0.997616	-0.0112207	0.887135	0.0336285	0.9612	-0.0406392	0.906448	0.0303236	0.999224	-0.0339984	0.967721	0.0255618	0.955164	0.0173444	0.884201	0.229924	0.917031	0.00470819	0.819378	0.00858959	0.993803	-0.00410337
12_31345	7H	79600	0.922088	-0.000800642	0.997616	-0.0254587	0.912802	0.0229102	0.888924	0.0470753	0.663858	-0.0258941	0.741436	0.0962235	0.912508	-0.0327536	0.980942	0.0312123	0.826275	0.328206	0.979248	0.158552	0.401052	-0.0282569	0.97943	0.00732801
12_30346	6H	60230	0.922088	-0.0385523	0.997616	-0.0396042	0.946344	-0.155326	0.765114	-0.0496017	0.857114	-0.20974	0.991882	0.0768376	0.981327	-0.023723	0.981856	0.0121622	0.936253	0.296075	0.71659	-0.573798	0.731572	-0.0384429	0.746846	0.0246818
12_30125	7H	71730	0.922088	-0.0820559	0.899921	0.0886208	0.951257	0.0783403	0.950429	0.00142997	0.103487	0.204877	0.999224	-0.0529542	0.789113	-0.0665994	0.901542	0.0274367	0.448309	0.494004	0.861203	-0.383911	0.354481	-0.0440908	0.800604	0.0202547
11_11458	6H	81170	0.922824	0.0265896	0.517425	0.143377	0.171383	0.193395	0.899556	0.066176	0.835679	0.228371	0.999224	0.00543554	0.57369	0.109	0.963291	0.0547156	0.923617	0.820358	0.965005	0.394869	0.778631	0.0913101	0.955559	0.12047
12_30734	6H	110320	0.922824	0.0356955	0.997616	0.0585505	0.353557	0.11445	0.908419	0.0620452	0.626641	0.0415009	0.991882	0.0298057	0.937159	0.0200011	0.980942	-0.0420122	0.97215	0.194824	0.992244	-0.0380007	0.830991	0.00702887	0.982779	0.0276725
11_10736	5H	180710	0.922824	0.172189	0.997616	0.0144781	0.442169	0.210102	0.713881	0.184169	0.447159	0.069587	0.999224	0.079215	0.889318	0.0315475	0.955164	0.0594547	0.854806	0.794026	0.835272	1.06621	0.942532	0.01391	0.691555	0.0781474
12_31283	6H	124850	0.922824	-0.0259733	0.823125	0.0279537	0.515239	-0.110967	0.82127	0.0624372	0.959567	-0.107387	0.994749	-0.0808823	0.912508	-0.0382436	0.955164	0.00702134	0.907917	0.11326	0.992244	-0.178639	0.954739	-0.00743309	0.743388	0.00890511
11_21302	7H	79600	0.922824	-0.00428929	0.997616	-0.000754259	0.539939	0.0548371	0.765114	-0.0393912	0.63021	0.0176406	0.999224	0.00554644	0.531411	0.0523468	0.868768	-0.0564214	0.722917	0.30147	0.869291	0.0512023	0.731572	-0.0156396	0.799759	-0.00817031
12_31261	7H	107110	0.922824	0.0602955	0.823125	-0.0694772	0.551612	0.111481	0.761102	0.027752	0.863371	-0.0476042	0.983399	0.0769756	0.547591	0.0199901	0.901542	0.00630061	0.781961	0.268612	0.990311	-0.0628251	0.717721	-0.0125733	0.955559	0.0203654
11_10427	6H	34400	0.922824	-0.00593759	0.707595	0.113553	0.822486	0.0312033	0.763525	0.0536617	0.66104	0.0346471	0.983399	-0.0998195	0.531411	0.0406796	0.00867545	0.0713845	0.722917	0.346458	0.746278	0.141414	0.820249	0.00399066	0.218021	-0.0393669
11_10597	1H	42520	0.927682	0.0708119	0.997616	0.0177133	0.495611	-0.0280773	0.998983	0.0238928	0.842074	-0.0697328	0.991882	0.000579034	0.509209	0.06959	0.835036	-0.0221157	0.88848	-0.0334431	0.979248	0.0858976	0.825261	0.0126294	0.903723	-0.00705803
11_20720	6H	52750	0.927928	0.0328404	0.997616	0.031495	0.783169	0.0193618	0.880174	0.0168045	0.842074	0.0208536	0.897806	0.0557538	0.868487	-0.00895275	0.901542	0.0210297	0.99725	0.158422	0.835272	0.236961	0.784064	0.0160493	0.894468	0.00665434
11_11260	5H	52020	0.928232	-0.0148961	0.607562	0.0788263	0.745079	0.128085	0.713881	-0.0834637	0.99785	0.125977	0.999832	0.0500342	0.509209	0.0198312	0.99703	0.0212267	0.974248	0.327798	0.964133	-0.0734915	0.759444	0.0264187	0.955559	0.0160031
11_20603	1H	135560	0.93062	-0.0329226	0.997616	-0.0514067	0.638655	0.103483	0.819022	0.0745109	0.833017	-0.00486511	0.796263	-0.295444	0.830658	-0.0670683	0.920661	-0.01372	0.933678	-0.445315	0.992244	-0.419916	0.354481	-0.0570088	0.965263	0.0120794
12_31356	3H	73530	0.93062	-0.0249351	0.873288	0.0330474	0.803722	-0.0674895	0.761102	0.0733389	0.971041	0.121094	0.999224	0.111068	0.967721	0.00679122	0.955164	0.0540839	0.448309	0.465544	0.701373	-0.254943	0.712369	-0.022034	0.875921	0.0116161
12_30694	1H	55490	0.930699	0.091816	0.514475	0.0342616	0.371955	0.110509	0.77881	0.0535097	0.984037	0.0469885	0.991882	0.0576966	0.774353	0.113743	0.99703	0.0335726	0.969219	0.0317328	0.790109	0.196251	0.955045	0.0181777	0.654715	0.0485445
12_10968	3H	38680	0.930699	0.0105923	0.997616	-0.00410274	0.519664	0.0522963	0.881817	-0.180373	0.757891	-0.0284943	0.99104	0.0961649	0.667009	0.0256014	0.901542	-0.0555937	0.801588	-0.157815	0.979248	0.00953402	0.562075	0.0532133	0.965263	-0.0105556
11_10058	5H	51300	0.930716	0.0201862	0.997616	0.0407919	0.371955	0.0774023	0.934027	0.0405837	0.688302	0.0144305	0.991882	0.0248558	0.929873	0.0260035	0.965428	-0.0576908	0.99149	0.223594	0.992244	-0.149973	0.751824	0.00454644	0.982546	0.0144803
11_21400	4H	61040	0.930716	0.175744	0.840774	0.127627	0.371955	0.1219	0.713881	0.279285	0.287505	0.272212	0.148726	0.250711	0.509209	0.0971855	0.99703	0.0366739	0.929292	0.272742	0.84323	0.319416	0.534661	0.0453619	0.654715	0.0512004
11_20873	5H	26280	0.930716	0.00949633	0.887982	-0.0548911	0.495611	-0.0158705	0.976684	-0.0470449	0.964055	-0.0826992	0.994749	0.066642	0.92651	-0.0278424	0.901542	-0.0446124	0.831622	-0.138722	0.979248	-0.193323	0.625937	-0.0117123	0.379786	0.00322169
11_20590	2H	137510	0.930716	0.0342433	0.703572	-0.103651	0.510877	-0.0801333	0.765114	-0.0227694	0.522964	-0.0118446	0.983399	0.00137821	0.182608	-0.0682164	0.929932	-0.0839427	0.00354292	-0.572045	0.797847	0.0196899	0.962086	-0.0155593	0.415563	0.0359417
12_30764	4H	740	0.930716	0.0284638	0.975959	0.0605328	0.531118	-0.164804	0.880174	-0.0286126	0.778766	0.139696	0.903662	0.177681	0.900165	0.0190864	0.920661	0.00962224	0.956042	0.64604	0.990311	0.18348	0.362069	0.0581716	0.965263	-0.0342039
11_20952	3H	0	0.930716	0.0174844	0.997616	-0.0234327	0.564897	-0.110223	0.713881	-0.036379	0.523095	-0.0298139	0.999224	-0.00803873	0.637302	-0.0243704	0.955164	-0.0135758	0.709343	-0.423293	0.896027	0.0163955	0.355229	-0.0193245	0.783063	-0.0184044
12_10857	5H	194840	0.930716	0.0927238	0.840774	-0.0338393	0.567192	0.0288135	0.913534	0.011473	0.857114	-0.0795628	0.986139	0.0457595	0.980351	-0.00403329	0.626218	-0.0773328	0.582179	0.0440543	0.952754	0.0587673	0.736579	0.00103879	0.393571	0.037797
12_10752	UNK	0	0.930716	-0.0159496	0.990621	0.0285836	0.619172	-0.0102627	0.893123	0.0413843	0.57548	0.0815672	0.939184	0.00594508	0.830658	0.0136618	0.963007	-0.00110516	0.97215	0.346173	0.992244	-0.276289	0.669605	-0.000921059	0.800604	0.0308529
11_10429	2H	115080	0.930716	-0.0585003	0.997616	0.00904759	0.625979	0.0778557	0.808295	0.0662375	0.959567	0.0428383	0.995238	0.0319096	0.694675	0.0772185	0.953157	0.0240606	0.817891	-0.359092	0.965005	0.443021	0.736579	-0.0016128	0.800494	0.0384832
11_21280	7H	141760	0.930716	-0.0219454	0.997616	0.0190293	0.628022	-0.0382071	0.713881	-0.021651	0.294388	-0.175569	0.967898	0.0909524	0.734417	-0.0189178	0.980942	0.0353423	0.974483	0.0920837	0.835272	0.168788	0.942532	0.00934644	0.949015	0.0251914
12_31269	3H	121360	0.930716	-0.0131155	0.839023	-0.0371851	0.663501	-0.108816	0.814245	0.0390125	0.918463	0.039776	0.897806	-0.103615	0.129533	-0.0997872	0.969728	0.0404478	0.836586	-0.0414695	0.990311	-0.00417957	0.144047	-0.0323921	0.636337	-0.0281299
11_10741	5H	159790	0.930716	0.00760078	0.823125	0.0876985	0.725766	0.0062188	0.713881	0.120577	0.530842	0.0498494	0.991882	0.301519	0.41713	0.102831	0.971996	0.0888983	0.919597	0.393163	0.874372	0.0695352	0.930112	0.0489698	0.691555	0.121308
12_10016	5H	153510	0.930716	-0.00768331	0.997616	0.0299924	0.756939	0.0526105	0.984553	-0.0368145	0.973637	0.0627597	0.983399	0.15148	0.615525	0.128844	0.989627	0.00299633	0.989062	-0.240798	0.831322	0.126441	0.797875	0.0149407	0.875791	0.0206726
12_31126	6H	121220	0.930716	-0.0356492	0.899921	0.0371444	0.78017	-0.0334202	0.950429	0.0583466	0.591628	0.0402167	0.897806	-0.0596755	0.778406	-0.0344597	0.67843	-0.000228485	0.95924	0.0657614	0.965005	0.106058	0.985318	0.0132935	0.973882	-0.0299981
11_11445	7H	84920	0.930716	0.0308395	0.997616	0.0346566	0.850556	-0.00477727	0.761102	-0.0591334	0.553812	-0.0671234	0.983399	0.0406294	0.967721	0.0181605	0.99703	0.0271798	0.50202	-0.202551	0.753582	0.343624	0.670413	0.0135293	0.907474	-0.00731579
12_10447	2H	141280	0.930716	-0.084431	0.997616	-0.0869034	0.877069	-0.12844	0.742922	-0.244812	0.363605	-0.189988	0.999224	0.0792937	0.80242	0.0482952	0.994291	-0.0712545	0.797488	-1.023	0.701373	0.160348	0.907114	0.0474155	0.513601	-0.0783733
12_31178	6H	55940	0.930716	0.0423509	0.997616	-0.00831461	0.94661	0.00561559	0.976851	0.0582067	0.977545	-0.0733256	0.796263	0.0935066	0.908561	0.017627	0.99703	-0.0398848	0.591734	0.336589	0.820773	-0.228025	0.87103	-0.0171514	0.993803	0.00479719
11_11040	2H	19270	0.931325	-0.0196953	0.997616	0.0456732	0.314148	0.0856561	0.917279	0.0391835	0.629929	0.105761	0.986835	0.0198266	0.00203982	0.0293561	0.987787	-0.0029691	0.963917	0.381521	0.952754	0.0988425	0.415731	0.0132211	0.97324	0.0343256
12_31432	6H	94730	0.931325	-0.0512823	0.997616	-0.0258272	0.82253	-0.0138093	0.984553	-0.0436785	0.58769	-0.00861765	0.903662	-0.0406595	0.61083	0.0207932	0.901542	-0.0247662	0.849873	0.125921	0.797847	0.155531	0.816684	0.000922067	0.827028	0.00452466
12_30715	1H	1510	0.931496	0.0111348	0.969954	-0.0351245	0.998947	-0.0580055	0.999306	0.0760986	0.684303	0.0512811	0.999224	0.0400308	0.433244	0.0130951	0.99703	0.0235574	0.781961	0.0713813	0.746278	0.211356	0.932089	-0.00433924	0.800494	0.0140536
11_20850	5H	102060	0.931506	0.0677545	0.975959	-0.0219931	0.2366	0.0762103	0.933416	0.0705852	0.985319	0.120482	0.882182	0.0610533	0.759275	-0.0124351	0.980942	0.0419455	0.9566	0.209321	0.952754	0.0900103	0.401052	0.0100235	0.834839	-0.00754949
12_31422	4H	120580	0.931506	0.0677545	0.975959	-0.0219931	0.2366	0.0762103	0.933416	0.0705852	0.985319	0.120482	0.882182	0.0610533	0.759275	-0.0124351	0.980942	0.0419455	0.9566	0.209321	0.952754	0.0900103	0.401052	0.0100235	0.834839	-0.00754949
11_20567	6H	55650	0.931506	-0.00851379	0.997616	0.0153524	0.472653	-0.0528524	0.816041	0.0343137	0.748035	-0.0120556	0.926627	0.0494727	0.670371	-0.0044315	0.626218	0.0448301	0.797488	0.00214359	0.740985	0.0619784	0.942532	0.0167797	0.960271	0.00176233
12_31350	7H	3340	0.931506	0.0318332	0.997616	0.0558328	0.540043	0.0775044	0.998983	0.0402662	0.114709	0.180218	0.107951	0.134987	0.660038	-0.0310484	0.905164	-0.0300977	0.997455	-0.00536963	0.931915	0.265421	0.502817	0.0115739	0.393571	0.0617381
11_20710	7H	3340	0.931506	0.0447192	0.997616	0.0362718	0.564897	0.0705524	0.999306	0.0584777	0.180623	0.176293	0.0987492	0.157877	0.679948	-0.0323678	0.908554	-0.0170301	0.997455	-0.030556	0.919952	0.292974	0.573106	0.00023743	0.300866	0.0651698
11_20987	5H	46230	0.931506	0.0550283	0.86452	0.0600913	0.565422	-0.000298025	0.836704	0.025834	0.570637	0.120225	0.992665	0.0950047	0.868487	-0.0275875	0.980942	0.0320605	0.605709	0.397694	0.952754	0.172975	0.165523	0.0382581	0.827028	0.0141272
11_11002	3H	43990	0.931506	-0.0198246	0.997616	0.0302994	0.605588	0.0404672	0.974896	0.0302603	0.57548	0.0517302	0.796263	-0.0678421	0.57369	-0.0148532	0.955164	-0.0389434	0.98199	0.0321932	0.835272	0.0773458	0.942532	0.00136925	0.960271	-0.0101733
12_31115	6H	100100	0.931506	0.0493379	0.997616	0.119833	0.637052	0.0478763	0.998983	0.0947237	0.673453	0.0668943	0.999224	-0.0401788	0.967721	-0.0393981	0.980942	0.0393434	0.820623	0.546649	0.533451	0.545198	0.235686	0.0173832	0.581802	0.0436579
11_10869	5H	173080	0.931506	-0.0490118	0.997616	-0.0382386	0.663155	0.0053124	0.751492	-0.0705448	0.888489	0.0778852	0.999224	-0.0722833	0.612362	0.0252115	0.901542	0.0111088	0.88848	0.288659	2.39774e-05	-1.05599	0.526093	-0.0143863	0.827028	0.0185594
11_20039	2H	58900	0.931506	-0.0450976	0.863586	-0.0184778	0.731111	-0.0463337	0.824764	-0.0492656	0.00304993	-0.0984476	0.976394	0.00680754	0.596622	-0.00282582	0.920661	-0.0626857	0.929292	-0.017943	0.740985	-0.460759	0.865724	-0.0188514	0.800604	-0.0171756
11_10064	6H	21690	0.931506	0.0985922	0.899921	0.0768548	0.741714	-0.0188038	0.000684788	0.185158	0.294388	0.104748	0.999224	0.160297	0.960605	-0.0345673	0.932931	0.0297535	0.069072	0.400235	0.204822	0.644546	0.694068	0.0559946	0.307754	0.0273373
12_31211	7H	83440	0.931506	-0.00126578	0.823125	-0.0380843	0.82456	-0.0308101	0.775043	0.0136833	0.993049	-0.0738488	0.999224	-0.0294289	0.759275	-0.025982	0.915858	-0.0268346	0.923617	0.157069	0.771768	-0.148739	0.778092	-0.0044192	0.965263	-0.0153044
11_10409	4H	3740	0.931506	-0.0242505	0.859413	0.0386012	0.872191	0.0627114	0.763525	0.0254689	0.380345	-0.18248	0.986835	0.100926	0.717335	0.015648	0.901542	0.0306096	0.854806	-0.354687	0.990311	-0.178636	0.24491	0.0551901	0.776419	-0.0194643
11_10048	4H	42450	0.931506	-0.0428109	0.496885	0.0417223	0.88404	0.047065	0.850574	-0.0127151	0.959567	-0.00439492	0.976394	-0.0449324	0.813458	0.0431951	0.973899	0.00254278	0.974248	-0.0313643	0.979248	-0.0919776	0.707949	0.0217282	0.960271	-0.0102028
11_21215	5H	51600	0.931506	0.0302756	0.642039	0.133742	0.898975	0.0069836	0.974896	-0.0856179	0.626641	0.00692396	0.999224	-0.0106258	0.531411	0.0766844	0.01417	0.142227	0.842574	0.0345429	0.94887	0.213674	0.470739	-0.0124569	0.857033	0.0413767
12_30953	3H	41000	0.931506	0.0699794	0.629008	0.0248792	0.98052	0.059521	0.798551	-0.00528268	0.895091	0.0602667	0.999224	0.060044	0.547591	0.0287674	0.00853328	0.0777945	0.958659	-0.159545	0.974428	-0.0833621	0.821327	0.0211624	0.788012	0.0129846
12_20421	3H	154310	0.931506	0.0498085	0.961132	0.0125291	0.981221	-0.00357429	0.775043	0.00850458	0.522964	-0.126609	0.992665	0.146682	0.907913	0.016018	0.908554	-0.0244214	0.842574	-0.260248	0.970178	0.0922388	0.0852436	0.0301258	0.862243	0.00572972
11_10606	4H	67460	0.933059	-0.0144353	0.858468	0.034958	0.487638	0.0401637	0.974896	0.00834791	0.775862	0.0232187	0.966876	-0.00123133	0.83595	-0.0681068	0.901542	0.045238	0.974248	0.0505647	0.79797	0.139646	0.605205	0.00306123	0.718851	0.000653794
11_10446	2H	125460	0.933607	0.0860575	0.912573	0.0502693	0.281906	0.141385	0.945642	0.0522519	0.400156	0.141426	0.536944	0.0429024	0.893121	0.000735041	0.99703	0.0150774	0.992779	0.108414	0.753582	0.143462	0.905014	0.0129753	0.56812	0.0287801
11_20847	7H	140210	0.933607	-0.0257396	0.997616	0.00369868	0.878073	-0.0292875	0.775043	0.0305339	0.959567	0.0275779	0.999832	-0.0851964	0.837632	0.0523854	0.907127	-0.0159503	0.956042	0.093686	0.701373	0.0599356	0.913014	0.0146667	0.993803	-0.00936455
11_10232	7H	34820	0.933715	-0.0193272	0.642039	0.05523	0.933323	0.0129349	0.976684	-0.0556513	0.730006	0.103813	0.952149	-0.0808183	0.521084	0.105655	0.901542	-0.0430389	0.958659	-0.0704994	0.992244	0.217355	0.641831	0.0110152	0.718851	-0.0103533
11_20104	5H	153510	0.938243	0.0552743	0.134024	-0.060059	0.637052	-0.00436221	0.872975	0.0182557	0.959567	0.0117098	0.987244	0.032917	0.772887	0.0062317	0.482692	0.0601618	0.933678	0.0488353	0.835272	0.0575277	0.912318	-0.0202947	0.869875	0.00968823
11_20022	5H	181430	0.938243	0.0703156	0.845352	0.0585913	0.818403	-0.0285008	0.900856	0.0350808	0.772455	-0.0195313	0.999224	0.0167848	0.66984	-0.00966103	0.964617	-0.0806458	0.951954	0.16893	0.952754	0.0541188	0.606636	-0.0183696	0.883367	-0.0217789
12_31409	3H	6700	0.938243	-0.0808254	0.857969	-0.122846	0.98419	-0.0793782	0.865741	-0.0619379	0.57548	0.0182883	0.741436	-0.181377	0.859182	0.0422568	0.637159	-0.0688957	0.928692	0.284452	0.979248	-0.266548	0.132583	-0.0636502	0.919077	-0.0383896
11_10026	3H	32830	0.938578	0.00242637	0.302102	0.123105	0.619172	0.134168	0.86451	-0.0269796	0.772455	0.0714997	0.796263	0.0791752	0.850454	0.0368907	0.980942	-0.0272702	0.813973	-0.0767691	0.965005	0.342859	0.943789	0.0229788	0.415563	0.033049
12_10777	2H	21610	0.939701	0.0487138	0.997616	-0.0471569	0.663155	-0.0183626	0.880174	-0.102952	0.552232	-0.0907293	0.998524	0.0553438	0.521276	0.0477441	0.920661	-0.0470314	0.902645	-0.0894882	0.94887	0.129834	0.606636	-0.0203274	0.800494	0.00901525
12_30658	6H	48740	0.940206	-0.00513926	0.889112	0.0298315	0.439836	-0.0520248	0.9873	-0.0228728	0.857114	0.0502849	0.456242	-0.089525	0.967721	0.0072696	0.901542	-0.01449	0.963917	-0.00268165	0.833847	-0.114758	0.942532	0.00585628	0.85504	0.000439482
11_21202	5H	7030	0.940206	0.00741389	0.823125	0.0139905	0.663155	-0.0498503	0.720304	0.0116586	0.854975	0.00653905	0.991882	-0.0222926	0.752749	0.00391126	0.920661	0.0090496	0.842574	-0.00211356	0.79797	0.115211	0.887241	0.010718	0.965263	0.00427499
11_21223	7H	144450	0.940602	0.0870436	0.899921	0.112977	0.623912	0.0519205	0.908419	-0.0393171	0.857114	0.0521378	0.796263	0.0811016	0.660038	0.0439957	0.965428	0.0203782	0.97215	0.311619	0.984834	0.141403	0.841886	0.00836518	0.955559	0.0280985
11_20929	2H	52470	0.940755	0.0965635	0.899921	-0.0521998	0.171383	-0.156828	0.765114	0.149818	0.993049	0.0481409	0.986835	0.0919057	0.891791	-0.05032	0.715857	0.125833	0.820623	-0.0361438	0.701373	0.0672221	0.119574	0.030001	0.885524	-0.00328266
11_21271	6H	105600	0.940755	0.0326675	0.997616	-0.0129703	0.418032	0.197314	0.921922	0.00779209	0.918652	0.0406304	0.796263	0.127943	0.752749	0.0297721	0.980942	-0.104	0.99149	0.297095	0.94887	0.197073	0.736112	0.0258508	0.654715	0.0646489
11_10398	2H	100370	0.940755	0.101605	0.997616	-0.000676649	0.619172	0.159896	0.740301	0.148962	0.591628	0.00802931	0.986835	0.219255	0.967721	-0.0540764	0.980942	0.0478014	0.902645	0.0949054	0.746278	0.685798	0.912318	0.0461489	0.741693	0.0280753
11_11273	5H	111680	0.940755	0.0190654	0.607562	-0.0705508	0.725766	-0.000310988	0.865741	-0.0786968	0.835679	-0.00949523	0.967898	0.0212128	0.230412	0.00553298	0.969728	0.00130252	0.797488	0.0853862	0.820773	-0.127673	0.983609	-0.0113071	0.662157	0.000830187
12_10218	7H	39040	0.940755	-0.109483	0.840774	0.100062	0.725786	0.093236	0.89804	0.0256227	0.756094	-0.102318	0.999224	0.0552498	0.960605	-0.00859096	0.915858	-0.00288943	0.572042	0.252454	0.715524	0.0874793	0.401052	-0.0312508	0.85504	-0.0153746
12_11450	5H	178430	0.940755	-0.0405818	0.840774	-0.128242	0.726303	-0.0527197	0.907552	-0.159084	0.822693	-0.0250279	0.999224	-0.112219	0.991429	-0.0100278	0.982608	0.0353392	0.88848	0.227827	0.797847	-0.481207	0.983609	-0.0145324	0.993107	-0.0335042
11_20339	UNK	0	0.940755	0.0450441	0.997616	-0.00331616	0.731111	-0.030355	0.751492	0.0811242	0.807251	-0.0131891	0.999224	0.0338194	0.932308	-0.0226304	0.000267556	0.127654	0.963917	-0.242125	0.746278	0.469778	0.983609	0.019519	0.901315	0.0254729
11_10518	5H	100280	0.940755	-0.0217222	0.743816	-0.0169542	0.822486	-0.0748831	0.816155	0.0909919	0.356378	-0.0583067	0.796263	0.0728637	0.650059	-0.0402433	0.901542	0.0198034	0.929292	0.0683795	0.826398	0.205129	0.825234	0.0121214	0.993803	0.0173791
11_21024	5H	159790	0.940755	-0.0160054	0.997616	-0.0275075	0.822486	-0.0247849	0.765114	-0.0670516	0.684945	0.0684882	0.999832	0.00782596	0.547591	0.0254049	0.868768	-0.12461	0.681667	-0.380901	0.979248	0.00124387	0.90339	-0.0187822	0.868007	0.00687566
12_30239	4H	119840	0.940755	-0.0222226	0.823125	0.075797	0.8256	0.0594542	0.98158	-0.0737318	0.918463	0.0609394	0.987244	0.0868406	0.960605	-0.000768958	0.908554	0.0492009	0.928692	-0.160967	0.979248	0.185334	0.982961	0.0209938	0.691555	0.0483607
11_11461	7H	82340	0.940755	-0.0286882	0.951292	0.0640306	0.864459	-0.0475489	0.775043	0.0515214	0.483371	0.0950656	0.741436	0.0640355	0.659147	0.0348924	0.982608	0.0492659	0.927991	-0.41111	0.797847	-0.177251	0.53267	0.00220993	0.883367	0.0788291
12_31044	6H	97390	0.940755	-0.0371509	0.951292	0.0462791	0.952394	0.0246959	0.085369	0.0973704	0.944302	-0.0163612	0.983399	-0.0363758	0.958888	-0.0132863	0.901542	0.00931179	0.97215	0.123737	0.999988	-0.0173397	0.96147	-0.0130959	0.955559	-0.00607808
12_30956	6H	129380	0.940755	0.00317472	0.911126	0.0406113	0.983506	-0.0147708	0.713881	0.0467133	0.287505	-0.0880491	0.456242	0.195069	0.950659	-0.0153167	0.980942	0.0389275	0.842574	0.0581574	0.79797	0.292555	0.906308	0.00819394	0.944363	0.00651978
11_10559	3H	24990	0.940755	0.0142557	0.668023	-0.0177714	0.991406	0.0423004	0.976684	-0.0356597	0.748035	-0.0348119	0.456242	-0.17713	0.765172	-0.0554091	0.901542	0.0567997	0.884201	-0.338044	0.972995	-0.101795	0.904442	-0.0317496	0.840707	0.0229571
11_21272	3H	150370	0.940915	0.0534687	0.997616	0.00754357	0.783169	0.198965	0.742922	-0.0522533	0.384705	0.20774	0.983399	-0.0129583	0.62133	0.108882	0.901542	-0.0477465	0.820623	0.389151	0.965005	0.0731454	0.731572	0.0560585	0.000213747	0.0885784
11_10672	3H	37170	0.941491	0.114511	0.840774	0.0774752	0.000782381	0.301531	0.798551	0.0534641	0.993049	0.0178172	0.731714	0.134769	0.547591	-0.0627425	0.998405	-0.0116789	0.792206	0.0745678	0.820773	0.146316	0.97961	0.022895	0.866726	-0.0162767
11_10773	7H	79600	0.941999	0.0323502	0.997616	0.0375464	0.171383	0.148675	0.86152	-0.0140957	0.704431	0.133953	0.999224	0.0588601	0.907592	0.0720756	0.982608	0.0191718	0.963917	0.36663	0.826398	0.0440936	0.555628	-0.0202382	0.97324	0.0450712
12_31048	6H	97390	0.941999	-0.076383	0.800796	-0.0444169	0.223552	-0.0263689	0.880174	-0.0899063	0.984037	-0.0336521	0.994749	-0.0130857	0.789113	0.0183688	0.85571	-0.00329587	0.902645	-0.191176	0.970178	-0.531565	0.778631	-0.00893201	0.443267	-0.028207
11_20868	6H	124850	0.941999	0.0318421	0.464393	-0.111799	0.371955	-0.0380538	0.950429	-0.0289323	0.950022	-0.0399183	0.95248	-0.0014849	0.596622	0.0302687	0.99703	-0.0747733	0.884201	-0.232659	0.952754	-0.0410038	0.555628	0.00808025	0.982546	-0.0404747
11_21065	5H	26280	0.941999	-0.0246548	0.997616	0.012211	0.443341	0.0321005	0.893123	-0.037968	0.775862	-0.0243062	0.796263	0.0466751	0.849601	0.0401131	0.85571	0.0271547	0.729008	0.109393	0.448127	-0.126563	0.61621	0.00830077	0.924785	-0.00194527
11_20892	6H	70040	0.941999	0.102421	0.997616	0.102874	0.491645	0.0761848	0.763525	0.043364	0.778766	0.0811877	0.989348	0.131269	0.980351	0.0118962	0.964617	0.089813	0.88848	0.420407	0.990311	0.403056	0.703736	0.0366568	0.718851	0.019552
11_10902	5H	159790	0.941999	0.0065543	0.997616	0.0414173	0.495611	-0.0440146	0.713881	-0.0319197	0.58769	-0.0734429	0.992665	0.0210852	0.660038	-0.00750789	0.955164	0.0498727	0.88848	-0.090501	0.746278	0.330415	0.667304	-0.0123893	0.960271	0.0193753
11_20704	3H	65520	0.941999	-0.189155	0.997616	-0.13425	0.514967	-0.267529	0.93324	-0.280063	0.939421	-0.0649041	0.999224	-0.0436525	0.772887	-0.00956017	0.980942	-0.040901	0.781961	-0.556642	0.746278	-0.446883	0.894908	-0.0356907	1.44747e-05	-0.0559393
11_21359	4H	20120	0.941999	-0.0396087	0.997616	0.0343498	0.514967	0.113972	0.803929	0.0636243	0.950022	0.0452631	0.991882	0.0617128	0.676539	0.0908279	0.953157	0.0213007	0.820623	-0.364805	0.965005	0.541574	0.816684	0.0064502	0.765259	0.0461812
11_20327	5H	103920	0.941999	0.0230235	0.997616	-0.015147	0.555342	-0.157835	0.976851	0.0760472	0.993049	0.0667523	0.578799	-0.0713828	0.864603	-0.0394006	0.982608	-0.0508492	0.510062	-0.160116	0.979248	-0.246993	0.474476	-0.041495	0.654715	-0.029033
11_20797	3H	2290	0.941999	-0.0183823	0.997616	0.044348	0.573897	0.0382617	0.809538	-0.039373	0.830389	-0.0846849	0.999224	0.0190304	0.771082	0.0329347	0.908554	-0.00781046	0.928692	0.0878245	0.0777853	0.312488	0.998566	-0.00857646	0.827028	-0.00252951
12_30533	5H	100280	0.941999	0.0543125	0.997616	0.000818744	0.598828	0.0562645	0.58277	0.0192632	0.99785	-0.0362287	0.831032	0.125271	0.889318	0.0799405	0.955164	0.0286036	0.968294	0.216323	0.896027	0.269443	0.877912	0.0168248	0.739922	0.0429951
11_10239	6H	112320	0.941999	0.0696149	0.997616	0.0604181	0.603024	0.156393	0.751492	0.067232	0.656049	0.0794153	0.992665	0.072639	0.859182	0.0663696	0.980942	0.0514142	0.963917	1.1521	0.361912	0.814366	0.0425121	0.0567816	0.513601	0.0972759
11_20126	7H	37550	0.941999	-0.0342412	0.911126	-0.00547041	0.619172	0.0843184	0.976684	-0.0268381	0.770432	0.0228307	0.999224	0.0597878	0.670371	0.00254925	0.915858	0.0280285	0.981245	0.33203	0.973933	0.203623	0.448994	0.012135	0.919077	-0.0135496
12_31239	UNK	0	0.941999	-0.0334376	0.997616	0.0437463	0.630721	-0.0537797	0.974896	0.00882063	0.993842	-0.0843834	0.959485	-0.0463663	0.908561	-0.0299032	0.980942	0.0116245	0.98199	0.109411	0.753582	-0.128848	0.997626	0.00128257	0.866726	-0.00947449
11_10085	2H	156720	0.941999	0.0164287	0.827178	-0.0229755	0.725766	-0.0947743	0.976851	-0.00523957	0.854975	-0.0150209	0.999224	-0.0657854	0.847253	-0.0508495	0.955164	0.0290768	0.781961	-0.565307	0.774218	-0.0653238	0.802247	-0.0154209	0.965263	0.0153237
11_10694	3H	168400	0.941999	-0.0217319	0.899921	-0.0362846	0.733586	-0.112315	0.897737	-0.0372464	0.888489	-0.0521878	0.903662	-0.0569421	0.921304	0.035132	0.626218	-0.117283	0.675611	-0.38151	0.94887	-0.259959	0.279083	0.0155121	0.741693	-0.00767429
12_30532	1H	109820	0.941999	-0.0463133	0.86452	-0.0146126	0.756982	-0.121229	0.713881	0.0626009	0.778766	0.0380985	0.701631	-0.058966	0.967721	0.033145	0.901542	-0.035303	0.963917	-0.171325	0.701373	0.333825	0.953982	-0.00277974	0.743388	0.0321509
11_21174	1H	8290	0.941999	-0.0208992	0.997616	-0.00435618	0.783169	-0.0958219	0.761102	-0.0540208	0.521203	-0.083676	0.903662	-0.0687939	0.559861	-0.0269736	0.706193	-0.0288792	0.902645	-0.28932	0.907323	-0.150087	0.531037	-0.0190293	0.973882	-0.0287141
12_30008	UNK	0	0.941999	-0.0577539	0.997616	-0.0405219	0.783169	-0.105231	0.9612	-0.0434709	0.886136	0.0258268	0.999224	0.0216808	0.965779	-0.0147189	0.973899	0.0157751	0.98808	-0.113943	0.950489	0.0296523	0.860961	-0.0191414	0.97943	-0.0192306
12_31124	UNK	0	0.941999	0.0621598	0.823125	-0.0273167	0.783169	-0.0133666	0.770622	0.0129895	0.745635	0.0787188	0.840007	-0.0378019	0.787348	0.01955	0.963007	-0.036122	0.933678	0.00242772	0.835272	0.13292	0.624431	0.00327194	0.743388	0.0156842
12_11257	7H	73750	0.941999	-0.046869	0.997616	-0.0267804	0.804257	-0.0270345	0.943752	-0.0789042	0.91531	-0.0348163	0.707227	-0.0562592	0.972839	0.00596296	0.482692	-0.0722407	0.902645	-0.451447	0.952754	-0.0470735	0.414169	-0.0171547	0.943375	-0.0282185
11_21270	7H	68460	0.941999	-0.0147474	0.514475	0.0618215	0.822486	-0.0809036	0.984553	-0.0199482	0.629929	0.0604754	0.999224	-0.0182032	0.889318	-0.0130784	0.915858	-0.0275114	0.842574	-0.176584	0.952754	-0.0109164	0.751622	0.00458445	0.965263	-0.0208252
11_10726	7H	56810	0.941999	0.0554772	0.739356	0.026208	0.82253	0.0924485	0.791057	-0.0569466	0.320581	0.0745823	0.746792	-0.0281232	0.584402	0.0607681	0.901542	-0.0101421	0.95924	0.0449327	0.889094	-0.0400623	0.864988	-0.00694539	0.998848	-0.00819664
11_20100	5H	151360	0.941999	-0.00763749	0.442034	0.0468397	0.843165	0.0271326	0.921922	-0.0109286	0.415043	-0.050604	0.486655	0.106795	0.114529	0.0463722	0.980942	0.00864284	0.662471	-0.0603264	0.973933	0.131734	0.804138	0.00804429	0.794427	-0.0156175
12_31202	UNK	0	0.941999	-0.0696388	0.961132	0.093332	0.920996	-0.0151589	0.950429	0.0102872	0.799703	0.107343	0.999224	0.0125455	0.630293	0.0145707	0.901542	0.105265	0.967784	0.193351	0.947613	0.00938124	0.973649	-0.0115351	0.000197636	0.0834169
11_20990	1H	75450	0.941999	-0.0349098	0.823125	0.0353265	0.946251	-0.0648529	0.0032592	0.121197	0.862899	0.0388132	0.986835	0.0983501	0.62689	0.0771688	0.965428	0.0107997	0.933678	-0.164946	0.740985	0.416715	0.9321	0.00586085	0.800604	0.0208844
12_30853	2H	59210	0.941999	0.0406817	0.990621	-0.0013414	0.949922	0.04675	0.814173	0.03759	0.819643	0.0315625	0.715441	0.0762508	0.967721	0.003605	0.971996	0.00699791	0.928692	0.144834	0.94887	0.248287	0.734962	0.0126579	0.77639	0.0130974
11_20288	3H	56400	0.941999	-0.00998925	0.990621	0.0141959	0.991406	0.0199128	0.934027	-0.0329995	0.759859	-0.084563	0.762201	0.0455919	0.967721	0.0118575	0.973899	-0.00723041	0.929292	0.0625943	0.665637	-0.166033	0.717721	-0.00884804	0.636337	-0.00669095
12_21522	UNK	0	0.941999	0.0613554	0.823125	0.0161869	0.997087	0.002416	0.86152	0.00349198	0.898634	-0.00857808	0.994749	-0.0284577	0.500515	-0.0332001	0.948873	-0.0056579	0.963917	-0.0709371	0.955588	0.304288	0.703736	0.00651049	0.610283	-0.0430621
11_20993	7H	34820	0.942836	-0.048336	0.863586	-0.0315557	0.371955	-0.163626	0.889467	-0.012609	0.90337	0.0288063	0.848249	-0.0123315	0.908561	-0.0381429	0.963007	-0.019523	0.889944	-0.362347	0.665637	-0.348882	0.610372	-0.0113641	0.654715	0.0100165
11_20651	6H	54600	0.944036	0.0603405	0.997616	0.0145298	0.741714	-0.032476	0.865741	-0.0301578	0.948178	0.0226747	0.999224	-0.0607798	0.937159	0.0177159	0.963007	-0.000796022	0.929292	0.140068	0.917031	-0.189244	0.942532	0.00302377	0.768462	0.0115213
11_10733	2H	54950	0.944305	-0.0112551	0.997616	0.00211925	0.911229	-0.015019	0.976684	0.0269117	0.996395	-0.0290984	0.442203	0.14808	0.95131	-0.0238338	0.963007	-0.0121096	0.813973	0.294488	0.979248	0.0144587	0.379528	0.00853462	0.947755	-0.015483
11_10749	6H	55650	0.944678	0.0227413	0.743816	0.042963	0.108752	0.106852	0.976684	-0.00465631	0.993842	0.0370887	0.991882	-0.00347825	0.670371	-0.00789577	0.901542	0.0243015	0.813973	-0.213458	0.965005	0.672391	0.802247	0.0029522	0.691555	0.000528159
11_10003	6H	52750	0.947835	0.00823071	0.997616	0.0762204	0.477372	0.0573094	0.761102	0.0797105	0.743481	-0.136024	0.994749	-0.123639	0.967721	-0.0132442	0.920661	-0.00704866	0.884201	0.214025	0.399057	0.616233	0.867173	0.0149997	0.821831	0.0188592
11_20887	2H	63530	0.948931	-0.103842	0.997616	-0.0414973	0.49442	-0.112703	0.775073	-0.156622	0.734313	-0.0859835	0.734987	-0.0666538	0.981327	0.00755774	0.915858	-0.03175	0.586282	-0.398918	0.947679	-0.336204	0.937053	-0.0381745	0.965263	0.0442007
11_10582	5H	159790	0.948931	0.0487545	0.997616	0.0411968	0.605588	0.119686	0.761102	0.0709961	0.591628	0.112922	0.986835	0.0576262	0.877687	0.0487745	0.994091	0.0458685	0.98808	0.939396	0.252339	0.79228	0.0192511	0.0519161	0.515556	0.0887633
11_11092	5H	145350	0.948931	0.0211347	0.743816	-0.051203	0.741714	0.0477811	0.976684	-0.0766881	0.993842	-0.0415604	0.983399	-0.0852643	0.66984	-0.0384226	0.980942	-0.0324941	0.97215	-0.165213	0.990311	-0.0604662	0.606636	0.00998296	0.993107	-0.00763835
11_11059	2H	7140	0.948931	0.0248163	0.899921	0.0246902	0.818391	-0.0029315	0.897737	0.0171507	0.854975	0.0895711	0.796263	-0.0224728	0.462709	0.0378906	0.955164	0.0125343	0.947604	0.20042	0.701373	0.44206	0.838662	-0.0056907	0.800604	-0.00269705
11_20320	5H	108180	0.950375	-0.0623438	0.997616	-0.0110145	0.576871	0.0773727	0.751492	0.115319	0.363605	0.0234539	0.999224	0.0922035	0.877687	0.0591672	0.980942	-0.00184907	0.586282	0.220964	0.94887	0.415206	0.594508	-0.00485673	0.907474	-0.0149909
11_10010	4H	66000	0.950406	0.0092969	0.997616	0.0387438	0.543938	0.0701648	0.976851	0.0403628	0.977545	0.114691	0.992665	0.0119716	0.912508	0.0280269	0.955164	-0.00327004	0.781961	0.54922	0.79797	0.589979	0.583072	0.0418325	0.889563	0.0145081
12_31250	6H	71080	0.950777	0.0228424	0.607562	-0.00379	0.891582	-0.0846693	0.109994	-0.0120202	0.857114	0.0156128	0.999224	-0.0322756	0.889318	-0.0296268	0.969728	-0.0194515	0.902645	-0.0377464	0.809779	0.167085	0.943809	-0.0301369	0.867804	0.0167229
12_31536	4H	68210	0.953167	0.0316979	0.899921	-0.0248199	0.928376	-0.155073	0.645435	0.389233	0.307895	0.173219	0.999224	0.0378119	0.830658	-0.0553713	0.976121	0.130532	0.869883	0.883838	0.94887	0.812043	0.921551	-0.0391497	0.691555	0.0654836
12_10507	5H	110260	0.953874	0.0253252	0.837967	-0.0229537	0.495611	0.0962841	0.819948	-0.0328574	0.959567	0.103921	0.966876	-0.00700218	0.830658	0.0413668	0.841329	0.0284797	0.889944	0.116901	0.797847	-0.117874	0.905014	-0.00094121	0.867804	0.0234579
11_11516	3H	169320	0.955051	-0.0213341	0.863586	-0.0225107	0.762634	-0.0298621	0.708547	0.208976	0.772455	-0.0140953	0.848249	0.126002	0.894276	0.00453696	0.994091	0.0521333	0.88848	0.604161	0.965005	0.0365477	0.362069	0.0107194	0.982779	-0.0011018
12_30918	1H	11420	0.955051	0.042746	0.997616	0.0308808	0.769934	0.10072	0.708547	0.310729	0.287505	0.337891	0.999224	-0.0136774	0.937159	0.008577	0.991361	0.0905411	0.854806	0.617872	0.90205	1.20518	0.906581	-0.00527334	0.610283	0.0671366
12_31210	5H	191970	0.955096	0.0710276	0.840774	-0.026472	0.00858395	0.295063	0.9873	-0.0120963	0.778766	0.102609	0.54752	0.115825	0.00815345	0.154312	0.980942	-0.019411	0.555157	0.701325	0.797847	-0.103812	2.51613e-06	0.0614568	0.768462	0.0296719
12_30083	7H	34820	0.955096	0.0547973	0.997616	0.0266181	0.619172	-0.0300656	0.691837	0.0593304	0.915252	0.0248982	0.991882	0.0402245	0.967721	0.0323036	0.626218	0.0482752	0.831622	-0.0115061	0.979248	0.233939	0.932089	0.00287583	0.866726	-0.00696227
11_11141	3H	130820	0.955096	-0.00600623	0.554836	-0.0657994	0.64183	-0.0599504	0.782829	-0.0135553	0.654845	0.0679997	0.817239	-0.0219582	0.937159	0.00920012	0.980942	-0.0348726	0.963917	-0.246627	0.955588	-0.127241	0.983609	-0.0112558	0.744136	-0.00179399
12_10579	2H	132480	0.955863	0.0943241	0.911126	-0.0485754	0.410206	0.190587	0.872567	0.027533	0.587598	0.222028	0.632751	0.102441	0.772887	0.0539389	0.626218	0.056788	0.897649	0.570298	0.979248	0.344139	0.970416	0.0152907	0.62959	0.0617787
11_11329	6H	0	0.955863	-0.0402879	0.924498	0.0671277	0.898975	0.0468794	0.880174	0.0126021	0.661725	-0.0548281	0.986835	0.0219106	0.912508	-0.0225609	0.915858	0.0634894	0.869834	-0.120101	0.990311	-0.121555	0.996246	-0.0250981	0.993803	-0.0134359
12_31128	UNK	0	0.958154	-0.0149811	0.997616	0.00451191	0.741714	-0.0586937	0.763525	-0.00590088	0.58769	-0.095275	0.999224	0.134682	0.937159	0.0560177	0.982608	0.0668486	0.97215	0.588846	0.628425	-0.618783	0.736579	-0.0307398	0.718851	0.0696306
11_20498	2H	0	0.961626	0.0246777	0.823125	0.041903	0.598828	-0.0415903	0.809538	-0.00411372	0.959567	-0.0561582	0.973634	0.037723	0.768606	0.0652026	0.901542	-0.0338868	0.854806	-0.0341239	0.746278	0.184635	0.736579	0.0298898	0.88172	0.00460769
11_20755	7H	15930	0.962899	0.0434404	0.997616	-0.0399106	0.315074	-0.0650845	0.70778	0.0260699	0.982052	-0.0441149	0.999224	-0.0202774	0.929873	-0.0447808	0.920661	0.0113805	0.989062	-0.0239877	0.835272	0.145677	0.706566	-0.0102415	0.610283	0.0167048
11_21226	1H	8770	0.962899	-0.0776045	0.823125	0.0451673	0.371955	-0.116938	0.86029	-0.000385219	0.993842	0.0024971	0.999224	0.00782719	0.787348	0.00912509	0.980942	0.00408201	0.963917	-0.0658634	0.777846	0.0279064	0.772621	-0.00041865	0.800604	-0.0293171
11_21443	7H	620	0.962899	-0.0185984	0.997616	-0.102698	0.432382	-0.0408868	0.908419	-0.0240483	0.694082	0.125011	0.903662	0.237292	0.993259	0.0499846	0.955164	0.00607003	0.837304	0.411842	0.455527	-0.550343	0.983609	0.00361553	0.744136	-0.0165233
12_30473	6H	52750	0.962899	-0.0742155	0.823125	0.0680595	0.439836	0.0893698	0.791057	0.00371422	0.6191	0.13352	0.994749	0.0322077	0.907592	0.0165261	0.920661	0.0703345	0.348206	0.213196	0.970178	0.132656	0.542815	-0.0318248	0.827028	0.0161486
11_20119	4H	99280	0.962899	0.185943	0.997616	0.124209	0.557211	0.264451	0.798551	0.273332	0.918463	0.0469039	0.999224	0.000681866	0.724558	0.000838018	0.980942	0.0282587	0.801588	0.527284	0.770846	0.355092	0.942532	0.0287694	0.943375	0.0520789
11_20795	5H	108630	0.962899	-0.042614	0.997616	-0.0211251	0.803039	-0.0473678	0.917917	-0.0213606	0.951818	0.0189668	0.69374	-0.136518	0.54094	-0.0884885	0.901542	0.0642708	0.797488	0.141867	0.79797	-0.181863	0.734858	-0.00437854	0.993803	-0.0224644
11_21035	4H	113920	0.963315	0.124684	0.990621	-0.049031	0.821588	0.0153145	0.92259	-0.0762932	0.315584	-0.151733	0.701631	0.0747334	0.900165	0.0232014	0.877845	0.00164999	0.963917	0.0172017	0.972995	0.134986	0.686164	0.0340626	0.973882	0.0293482
11_10442	7H	84920	0.963315	-0.000594339	0.863586	-0.0293932	0.84505	0.0607234	0.970069	-0.0709895	0.918463	-0.0943162	0.999224	0.000441579	0.7689	-0.0431962	0.955164	-0.0025767	0.963917	-0.262241	0.990311	0.0164785	0.860961	0.0123042	0.993803	-0.0190319
11_11086	3H	53270	0.963315	-0.0530053	0.516366	0.0400391	0.877438	0.0717174	0.77881	-0.0912427	0.320581	-0.0480311	0.796263	-0.0837755	0.816269	0.0265725	0.965428	-0.0513686	0.88848	-0.146199	0.979248	-0.330793	0.942532	0.00232809	0.519578	-0.0739352
11_10764	1H	40990	0.963315	-0.0684406	0.990621	-0.035335	0.921951	-0.0770841	0.76165	-0.0195468	0.857114	-0.0402859	0.991882	-0.00196179	0.982288	-0.114551	0.00957582	-0.0638171	0.842574	-0.0678991	0.856357	-0.206088	0.461088	-0.0015031	0.943375	-0.00743011
11_10451	7H	32630	0.964722	-0.0143659	0.601456	-0.0530438	0.371955	-0.0785928	0.893155	0.0247669	0.799703	-0.0968187	0.991882	0.0665166	0.521084	-0.0648815	0.955164	0.0347444	0.956042	-0.36204	0.931915	0.00736528	0.968051	-0.00803057	0.720382	0.00865711
12_30592	1H	52460	0.96589	0.0010632	0.997616	-0.00657167	0.371955	0.168389	0.657674	0.0689884	0.320581	-0.0636259	0.983399	-0.0404437	0.578693	0.0405881	0.907127	-0.035794	0.781961	-0.183283	0.94887	-0.180148	0.854788	0.00726512	0.908328	-0.0301522
11_20453	4H	62830	0.96589	-0.0151546	0.863586	-0.112504	0.589997	-0.0482295	0.974896	-0.112613	0.868829	-0.0647577	0.999224	0.0224797	0.76903	0.00280823	0.976121	-0.0399102	0.929292	-0.138989	0.990311	0.193359	0.951382	0.00746369	0.783382	-0.00243145
11_20511	2H	120800	0.96589	0.037323	0.840774	-0.0601892	0.66867	0.0404096	0.976684	-0.0141501	0.320581	0.241434	0.999224	-0.113637	0.967721	0.00527311	0.99703	-0.0277673	0.466836	0.422544	0.90205	-0.459347	0.932089	-0.00266067	0.907474	-0.0177345
12_30767	3H	162150	0.96589	0.0112097	0.823125	-0.0815238	0.822486	-0.0625092	0.984553	0.0669547	0.886136	-0.0605422	0.983399	-0.100103	0.967721	0.000658004	0.908554	-0.0524317	0.929292	0.122386	0.979248	-0.21519	0.986286	-0.0229664	0.691555	-0.0540515
12_10860	4H	36370	0.96589	0.0489823	0.951292	-0.050093	0.897581	-0.108077	0.632003	0.11308	0.879284	0.0791112	0.00980364	-0.187966	0.883137	-0.0472893	0.99703	-0.0604843	0.97215	0.438857	0.753582	-0.013785	0.859962	0.00785619	0.982779	0.00567061
11_10260	5H	46230	0.966352	-0.0127142	0.990232	0.0179085	0.850556	-0.114769	0.985815	-0.0253757	0.918463	-0.122229	0.999224	-0.0192252	0.419589	0.0535936	0.963007	0.0233099	0.909218	-0.220656	0.979248	0.136915	0.913014	-0.0118328	0.973882	0.00836336
11_20057	3H	168400	0.971145	-0.116152	0.997616	-0.00693624	0.981221	0.044364	0.921922	-0.0738326	0.918463	-0.11243	0.827873	0.109396	0.954619	-0.00646838	0.980942	-0.0235168	0.997455	-0.311137	0.979248	0.144257	0.914768	0.00027793	0.827028	-0.0284802
11_10214	2H	93500	0.971556	-0.018613	0.997616	-0.0915814	0.371955	-0.0796949	0.936473	-0.00708034	0.626641	0.142952	0.991882	0.150258	0.981327	0.0427191	0.929932	-0.0100817	0.836223	0.393654	0.361912	-0.691108	0.97961	-0.00336768	0.800604	-0.0107046
12_30062	5H	151360	0.971556	-0.0253559	0.929606	0.038928	0.721464	-0.0303272	0.897737	0.029252	0.294388	-0.190721	0.999224	0.0826947	0.967721	0.0198682	0.980942	0.0165176	0.455493	-0.467324	0.79797	0.62565	0.980628	0.0172017	0.97324	0.00107821
12_11144	1H	87620	0.971556	0.0220272	0.858468	-0.0723431	0.765425	-0.00308635	0.765114	-0.02243	0.475025	-0.045526	0.796263	-0.136042	0.636423	-0.0212689	0.987573	-0.033213	0.963917	0.153477	0.805108	0.156897	0.624431	-0.0171296	0.800604	-0.0901454
12_31081	1H	140530	0.971556	0.0292929	0.997616	-0.0213938	0.809932	0.0331852	0.967207	0.0111072	0.959567	-0.0206447	0.95248	0.0358146	0.759275	0.0602295	0.854012	-0.0985381	0.584312	-0.199418	0.896027	-0.0353244	0.583072	-0.00892633	0.993107	0.00989266
11_21419	7H	0	0.971556	-0.0219709	0.997616	-0.0435653	0.936864	0.0291463	0.857784	0.0388852	0.978941	-0.0127409	0.994749	0.0475609	0.889318	0.002294	0.955164	-0.030286	0.844186	-0.0779318	0.715524	0.19527	0.943789	-0.00620773	0.827028	0.00821903
11_10828	6H	124850	0.971917	-0.000453318	0.739356	0.0444331	0.514967	0.113209	0.976684	0.0175521	0.572003	0.0530837	0.999224	-0.0247674	0.967721	-0.0152453	0.980942	-0.0119471	0.929292	0.13464	0.965005	-0.024426	0.930112	0.00930202	0.768462	0.0252478
11_21326	7H	49680	0.971917	0.0393517	0.76553	-0.0470892	0.741714	0.0606829	0.983268	-0.0498166	0.993842	-0.0326789	0.983399	-0.0791362	0.68548	-0.0297895	0.980942	-0.0277776	0.969219	-0.104506	0.979248	-0.0199254	0.601829	0.0140456	0.97324	-0.00121537
12_30444	UNK	0	0.971917	-0.00362383	0.997616	-0.01998	0.822486	-0.0119648	0.964608	0.01865	0.959567	0.019107	0.967898	-0.0380325	0.452129	-0.0715202	0.932931	0.0282112	0.97215	0.0638201	0.979248	0.00108487	0.703736	-0.0220366	0.943375	-0.0138451
11_20007	4H	119090	0.971917	-0.0378021	0.000185661	-0.0947008	0.843976	0.0571081	0.809538	-0.0905319	0.768028	-0.0124505	0.796263	-0.0830545	0.723141	-0.0162119	0.840982	-0.0874657	0.781961	0.172568	0.965005	-0.324351	0.00254536	-0.0338454	0.693876	-0.0246572
11_10925	3H	56400	0.971917	-0.00210858	0.739356	-0.0305529	0.84505	-0.0380116	0.713881	0.0986083	0.879701	0.00554486	0.707227	0.0686187	0.660038	-0.0266676	0.980942	0.0188486	0.994686	-0.138536	0.94887	0.209221	0.894908	0.001329	0.866726	0.00701212
11_20412	4H	55630	0.971917	-0.0209791	0.997616	0.02767	0.895908	-0.20365	0.662937	0.175289	0.862899	-0.0371155	0.999224	-0.0665903	0.912508	-0.0662426	0.955164	-0.0224961	0.720692	-0.761788	0.979248	0.00440135	0.905014	-0.0259319	0.982779	-0.0349084
11_21258	2H	70540	0.971917	0.0576536	0.899921	0.00162744	0.909613	-0.0182636	0.828149	0.0712143	0.294388	0.11	0.999224	-0.0559421	0.687453	0.0481647	0.908554	-0.0220977	0.907917	-0.0994178	0.753582	0.251946	0.502817	0.0191542	0.345815	0.0253131
12_30456	5H	113110	0.971917	-0.066009	0.899921	-0.0345084	0.911229	-0.0192306	0.917917	0.0553653	0.906448	0.00901909	0.999224	-0.0419152	0.573183	-0.0245685	0.982608	-0.0511233	0.797488	0.498985	0.167036	-0.53398	0.654817	0.00301607	0.885524	-0.00637881
12_31284	2H	19470	0.971917	0.0120105	0.997616	0.0222875	0.945806	0.0508577	0.895274	0.0366875	0.934776	-0.0104317	0.848249	-0.0372853	0.751165	0.0186731	0.955164	0.0198844	0.842574	-0.150776	0.990311	0.0606687	0.705381	-0.0142317	0.691555	0.0323577
11_20192	7H	34820	0.972277	-0.0421058	0.869918	-0.0328658	0.371955	-0.173733	0.798551	0.0270623	0.872831	0.0244559	0.861667	-0.0143473	0.908561	-0.0363933	0.980942	-0.00721215	0.884201	-0.289437	0.699785	-0.337563	0.667304	-0.00363933	0.618878	0.020908
11_10781	6H	64360	0.972277	0.001314	0.990621	-0.0640228	0.442724	0.0104579	0.761102	-0.0162131	0.522964	0.0900538	0.999224	0.0991428	0.68548	0.00927937	0.980942	0.00814114	0.909218	-0.0809359	0.965005	-0.217232	0.502817	-0.00760854	0.875791	-0.0173548
11_20583	3H	56400	0.972277	0.0675067	0.997616	-0.0267299	0.574577	0.128483	0.742922	0.0962898	0.661725	0.0260801	0.999101	0.100811	0.883137	-0.0746761	0.969728	0.0140712	0.88848	0.524031	0.776728	0.622627	0.928117	0.0145291	0.758656	-0.00846396
11_21481	4H	55630	0.972277	-0.000416858	0.997616	-0.00751022	0.619172	0.0375497	0.761102	-0.11974	0.817706	0.0146587	0.991882	-0.0440596	0.941335	-0.0247238	0.980942	-0.0205302	0.963917	-0.055075	0.952754	-0.190949	0.456525	0.0194614	0.654715	-0.0207077
11_11261	6H	65030	0.972277	0.0250511	0.990621	0.00706294	0.738606	-0.0335582	0.933416	0.0632017	0.918463	-0.00206369	0.987244	0.0251161	0.883764	0.00516809	0.915858	0.00738174	0.824563	0.269749	0.665637	0.322695	0.975725	-0.0130527	0.741693	-0.00658458
11_20798	1H	55490	0.972277	0.0616561	0.995696	0.0284079	0.788617	0.0748785	0.9873	0.0257205	0.325882	0.154954	0.796263	0.0452742	0.695395	0.0848314	0.973899	0.0189397	0.343573	0.562412	0.979248	0.0408393	0.904929	-0.000501026	0.960271	0.0316425
11_10041	1H	135560	0.972277	0.0170028	0.98169	-0.0232012	0.822486	-0.00619329	0.816041	0.0391218	0.324272	0.108948	0.999224	0.0340081	0.759275	0.0362967	0.973899	0.0498229	0.963917	0.0336939	0.797847	0.0678068	0.943789	0.0142748	0.00171651	0.0373023
11_20115	3H	80890	0.972277	0.0279184	0.997616	0.00378248	0.84505	-0.0506445	0.457574	0.132005	0.743481	0.0105774	0.680722	0.0291721	0.83595	-0.0541888	0.955164	0.0204443	0.884201	0.00290711	0.869291	0.447713	0.606636	0.0073153	0.958684	0.032015
11_10143	7H	87970	0.972277	0.0814083	0.951292	0.0924022	0.857284	0.0799011	0.819948	0.0660735	0.503643	-0.0777441	0.991882	0.0402534	0.704882	-0.0722125	0.850514	0.0380097	0.813471	-0.353679	0.983614	0.0237084	0.367311	0.0456719	0.921124	0.0286252
12_30136	4H	77310	0.972277	-0.0225526	0.840774	-0.0169575	0.88413	-0.0150387	0.763525	0.0205287	0.685062	0.00219416	0.741436	0.0484626	0.751165	-0.0261115	0.00214268	0.0918055	0.781961	0.092004	0.891391	0.309472	0.980628	0.00184884	0.691555	0.0248449
11_11048	5H	29900	0.972277	0.0650067	0.997616	-0.0540542	0.886963	0.0398099	0.908419	-0.0375426	0.395867	0.101136	0.456242	-0.0826484	0.967721	0.0751012	0.980942	0.0832929	0.844309	-0.308243	0.979248	-0.372166	0.970416	-0.0138372	0.935166	0.00418132
11_10817	6H	45440	0.972277	-0.0253985	0.864316	-0.091361	0.94661	-0.126943	0.713881	0.266962	0.320581	0.103586	0.983399	-0.101448	0.768606	-0.0960753	0.99703	0.0619708	0.902645	0.734086	0.835272	0.422419	0.886696	-0.0468999	0.691555	0.0238428
12_30843	6H	22350	0.972277	-0.0253602	0.864316	-0.0913138	0.94661	-0.126738	0.713881	0.26708	0.320581	0.103846	0.983399	-0.101628	0.768606	-0.0960323	0.99703	0.061959	0.902645	0.734079	0.835272	0.42314	0.886696	-0.0469125	0.691555	0.0238865
12_30620	4H	65050	0.972277	-0.0205516	0.997616	-0.016494	0.981094	-0.0133573	0.742922	-0.00122791	0.550753	0.0431882	0.999224	0.0494289	0.83595	-0.0575326	0.980942	0.0463483	0.97215	-0.136942	0.999988	-0.00304072	0.489387	-0.015249	0.976938	0.00410678
12_31005	6H	54600	0.973951	-0.0162176	0.997616	0.0533249	0.543107	-0.172101	0.804338	0.109806	0.964763	0.0402835	0.983399	-0.0426758	0.197911	-0.0864414	0.99703	-0.021734	0.794286	-0.10286	0.965005	0.251854	0.800269	0.00412913	0.97943	-0.00428938
12_10207	1H	126480	0.974221	-0.0190795	0.997616	-0.00733054	0.52802	-0.000769549	0.976684	-0.00446019	0.977545	-0.0012009	0.881562	0.0216038	0.967721	-0.000429361	0.840982	0.0554024	0.981043	0.0849204	0.979248	-0.133639	0.905014	-0.0158143	0.654715	0.0264356
11_10525	2H	38030	0.974221	-0.0116692	0.997616	0.0105398	0.84505	0.0986701	0.976684	0.031534	0.86805	0.124355	0.983399	0.0416817	0.868487	0.0101388	0.955164	0.0220666	0.97215	0.167422	0.94887	0.118688	0.864988	0.0092943	0.758656	-0.00858083
12_31368	3H	56400	0.974374	0.0168741	0.922658	0.0132329	0.371955	-0.0909797	0.632003	0.110164	0.962825	0.0496654	0.986835	-0.0172106	0.585429	-0.0205932	0.908554	0.0708506	0.963917	0.06221	0.820773	0.277264	0.778631	0.00630568	0.867804	0.00496038
11_20600	6H	55000	0.974374	0.124571	0.840774	0.0363285	0.561158	0.033747	0.984553	0.0692107	0.959567	0.0168102	0.99104	-0.000168002	0.830658	-0.0257173	0.901542	0.0766211	0.975941	0.254998	0.79797	0.175725	0.492081	-0.00185894	0.800494	0.0349894
12_30472	7H	620	0.974374	-0.00196358	0.990621	0.0767826	0.873756	0.0608592	0.970069	-0.046963	0.778766	0.0603736	0.987244	0.0992893	0.967721	0.0444233	0.901542	0.0853449	0.97215	0.108409	0.990311	0.0909982	0.913014	0.0215961	0.513601	0.0855063
11_10987	2H	31020	0.975054	-0.00684958	0.990621	0.0835293	0.300328	0.211838	0.857786	-0.0563959	0.522964	0.0503696	0.827873	0.154134	0.969556	-0.0793828	0.99703	0.0412666	0.88848	0.228067	0.774218	-0.0233333	0.944347	0.00310609	0.827028	-0.00145335
12_30869	5H	136430	0.975054	0.0839505	0.951292	0.0995111	0.407259	0.0797212	0.775073	0.0693575	0.694082	0.075532	0.986139	0.165284	0.981327	0.0247188	0.980942	0.0805117	0.889944	0.470489	0.990311	0.450827	0.707949	0.0300129	0.741693	0.0152194
12_30794	7H	77850	0.975054	0.0109395	0.997616	0.0474895	0.531118	0.0974997	0.964278	0.0175718	0.99785	0.126392	0.999224	0.056815	0.967721	0.0419584	0.963291	-0.0129481	0.733604	0.493624	0.822522	0.506719	0.562075	0.0388002	0.907474	0.0191305
12_30164	7H	119540	0.975054	0.0368783	0.997616	0.0175987	0.543107	0.136266	0.895274	0.0877549	0.982832	0.0396082	1.72223e-06	0.241481	0.114529	0.0832364	0.955164	0.105273	0.709343	0.554126	0.670297	0.503023	0.144047	0.0572921	2.77922e-05	0.0805028
12_10459	7H	77850	0.975054	-0.030273	0.899921	0.00748505	0.559078	0.051123	0.795541	0.011846	0.747817	0.00757997	0.796263	-0.0788345	0.42924	-0.0596273	0.948873	-0.0241509	0.999416	0.327134	0.991403	0.503624	0.973621	0.00393302	0.920124	-0.0224249
11_20595	3H	12460	0.975054	-0.178679	0.997616	-0.11123	0.619172	-0.256004	0.751492	-0.260763	0.90337	-0.0274205	0.999224	0.0436957	0.670371	0.00817717	0.994091	-0.0147174	0.842574	-0.485643	0.797847	-0.252667	0.97961	-0.0209732	0.943375	-0.0469201
11_20772	1H	139790	0.975054	-0.040116	0.997616	0.0315745	0.619172	-0.0124559	0.775043	0.031826	0.844976	0.0216048	0.00026895	-0.134323	0.7852	0.00610807	0.901542	0.0642767	0.866497	-0.0565713	0.964133	0.202924	0.32742	-0.0342351	0.636337	-0.0268003
11_21528	7H	46190	0.975054	0.0178046	0.990621	0.0304374	0.772691	0.0360717	0.908419	-0.0239437	0.392622	0.105303	0.992665	-0.0239407	0.670371	-0.00647503	0.99703	-0.0010049	0.586282	0.0239201	0.891391	0.061651	0.481622	0.0051142	0.443267	-0.0109428
11_10363	5H	151360	0.975054	0.050363	0.927723	0.047339	0.783169	0.111027	0.814173	-0.0353263	0.759859	0.0408002	0.999224	0.0313448	0.00118708	0.125878	0.973899	0.0530165	0.801588	0.110091	0.835272	0.14371	0.580537	0.00185558	0.946501	0.0108804
11_10185	6H	81880	0.975054	-0.0988501	0.514475	-0.016355	0.822486	0.00041124	0.802228	0.043591	0.987763	-0.0719695	0.999224	0.0047292	0.912495	0.0215096	0.955164	0.0280108	0.801588	-0.235373	0.759866	-0.0692672	0.964039	-0.00871826	0.691555	-0.0264184
11_11500	4H	79580	0.975054	-0.0489098	0.997616	-0.0217165	0.88413	-0.0200605	0.899556	-0.00524684	0.886136	-0.00981881	0.819658	-0.0640166	0.972999	-0.00874271	0.984696	0.00116648	0.97215	0.107586	0.79797	0.148311	0.470739	-0.0129041	0.744136	-0.00953818
12_10485	2H	58240	0.975054	-0.0989665	0.997616	0.00107707	0.898975	-0.0234661	0.974896	-0.0883841	0.948178	0.0680706	0.999224	-0.0396995	0.830658	0.118159	0.971996	-0.00221781	0.97215	-0.294911	0.753582	-0.517802	0.643886	-0.000948859	0.943292	-0.0174265
11_21251	2H	71120	0.975054	-0.0147522	0.899921	0.0233136	0.951257	-0.0184556	0.950429	0.0483405	0.714445	-0.0999624	0.758175	-0.0120331	0.972839	-0.0179305	0.908554	0.0427785	0.99149	-0.347344	0.990311	0.292573	0.413826	-0.0228674	0.758656	-0.0420826
11_20494	2H	139650	0.975054	0.00413944	0.823125	-0.0116396	0.981221	-0.0808101	0.775043	0.0532511	0.530842	-0.0703832	0.991882	0.143413	0.960605	0.0171051	0.980942	0.0198397	0.88848	0.0925171	0.990311	-0.0882959	0.830991	-0.0191218	0.97324	-0.0244169
11_20765	4H	87490	0.975054	0.0333322	0.997616	-0.013608	0.981221	-0.0614688	0.795541	0.0757201	0.909297	0.0468868	0.999224	-0.0303012	0.908937	-0.0063089	0.982086	-0.00738582	0.963917	0.230018	0.94887	-0.0998854	0.393	0.0146259	0.965263	-0.0261478
12_31100	2H	125460	0.977426	-0.0523178	0.997616	-0.0189726	0.171383	-0.0991231	0.933416	-0.0541174	0.522964	0.0196326	0.929834	-0.0244259	0.885793	-0.0330228	0.980942	0.0161443	0.998482	-0.293724	0.992244	-0.108979	0.706258	-0.0157147	0.868007	-0.053702
12_31134	1H	52460	0.977426	0.00403017	0.924498	-0.0111846	0.737991	0.0152497	0.841901	-0.000737289	0.964221	-0.0132449	0.991882	-0.0571738	0.768606	-0.037911	0.920661	0.0194545	0.264667	-0.360904	0.965005	0.235638	0.717721	-0.0172886	0.800604	0.00223767
11_10846	4H	0	0.978145	0.111999	0.922658	0.0257617	0.731111	-0.0315305	0.976684	0.121965	0.996395	-0.027127	0.903662	0.0917674	0.843955	-0.00102593	0.901542	0.0532599	0.88848	0.427289	0.970178	-0.0677578	0.43849	-0.00072924	0.866726	0.0139432
12_30958	5H	196120	0.978344	-0.0438204	0.899921	0.0679081	0.818391	0.0103412	0.893155	-0.0506027	0.86826	0.0743536	0.701631	-0.142812	0.880536	0.0052281	0.932931	-0.0577212	0.969387	0.357987	0.965005	-0.0413459	0.943789	0.0176148	0.827028	-0.00655101
12_31427	5H	90840	0.978603	0.0448667	0.997616	-0.0197215	0.877681	0.00570646	0.765114	-0.00721513	0.984037	-0.0520611	0.999224	0.0541679	0.991429	0.0219767	0.901542	0.0441931	0.777571	0.0648001	0.835272	0.140371	0.132583	0.0107832	0.993803	0.00593847
11_10778	5H	175900	0.978693	0.013284	0.997616	0.009349	0.898975	-0.045979	0.993732	-0.0216876	0.523095	0.065756	0.999224	0.0725367	0.787348	0.0401659	0.969728	0.0150467	0.88848	0.154972	0.886334	-0.0650887	0.667304	-0.0132352	0.872046	0.00173143
12_31278	5H	124230	0.979135	0.0822303	0.997616	-0.0559279	0.872191	-0.0778982	0.988331	-0.0114919	0.491737	-0.12903	0.999224	0.0136902	0.860759	-0.0176552	0.920661	-0.0261758	0.963917	-0.450549	0.979248	-0.0406001	0.641831	-0.0067642	0.741693	0.00972385
11_20095	1H	60770	0.981186	-0.077597	0.997616	-0.0971276	0.731111	-0.106843	0.608887	-0.358194	0.249623	-0.394193	0.903662	-0.285976	0.967721	-0.0512973	0.955164	-0.175733	0.688658	-0.868265	0.990311	-1.63385	0.724984	-0.0420641	0.610283	-0.0867513
12_30782	6H	50070	0.983335	-0.000187162	0.65202	0.000584866	0.300328	0.108202	0.765114	0.0495953	0.964429	0.115919	0.769849	0.184082	0.880536	0.00420317	0.955164	0.0117231	0.781961	-0.0462483	0.770846	0.0930965	0.476221	0.0220801	0.182453	0.018984
11_10586	1H	121770	0.983335	0.0223539	0.951292	-0.0107875	0.668107	0.0116812	0.713881	0.0855549	0.900181	0.107258	0.999224	-0.0619409	0.578693	0.0249963	0.980942	0.00345528	0.974248	-0.0856309	0.919952	-0.0901259	0.890119	0.0228452	0.00550286	0.0510434
11_10269	4H	117600	0.983335	-0.0178307	0.963931	-0.0358501	0.803722	0.00484135	0.895274	-0.0491176	0.591628	-0.0190599	0.983399	0.00175934	0.419589	-0.0783276	0.901542	0.0693367	0.928692	-0.378666	0.979248	-0.00756799	0.913014	-0.0173117	0.834839	0.0109465
12_31523	UNK	0	0.983335	0.0254	0.997616	-0.05578	0.822486	-0.0111891	0.994702	-0.00620067	0.982832	-0.141251	0.999224	-0.0647665	0.756489	-0.124587	0.982608	-0.0531256	0.968294	-0.108076	0.797847	0.25947	0.72518	-0.0129401	0.85504	-0.0370631
12_31366	5H	142200	0.984603	0.063525	0.922658	0.105673	0.783169	-0.0627414	0.814173	-0.0260787	0.303096	-0.282363	0.796263	0.350507	0.889318	0.00290579	0.955164	0.0532771	0.963917	-0.215248	0.835272	-0.0844132	0.943809	0.0595982	0.741693	0.0225068
12_30684	4H	50400	0.985905	0.0471933	0.887982	0.052685	0.404364	0.149095	0.886044	-0.0490001	0.879284	0.0494461	0.929834	0.0947351	0.596622	0.0495677	0.991763	-0.00543995	0.813973	0.103432	0.746278	0.037716	0.955147	0.0210669	0.654715	0.0173009
11_20180	4H	40360	0.986051	0.038602	0.963931	0.031922	0.371955	0.184886	0.796245	-0.0395994	0.363605	0.0415813	0.601898	0.0976392	0.625808	-0.0106457	0.980942	-0.0104229	0.954663	0.380439	0.820773	-0.25105	0.996246	0.000631504	0.947226	-0.0229067
11_21027	3H	8860	0.986051	0.0097756	0.845352	-0.0139484	0.84505	-0.0130681	0.9873	-0.0429687	0.734313	0.0412073	0.999224	-0.0228791	0.960605	-0.0021456	0.920661	0.03255	0.854806	-0.053794	0.820773	-0.232299	0.731572	0.0138834	0.691555	-0.00350839
11_10751	4H	0	0.986058	-0.00594371	0.990621	-0.0339782	0.555561	-0.0652871	0.819948	0.0799775	0.514928	-0.107255	0.987244	-0.00566848	0.950659	-0.0347913	0.969728	-0.0472725	0.813973	-0.100585	0.896027	0.16714	0.886863	-0.0156719	0.943375	-0.0375952
11_21025	6H	89570	0.986058	-0.0110912	0.823125	-0.0415897	0.617317	-0.0737342	0.457574	-0.0330481	0.328056	0.00149428	0.999224	-0.0267521	0.76608	-0.0082016	0.932325	-0.0203861	0.947604	-0.266095	0.996957	0.211884	0.667304	-0.0230016	0.415563	-0.0163386
12_31333	UNK	0	0.986058	0.0483879	0.951292	0.00938765	0.649795	-0.0648403	0.985815	0.0583523	0.743481	-0.0161452	0.999224	-0.0626406	0.670371	2.80631e-05	0.915858	-0.018886	0.989062	-0.260062	0.972995	-0.140034	0.489387	-0.00956393	0.905118	0.0167311
12_30828	2H	58900	0.986058	0.0104911	0.899921	-0.0206436	0.742617	-0.0368939	0.976684	-0.0117784	0.982052	-0.0827335	0.991882	-0.0436049	0.967721	0.0234571	0.901542	0.00714385	0.658569	0.354236	0.856357	-0.138757	0.717721	0.0101649	0.867804	0.0210377
11_10254	5H	179060	0.986433	-0.0949762	0.951292	-0.0681426	0.663155	0.205938	0.641541	-0.208434	0.993842	-0.0301303	0.796263	0.0855656	0.868487	0.0148719	0.626218	-0.103343	0.884201	0.087924	0.826398	-0.157144	0.907047	-0.0241013	0.869875	0.0146293
12_30724	2H	63530	0.987741	-0.0288052	0.997616	0.036762	0.166356	0.0846689	0.933416	0.012931	0.727841	0.134435	0.991882	-0.00686887	0.937159	0.00472635	0.955164	0.0770305	0.981245	0.303451	0.990311	0.0798171	0.703736	0.0184728	0.00138951	0.0454164
11_20387	2H	54950	0.987741	-0.029932	0.997616	0.0479917	0.353557	0.031969	0.751492	-0.0774919	0.735577	0.100652	0.983399	-0.136418	0.982288	0.0507529	0.901542	-0.0338068	0.889944	-0.044671	0.965005	-0.18099	0.429375	-0.00536953	0.654715	-0.0357608
12_30152	2H	122210	0.987741	0.0234427	0.997616	0.0227037	0.371955	0.0758137	0.761102	-0.0118168	0.950022	-0.00859648	0.992665	-0.0172971	0.856593	0.058942	0.932931	-0.0853511	0.89056	0.0581569	0.965005	0.13062	0.580537	-0.00750342	0.579274	0.058379
11_20786	5H	189600	0.987741	0.0397594	0.963765	-0.0227663	0.432382	-0.0238746	0.775043	0.0958241	0.523095	-0.0930801	0.999224	-0.0817585	0.509209	-0.0345544	0.955164	0.0719798	0.97215	0.0319949	0.952754	0.0676659	0.816684	0.00949143	0.827028	-0.00554506
12_31402	2H	113480	0.987741	0.0202729	0.840774	-0.0454483	0.485076	-0.0467998	0.953448	0.0160058	0.553812	-0.0286099	0.536944	-0.0733355	0.61083	-0.0339882	0.901542	-0.049464	0.92286	-0.0818074	0.965005	-0.0880199	0.712829	-0.00824436	0.97324	-0.0015872
12_30323	2H	63530	0.987741	-0.0371672	0.990621	0.0128406	0.519305	-0.0268829	0.998983	-0.00764935	0.989066	-0.0685895	0.987244	0.139061	0.889318	-0.0202435	0.955164	-0.0131127	0.781961	-0.575247	0.979248	0.332864	0.667304	0.0282192	0.718851	-0.00616791
11_21335	7H	79600	0.987741	-0.0175818	0.997616	-0.0480936	0.534854	0.12557	0.796245	-0.112834	0.778766	0.0387925	0.903662	-0.0139753	0.671069	-0.0565657	0.980942	0.00282237	0.997455	-0.228928	0.979248	-0.0414654	0.997626	-7.40739e-06	0.744136	0.0114671
11_20388	5H	150340	0.987741	-0.0525394	0.951292	-0.0180501	0.543107	0.0660704	0.713881	-0.0341055	0.777185	-0.00551086	0.897806	0.0322134	0.413259	0.0335688	0.95612	0.0152281	0.675611	-0.667989	0.896027	0.133293	0.97961	-0.0171082	0.741693	-0.0293138
12_30480	2H	102490	0.987741	0.00333019	0.997616	-0.0186635	0.555342	-0.0206535	0.713881	-0.0620848	0.964429	0.0154109	0.796263	-0.0779105	0.951255	0.0142223	0.915858	-0.043323	0.929292	-0.10415	0.983614	-0.526879	0.737972	-0.00129199	0.97943	-0.00988861
12_30360	5H	191970	0.987741	-0.0482561	0.76553	0.0369526	0.557211	0.137303	0.899556	-0.0302556	0.384705	-0.0521279	0.741436	0.112308	0.994464	-0.0118065	0.901542	0.00839195	0.931971	-0.053342	0.90205	0.0451813	0.998566	0.0165474	0.993803	-0.0120443
12_30839	4H	55630	0.987741	0.0482649	0.990621	-0.0220897	0.559561	0.150202	0.662937	-0.108899	0.948178	-0.0985234	0.898354	0.121788	0.908561	-0.0113869	0.955164	0.0140711	0.88848	-0.367443	0.94887	-0.214081	0.706258	0.0175985	0.776419	0.00848522
12_31450	7H	12420	0.987741	-0.000870031	0.924498	-0.0027257	0.564897	-0.0469221	0.713881	0.101803	0.90337	-0.0228598	0.456242	0.122428	0.691606	0.00861018	0.99388	0.0125423	0.797488	0.103555	0.979248	0.0612299	0.838022	0.00373185	0.821472	0.0436281
11_21120	3H	64190	0.987741	-0.0166108	0.823125	-0.114828	0.573104	-0.143826	0.945642	0.0639342	0.799703	-0.0357665	0.994749	0.130504	0.950659	-0.00719397	0.973899	0.00650992	0.963917	0.0728776	0.84323	0.123394	0.972181	-0.0517532	0.960271	0.0728932
12_31179	1H	63540	0.987741	-0.0177458	0.700137	0.0330187	0.591384	-0.0145066	0.976684	-0.0383638	0.438584	-0.130757	0.994749	0.000826324	0.967721	0.00780679	0.980942	-0.052887	0.876774	-0.675782	0.992244	0.206285	1.18191e-05	0.0281022	0.965263	-0.00799486
12_30329	7H	28270	0.987741	0.0611069	0.997616	-0.0608665	0.606487	0.215535	0.708547	-0.150061	0.629929	0.0542301	0.999224	0.00725485	0.937159	0.10226	0.920661	0.0303916	0.668087	0.582881	0.965005	-0.199844	0.57144	0.0539818	0.955559	0.0283405
12_30165	5H	159790	0.987741	-0.0104697	0.823125	-0.0661598	0.628022	-0.0600021	0.538233	-0.0646344	0.654845	-0.11222	0.999224	-0.0420324	0.57369	-0.0582149	0.964617	0.0408913	0.849873	-0.0912583	0.947679	-0.226832	0.928117	-0.0173931	0.925866	-0.00597117
12_30382	5H	194640	0.987741	-0.0199603	0.863586	-0.0530864	0.679957	-0.0849898	0.897737	-0.183308	0.550753	0.00501295	0.999101	-0.0213964	0.709219	0.013495	0.980942	0.0163255	0.963917	-0.0849249	0.835272	-0.494704	0.354481	-0.0152333	0.744136	-0.0298145
12_30432	2H	41660	0.987741	-0.0722056	0.990621	0.0167058	0.683269	-0.120776	0.765114	0.0377392	0.971041	0.155914	0.973634	-0.151636	0.843955	0.0357995	0.963007	-0.015064	0.820623	0.042231	0.896027	0.0425897	0.461088	-0.0265334	0.691555	-0.0109465
12_30231	1H	138310	0.987741	-0.0040915	0.823125	-0.0526807	0.687522	-0.0284562	0.854379	0.0128932	0.743481	0.0206738	0.999224	0.0653208	0.912508	0.00214268	0.988984	0.0133588	0.928692	-0.0375085	0.965005	-0.00347304	0.712369	0.0053738	0.904845	0.00677659
12_31006	6H	55940	0.987741	0.0444328	0.739356	0.00196882	0.726303	0.0668159	0.976684	0.00214152	0.935948	-0.0387189	0.991882	0.0957045	0.661651	0.0634469	0.991361	-0.0129258	0.929292	0.0241922	0.979248	0.0324313	0.45246	0.0241611	0.943375	0.0208401
11_20723	4H	64310	0.987741	0.0398302	0.899921	0.00289595	0.732261	-0.0889542	0.921922	0.0610406	0.447159	0.154278	0.982933	-0.0304086	0.859182	-0.00438926	0.99703	-0.0194142	0.95924	-0.0514211	0.835272	-0.300093	0.942532	-0.00815181	0.855109	-0.0166495
11_10259	1H	47470	0.987741	0.0555631	0.997616	0.0570707	0.792748	-0.0122943	0.911056	0.0898914	0.684945	0.121668	0.983399	0.0671413	0.885246	-0.0229497	0.980942	0.024573	0.845039	0.253232	0.965005	0.0317869	0.69067	0.00337999	0.965263	0.00576076
11_10251	5H	0	0.987741	-0.0341996	0.997616	-0.0159416	0.803722	-0.0349905	0.976684	-0.0383485	0.964763	0.00629064	0.701631	-0.0844711	0.967721	-0.0367947	0.626218	-0.0464288	0.922397	-0.550469	0.84323	0.257636	0.354481	-0.0266316	0.958684	-0.00159584
11_11410	3H	167770	0.987741	0.010592	0.997616	0.109232	0.803722	0.056565	0.897737	-0.0269964	0.876511	0.0295222	0.796263	-0.0357553	0.958398	0.0166082	0.980942	0.0446188	0.555157	0.599116	0.972995	-0.10716	0.906581	0.0360357	0.937203	0.0143481
11_20597	3H	78530	0.987741	0.0242663	0.742859	0.0134404	0.822486	-0.0577061	0.960647	0.0165969	0.799703	-0.00742966	0.897883	0.172497	0.967721	-0.00463585	0.984696	0.00454979	0.781961	0.101433	0.972995	0.156252	0.996246	-0.0144485	0.700419	-0.00299283
11_21079	7H	83440	0.987741	0.0445643	0.990621	-0.0578327	0.822486	-0.00411413	0.976684	-0.00144271	0.966354	-0.114251	0.999224	-0.0782887	0.72205	-0.133189	0.980942	-0.0451013	0.967566	-0.100077	0.79797	0.337756	0.743913	-0.0134535	0.827028	-0.0441985
12_11324	2H	63530	0.987741	-0.0147325	0.583689	0.0198728	0.846035	0.0361384	0.945642	0.0233488	0.709043	-0.0343764	0.903662	0.146088	0.413259	0.092081	0.984696	0.052978	0.884201	-0.392787	0.979248	0.227692	0.784117	0.0161191	0.955559	0.00104165
12_30108	2H	63530	0.987741	-0.059415	0.899921	0.00953699	0.850556	0.0718051	0.798551	-0.0735544	0.833017	-0.0736531	0.999224	-0.0192463	0.62133	-0.0115121	0.980942	-0.0376135	0.97215	0.107075	0.79797	-0.237879	0.927136	-0.00285633	0.993803	-0.0134602
11_11398	4H	87490	0.987741	0.0135375	0.514475	0.0197148	0.895908	0.0301131	0.798551	-0.0467246	0.797299	-0.0387589	0.918975	-0.0236637	0.909357	-0.021222	0.920661	0.00648131	0.647857	-0.179476	0.79797	0.37837	0.942532	9.09012e-05	0.827028	-0.00287084
11_11473	5H	100280	0.987741	-0.0166174	0.997616	-0.00549172	0.898975	0.0141806	0.964278	-0.0290295	0.993842	0.00809059	0.976394	-0.0900537	0.83595	-0.0292557	0.901542	0.0263019	0.974248	0.150294	0.868954	0.0362184	0.956828	-0.00825811	0.694703	-0.0134452
12_30573	6H	76550	0.987741	-0.0271694	0.840774	0.0346964	0.911229	0.052466	0.809538	0.0172537	0.440311	0.0180784	0.987244	0.0421789	0.740377	-0.043171	0.920661	0.102916	0.809162	0.238412	0.84323	-0.120038	0.943809	0.0182949	0.515556	-0.0227377
12_30278	3H	83230	0.987741	0.00835352	0.997616	0.00846849	0.969881	0.0224349	0.999306	0.0322873	0.25702	-0.069398	0.999224	-0.0574315	0.908561	0.01518	0.932803	-0.0243979	0.50202	-0.246003	0.896027	0.321705	0.804138	-0.000386698	0.691555	-0.0216447
11_11313	3H	51730	0.987741	-0.0494329	0.997616	0.05537	0.981221	0.0350625	0.976684	-0.0888625	0.838885	0.0201525	0.999224	0.0229347	0.967721	0.0177425	0.901542	0.0673438	0.933678	0.0202847	0.965005	-0.152059	0.943809	0.00543273	0.579274	0.0701231
11_21239	5H	69340	0.987741	0.0539038	0.997616	-0.00633788	0.98419	-0.104805	0.553994	0.129337	0.99785	-0.00436895	0.994749	0.0466692	0.964561	-0.00823597	0.920661	0.0966253	0.951477	-0.00356893	0.965005	0.0520927	0.385105	0.0321155	0.768462	0.0277481
12_30999	UNK	0	0.988334	-0.0011472	0.997616	0.0402075	0.353557	0.168232	0.976684	0.0237974	0.993842	0.019898	0.865083	0.0970912	0.796426	0.0505504	0.980942	-0.0405794	0.842574	0.0341993	0.896027	0.263653	0.894908	0.0124	0.993107	0.0322691
11_11180	4H	40960	0.989944	0.0401168	0.823125	0.0452512	0.66867	-0.00673768	0.832029	0.0382096	0.971539	-0.00493104	0.796263	-0.027946	0.830658	-0.0365006	0.982445	-0.0205927	0.97215	0.295924	0.970178	0.218091	0.32742	0.0244774	0.973882	-0.011517
12_30759	5H	159790	0.989944	-0.0470857	0.997616	-0.0239208	0.803722	0.0640379	0.713881	0.230344	0.325882	0.302496	0.991882	-0.136852	0.885246	0.00285792	0.99388	0.0521702	0.896681	0.254766	0.871009	0.812078	0.943789	-0.0241871	0.654715	0.0124514
11_10688	5H	34250	0.989944	-0.01225	0.997616	-0.0066258	0.91157	-0.000352722	0.9873	-0.0185486	0.514928	-0.103157	0.999224	-0.0224143	0.994787	0.0115481	0.901542	-0.0457109	0.72952	-0.415095	0.797847	-0.00773254	0.636614	0.00253372	0.741693	-0.0124323
12_31268	2H	130010	0.990676	0.000521165	0.997616	0.0438028	0.162759	-0.0787893	0.761102	0.0361542	0.626641	-0.052223	0.991882	-0.00336526	0.751165	0.0190722	0.980942	-0.0154698	0.929292	0.141404	0.94887	-0.0416893	0.881749	-0.0159564	0.857033	0.0142953
12_30298	1H	69530	0.991288	0.0290314	0.997616	0.0157077	0.000537434	0.213226	3.97744e-07	0.19321	2.13252e-07	0.295037	0.999224	0.120718	0.694675	-0.00564517	0.980942	0.029282	0.0014843	0.751093	5.39554e-10	0.692319	0.37965	0.0579539	0.691555	0.0433846
12_30423	3H	111420	0.991519	0.0626405	0.951292	-0.00521658	0.568777	-0.0197374	0.960647	0.0380123	0.857114	-0.00933483	0.660903	0.054396	0.61083	0.0293176	0.915858	0.0264643	0.827916	-0.0408244	0.979248	-0.114774	0.825261	-0.00959116	0.965263	0.0292552
11_20623	7H	0	0.991519	0.028644	0.422529	0.0799266	0.66735	-0.0322342	0.76616	-0.0561521	0.674148	-0.0150467	0.991882	-0.0169517	0.596622	0.030963	0.908554	0.017233	0.956042	0.226742	0.979248	-0.261038	0.580537	0.0018017	0.694998	-0.00681588
11_20785	6H	55650	0.991519	0.0936334	0.825744	0.0353592	0.885506	-0.0690562	0.899556	0.0601692	0.857114	-0.0769428	0.986139	0.0277803	0.521276	-0.0349023	0.901542	0.057395	0.963917	0.312572	0.835272	-0.0259536	0.785698	-0.00393377	0.834839	-0.0174074
12_30133	6H	48740	0.993621	-0.0692063	0.997616	-0.03011	0.89302	-0.163549	0.742922	0.0945223	0.566922	-0.0625277	0.992901	-0.084612	0.660038	-0.130149	0.991763	0.00785027	0.963917	-0.0704354	0.797847	-0.0472513	0.343258	-0.0157058	0.955559	-0.0271509
11_11178	2H	59900	0.994125	-0.0337332	0.991239	0.0846231	0.155289	0.180304	0.945642	0.0621444	0.743481	0.0475708	0.999224	-0.0273183	0.596622	0.0477924	0.877845	0.0270204	0.884201	0.404972	0.965005	-0.0679436	0.38711	0.0259578	0.800494	0.0524294
11_10070	2H	58900	0.995678	0.0579094	0.875696	0.0501567	0.952291	0.0252653	0.814173	-0.0157128	0.982832	-0.0249536	0.968196	0.0431833	0.889318	0.0293377	0.980942	0.0309422	0.99149	-0.000465324	0.990311	0.0928124	0.880937	0.00342067	0.579274	0.041713
11_10568	4H	55630	0.996393	0.00170634	0.911126	-0.0858681	0.921984	-0.0337473	0.921922	-0.00034033	0.87672	-0.0636465	0.741436	-0.0806581	0.630293	-0.102408	0.969728	-0.0240531	0.343573	-0.269479	0.983614	-0.215688	0.966847	-0.000608039	0.868007	-0.0291581
11_21294	3H	88820	0.996393	0.00444924	0.864316	-0.0407745	0.985261	-0.0608698	0.657674	0.152919	0.00980288	0.208143	0.939056	0.137032	0.768606	0.0833117	0.915858	0.0145665	0.902645	0.188905	0.652179	0.293411	0.852933	0.0130567	0.636337	0.0368343
11_20010	5H	18720	0.996537	-0.00679121	0.899921	-0.0588374	0.936864	0.0248711	0.761102	0.0922653	0.756094	0.0141888	0.999224	-0.000185072	0.96398	-0.000750761	0.920661	-0.0132585	0.781961	0.296344	0.701373	0.326331	0.913014	-0.0101274	0.993803	-0.00523888
11_10078	7H	136620	0.996733	-0.035673	0.969954	-0.043805	0.102261	-0.131583	0.897737	0.011063	0.727748	-0.0205748	0.999224	-0.0902246	0.937159	-0.0200154	0.980942	-0.00510762	0.733604	-0.136516	0.979248	0.0756608	0.942532	-0.0216408	0.965263	0.027406
11_20329	6H	55650	0.996733	-0.035673	0.969954	-0.043805	0.102261	-0.131583	0.897737	0.011063	0.727748	-0.0205748	0.999224	-0.0902246	0.937159	-0.0200154	0.980942	-0.00510762	0.733604	-0.136516	0.979248	0.0756608	0.942532	-0.0216408	0.965263	0.027406
12_30933	1H	6030	0.996733	-0.0276709	0.924498	-0.063553	0.418032	-0.0907149	0.964608	-0.0571141	0.99785	0.00892802	0.983399	-0.0462217	0.667009	-0.00270256	0.901542	0.00617206	0.963917	-0.166313	0.990311	-0.415134	0.983609	-0.0129646	0.636337	-0.0360261
12_30250	3H	96150	0.996733	-0.00297541	0.668023	0.0443518	0.490101	0.0480469	0.893123	-0.0297854	0.694082	0.111306	0.939056	-0.108277	0.477176	0.0802817	0.901542	-0.0539088	0.97215	0.297779	0.965005	0.0607678	0.943789	0.00248102	0.691555	-0.0142781
11_20291	6H	49400	0.996733	0.019498	0.997616	-0.0271984	0.493683	0.0392674	0.950429	0.0388682	0.591628	-0.0822539	0.701631	0.148462	0.676539	0.0446647	0.982445	-0.00180401	0.88848	0.0401966	0.931915	-0.0931543	0.784117	0.0154187	0.415563	-0.0187709
12_20775	UNK	0	0.996733	0.0473327	0.997616	0.0149855	0.531118	-0.0532316	0.853314	0.0265749	0.58769	0.089286	0.999224	-0.070829	0.578693	-0.0413717	0.963291	0.0280962	0.97215	0.0217025	0.965005	-0.13007	0.942734	-0.0015163	0.894468	0.0010671
11_20697	5H	50720	0.996733	0.0614107	0.997616	-0.00230207	0.555342	0.0613377	0.775043	-0.000887681	0.757891	0.0284713	1.2789e-05	0.224695	0.865878	0.0186055	0.902297	-0.0441696	0.797488	0.238469	0.916489	-0.0167895	0.186005	0.0453242	0.691555	0.0289651
11_20742	3H	19150	0.996733	-0.0124556	0.997616	-0.0786558	0.555342	-0.0748932	0.742922	-0.0853788	0.993842	-0.0450148	0.999224	-0.0337106	0.912508	-0.0174543	0.90334	-0.0167104	0.884201	-0.209644	0.79797	-0.201832	0.852933	-0.0213727	0.867804	-0.0118903
11_10838	7H	38320	0.996733	0.0448496	0.997616	-0.0174321	0.619172	-0.0682875	0.796245	0.0220182	0.629929	-0.0322932	0.999224	-0.0516784	0.531411	-0.0464314	0.901542	0.0251422	0.720143	-0.348489	0.806675	-0.0483902	0.913014	-0.0122485	0.800604	0.000883409
11_20673	6H	70040	0.996733	0.027619	0.997616	-0.0152621	0.619172	0.0205261	0.657674	-0.0674008	0.759859	-0.128939	0.991882	0.0377555	0.868845	-0.0128295	0.980942	0.0270606	0.95924	-0.206765	0.746278	0.342521	0.655466	0.00904205	0.97943	0.0191032
11_11509	1H	135560	0.996733	0.00563314	0.997616	-0.0657818	0.679957	0.0896603	0.632003	-0.121494	0.959567	-0.186337	0.112753	-0.026591	0.66984	-0.0649218	0.99703	-0.0438338	0.963917	-0.402924	0.979248	-0.52475	0.860961	-0.00824634	0.768462	-0.011092
11_11098	7H	68460	0.996733	-0.0293207	0.996494	-0.0373022	0.732259	-0.0728378	0.755276	0.0271381	0.74111	-0.190342	0.999224	0.0620321	0.967721	-0.0162956	0.971996	0.0497021	0.97215	0.430768	0.746278	-0.38529	0.655466	-0.064173	0.800604	0.0208139
11_10589	5H	153510	0.996733	0.00188963	0.864316	-0.0315905	0.737149	-0.0210875	0.880174	0.0349936	0.450262	0.111127	0.734987	-0.0596081	0.850454	0.00263933	0.980942	0.0228743	0.974248	0.114855	0.964133	0.21672	0.717721	-0.00389889	0.960271	0.0255229
12_30494	5H	180710	0.996733	-0.0537985	0.990621	-0.0468575	0.758629	-0.0824415	0.761102	0.0118196	0.743481	-0.200185	0.999224	0.0631098	0.981327	-0.0112859	0.973899	0.0472707	0.963917	0.186758	0.740985	-0.478163	0.669605	-0.0619826	0.820413	0.0154526
11_10593	5H	0	0.996733	0.0186847	0.997616	-0.0230747	0.82456	-0.0535832	0.657674	-0.117135	0.917495	0.0474265	0.903662	-0.0134184	0.890723	-0.039714	0.901542	-0.0776701	0.988858	0.175433	0.774218	-0.496895	0.943809	-0.0178817	0.827028	-0.0207188
12_30914	2H	139650	0.996733	0.0515881	0.977588	-0.0653041	0.897893	-0.00621042	0.974896	0.00353453	0.522934	0.0497851	0.746792	-0.0368187	0.96398	0.0444052	0.637159	0.103889	0.963917	0.232509	0.970178	-0.110497	0.98133	-0.00650273	0.866726	0.000526678
11_20707	6H	45440	0.996733	0.0544554	0.823125	0.0408944	0.909613	0.0342823	0.814173	0.0112843	0.962825	-0.0800275	0.991882	-0.00966993	0.676539	0.0039602	0.980942	0.00847983	0.884201	0.00377391	0.952754	0.0338006	0.970436	0.00862632	0.837533	-0.00842365
11_20659	3H	91250	0.996733	-0.0453897	0.997616	-0.0856916	0.911229	0.0599673	0.819948	-0.102506	0.727748	-0.0110903	0.865083	-0.0719697	0.695716	-0.0166711	0.835036	-0.0926454	0.781961	0.159454	0.970178	-0.347335	0.542815	-0.0326276	0.718851	-0.0204512
11_10702	3H	162150	0.996733	0.0584387	0.891515	0.0459165	0.91157	-0.0637222	0.775073	0.115596	0.962825	0.0218791	0.991882	0.0394535	0.951255	-0.0445649	0.971996	-0.0317774	0.963917	0.033702	0.79797	0.305094	0.401052	0.00373947	0.919077	-0.0136105
11_11352	7H	79600	0.996733	-0.1043	0.997616	-0.00934785	0.970289	0.0631817	0.907552	-0.0552289	0.923313	-0.0787923	0.903662	0.0739779	0.960605	0.00311367	0.974064	-0.0284409	0.974248	-0.316111	0.979248	0.169787	0.840733	-0.00338221	0.827028	-0.0264516
12_31526	1H	112910	0.996733	-0.0355333	0.840774	-0.0356993	0.978933	-0.0537564	0.765114	0.0770298	0.264425	-0.0980673	0.999224	0.0299197	0.908561	-0.0529482	0.991361	0.0558603	0.88848	0.00912255	0.665637	0.315319	0.877912	0.00647299	0.955559	0.0194554
11_10216	2H	26530	0.996733	0.0352346	0.00134472	0.13228	0.990925	-0.0135195	0.976684	0.109802	0.694082	0.0783897	0.991882	-0.00650709	0.937159	-0.0407753	0.920661	0.0452796	0.080187	0.674953	0.972995	0.464601	0.481786	0.0189927	0.827028	0.025916
12_30979	5H	5680	0.999289	-0.0112546	0.997616	0.000667871	0.895908	-0.000222074	0.994702	0.0521568	0.699073	-0.00295342	0.986835	0.081316	0.830658	-0.0205568	0.998008	-0.0242766	0.97215	0.210484	0.990311	-0.0915163	0.944347	-0.0150722	0.903723	0.0287432
11_10721	7H	62880	0.999289	0.00940521	0.827178	0.0643213	0.981609	-0.041929	0.761102	0.100436	0.735249	0.00669894	0.903662	0.0630599	0.868487	-0.00402633	0.00305914	0.122146	0.781961	0.365398	0.948725	-0.0199708	0.736579	0.0191723	0.56812	0.0400558
12_30696	2H	78030	0.999751	-0.0404339	0.990621	-0.0304309	0.783169	0.0387627	0.99928	-0.0329168	0.748035	0.0625187	0.741436	-0.034938	0.960605	-0.0352684	0.626218	0.0492392	0.974248	0.0150941	0.797847	0.150323	0.717721	-0.000588402	0.850998	-0.00358778
11_10700	7H	0	0.999751	0.0906206	0.997616	0.0413666	0.822486	0.0648074	0.976684	0.0625201	0.914302	0.0611645	0.0431321	0.0741571	0.985559	0.00990336	0.955164	0.0118148	0.88848	0.0982991	0.983614	0.0802625	0.87103	0.031043	0.800604	0.0267467
11_21140	1H	126010	0.999751	-0.0151253	0.997616	-0.0093515	0.822486	-0.0371227	0.934027	0.0072271	0.86826	0.0104971	0.462227	-0.155679	0.954521	-0.025263	0.916218	0.00702025	0.89056	0.442518	0.79797	-0.160588	0.53267	-0.0191585	0.869875	-0.000477448
12_30064	3H	46310	0.999751	-0.0328826	0.548115	0.0815841	0.916615	0.0931331	0.721425	-0.0113391	0.450262	0.0811722	0.623677	0.107999	0.787348	0.0146948	0.901542	0.0490759	0.378579	0.355399	0.777846	0.181789	0.904929	0.00142933	0.869875	0.00239979
12_30120	6H	52750	0.999751	-0.0159733	0.76553	0.0488113	0.917711	0.116262	0.754672	-0.0161856	0.799703	0.0706997	0.898354	0.130543	0.671069	0.095218	0.980942	0.0274674	0.951954	0.216174	0.777846	0.42488	0.565908	0.0114925	0.650345	0.051155

## Sheet: Sheet1
CAN.DI	CAN.DI_ef	CAN.FI	CAN.FI_ef	CH.DI	CH.DI_ef	CH.FI	CH.FI_ef	GFD.DI	GFD.DI_ef	GFD.FI	GFD.FI_ef	NDF.DI	NDF.DI_ef	NDF.FI	NDF.FI_ef	PH.DI	PH.DI_ef	PH.FI	PH.FI_ef	Yield.DI	Yield.DI_ef	Yield.FI	Yield.FI_ef
0.477372	0.0573094	0.761102	0.0797105	0.743481	-0.136024	0.994749	-0.123639	0.967721	-0.0132442	0.920661	-0.00704866	0.947835	0.00823071	0.997616	0.0762204	0.884201	0.214025	0.399057	0.616233	0.867173	0.0149997	0.821831	0.0188592
0.565422	0.0338233	0.811714	0.0489337	0.959567	-0.0222003	0.999224	0.0444911	0.843955	-0.00388139	0.953157	0.0257612	0.842573	-0.121541	0.899921	-0.129092	0.929292	-0.288078	0.955588	0.292839	0.461088	-0.00787203	0.959195	0.01363
0.543938	0.0701648	0.976851	0.0403628	0.977545	0.114691	0.992665	0.0119716	0.912508	0.0280269	0.955164	-0.00327004	0.950406	0.0092969	0.997616	0.0387438	0.781961	0.54922	0.79797	0.589979	0.583072	0.0418325	0.889563	0.0145081
0.878636	0.0879947	0.560273	-0.143813	0.772455	-0.000243668	0.994749	-0.0115655	0.691598	-0.0345295	0.981856	-0.0613465	0.866675	-0.0144955	0.990621	0.0126974	0.997585	0.271761	0.820773	-0.172635	0.985318	0.0100321	0.973882	-0.0283687
0.826988	0.0744347	0.578458	0.0939741	0.987781	-0.0277154	0.991882	0.0193388	0.830658	0.0359213	0.901542	0.0588573	0.908823	-0.0335144	0.911126	-0.000472773	0.969219	-0.114224	0.777846	0.435547	0.932089	0.00907693	0.919077	0.0344022
0.619172	0.10454	0.713881	0.0303147	0.993049	0.17059	0.999224	0.0962736	0.807721	0.0355682	0.982608	-0.00310082	0.504784	0.137455	0.864316	0.0758037	0.884201	0.816069	0.885752	0.512573	0.476221	0.0641029	0.912243	0.0841434
0.673782	-0.0541421	0.984553	-0.0477352	0.815758	-0.0966853	0.994749	-0.0920618	0.76608	-0.010056	0.955164	-0.000121012	0.2533	-0.0640436	0.899921	-0.18256	0.831622	-0.183836	0.797847	-0.46279	0.549369	-0.035442	0.827028	-0.00944548
0.616597	-0.0219602	0.897737	-0.0187403	0.880768	-0.0313425	0.999224	0.015831	0.759275	-0.0277134	0.969728	0.014907	0.866675	-0.0314171	0.997616	-0.056544	0.978687	0.0184242	0.797847	-0.198326	0.98133	0.0108433	0.904845	-0.0110057
0.904858	-0.0856536	0.727336	0.307907	0.287505	0.122711	0.999224	-0.0369877	0.811455	-0.0212214	0.980942	0.124306	0.90892	0.0718303	0.863586	-0.0465516	0.842574	0.682426	0.896027	0.501654	0.774005	-0.0863465	0.654715	0.0880392
0.619172	0.134168	0.86451	-0.0269796	0.772455	0.0714997	0.796263	0.0791752	0.850454	0.0368907	0.980942	-0.0272702	0.938578	0.00242637	0.302102	0.123105	0.813973	-0.0767691	0.965005	0.342859	0.943789	0.0229788	0.415563	0.033049
0.673782	-0.0193163	0.796245	-0.061426	0.440311	-0.118118	0.865083	-0.00802122	0.660038	0.0290741	0.973899	0.0391405	0.886903	-0.0694908	0.74678	0.0684556	0.624654	-0.16954	0.982967	0.172288	0.760314	-0.00696548	0.773725	-0.0167533
0.911229	0.00606962	0.896226	-0.104008	0.906448	0.071185	0.897806	0.054626	0.755105	0.025557	0.980942	0.0170083	0.854935	-0.0682175	0.997616	-0.0102945	0.884201	-0.0370631	0.990311	-0.158451	0.943789	-0.00494156	0.636337	-0.0157201
0.000782381	0.135972	0.999306	-0.011243	0.797695	-0.024665	0.999224	-0.0958715	0.967721	-0.0486499	0.908554	-0.0804921	0.518367	-0.0427544	0.997616	-0.0325365	0.974483	0.135317	0.847764	-0.306067	0.133296	0.00232837	0.809902	0.00519205
0.822486	-0.00619329	0.816041	0.0391218	0.324272	0.108948	0.999224	0.0340081	0.759275	0.0362967	0.973899	0.0498229	0.972277	0.0170028	0.98169	-0.0232012	0.963917	0.0336939	0.797847	0.0678068	0.943789	0.0142748	0.00171651	0.0373023
0.864459	0.0741728	0.795541	0.066163	0.522964	-0.0677305	0.994749	0.0948142	0.264238	0.0729921	0.832473	0.0583082	0.910153	0.0208065	0.823125	0.0564137	0.936503	0.00413887	0.979248	0.215426	0.89655	0.00706043	0.908921	0.00476935
0.98052	0.14289	0.838368	-0.0485243	0.985319	0.0379107	0.741436	0.0638353	0.889318	-0.0460328	0.99703	-0.0241449	0.58888	-0.0616714	0.997616	0.0701583	0.95924	-0.00762326	0.896027	-0.0534596	0.943809	-0.00562607	0.691555	-0.0456175
0.88404	-0.0155196	0.974896	-0.0387712	0.959567	-0.0520347	0.903662	0.0247763	0.847856	0.00137882	0.973899	0.00043548	0.854935	-0.0289465	0.997616	0.0189782	0.97215	-0.214788	0.541811	0.0957656	0.921551	-0.0123947	0.800494	-0.0284376
0.88404	0.047065	0.850574	-0.0127151	0.959567	-0.00439492	0.976394	-0.0449324	0.813458	0.0431951	0.973899	0.00254278	0.931506	-0.0428109	0.496885	0.0417223	0.974248	-0.0313643	0.979248	-0.0919776	0.707949	0.0217282	0.960271	-0.0102028
0.663595	0.0104517	0.881817	-0.055247	0.973412	-0.0930015	0.903662	0.0179994	0.859182	0.0297539	0.901542	0.0641113	0.611557	-0.0316667	0.823125	-0.0461689	0.348206	-0.501018	0.979248	-0.15444	0.846603	-0.023461	0.77639	-0.00325512
0.969881	-0.012215	0.945642	-0.0569947	0.778766	-0.0037457	0.991882	0.0407501	0.937611	-0.0406741	0.927798	0.00392375	0.645345	0.0185023	0.990621	0.0155339	0.933678	-0.0799742	0.896027	0.20277	0.680325	8.94416e-05	0.993803	-0.000920268
0.371955	0.0774023	0.934027	0.0405837	0.688302	0.0144305	0.991882	0.0248558	0.929873	0.0260035	0.965428	-0.0576908	0.930716	0.0201862	0.997616	0.0407919	0.99149	0.223594	0.992244	-0.149973	0.751824	0.00454644	0.982546	0.0144803
0.741714	-0.0188038	0.000684788	0.185158	0.294388	0.104748	0.999224	0.160297	0.960605	-0.0345673	0.932931	0.0297535	0.931506	0.0985922	0.899921	0.0768548	0.069072	0.400235	0.204822	0.644546	0.694068	0.0559946	0.307754	0.0273373
0.990925	-0.0258139	0.947855	-0.0747054	0.886136	-0.0801241	0.992901	-0.13925	0.61083	0.0437298	0.901542	-0.0238195	0.492191	-0.0369034	0.739356	-0.0582305	0.820623	-0.275497	0.797847	-0.125619	0.306903	-0.0130884	0.821831	0.0190112
0.952291	0.0252653	0.814173	-0.0157128	0.982832	-0.0249536	0.968196	0.0431833	0.889318	0.0293377	0.980942	0.0309422	0.995678	0.0579094	0.875696	0.0501567	0.99149	-0.000465324	0.990311	0.0928124	0.880937	0.00342067	0.579274	0.041713
0.756765	0.0454119	0.798551	0.0464136	0.759068	-0.00558234	0.764668	-0.000459364	0.816139	-0.0485552	0.980942	-0.0485583	0.674464	-0.02404	0.997616	0.0149439	0.894889	-0.212592	0.617426	-0.403537	0.877912	-0.0137471	0.907474	-0.0299367
0.510877	-0.0510913	0.912225	0.0306903	0.740715	-0.0132515	0.994749	-0.0112299	0.937159	-0.0266196	0.0139415	-0.0505327	0.908823	-0.000515592	0.631464	-0.0325661	0.658569	-0.178401	0.924579	0.0435646	0.860961	-0.00988855	0.691555	-0.00282934
0.560349	-0.0932832	0.976684	0.0817439	0.99785	-0.0300238	0.918975	0.112964	0.54094	-0.0849531	0.626218	0.138575	0.808724	-0.0548546	0.997616	0.0370763	0.929292	0.00982182	0.979248	0.09938	0.144047	0.0117789	0.718851	-0.0219521
0.102261	-0.131583	0.897737	0.011063	0.727748	-0.0205748	0.999224	-0.0902246	0.937159	-0.0200154	0.980942	-0.00510762	0.996733	-0.035673	0.969954	-0.043805	0.733604	-0.136516	0.979248	0.0756608	0.942532	-0.0216408	0.965263	0.027406
0.725766	-0.0947743	0.976851	-0.00523957	0.854975	-0.0150209	0.999224	-0.0657854	0.847253	-0.0508495	0.955164	0.0290768	0.941999	0.0164287	0.827178	-0.0229755	0.781961	-0.565307	0.774218	-0.0653238	0.802247	-0.0154209	0.965263	0.0153237
0.649795	0.0641593	0.809538	0.0685118	0.984037	-0.0390385	0.762201	0.120359	0.908561	0.0045999	0.971996	-0.00642607	0.895717	-0.00455134	0.997616	-0.00560607	0.555157	0.101181	0.701373	0.159967	0.69067	0.00764486	0.97324	-0.0362768
0.891227	-0.0579847	0.880174	0.0534795	0.959567	0.0617262	0.265013	-0.0572788	0.661651	-0.0460565	0.980942	0.0202144	0.866675	-0.0568956	0.997616	-0.0442	0.99725	0.0569652	0.820773	-0.0150934	0.996246	-0.0184513	0.942409	0.0132118
0.281906	0.0323828	0.713881	-0.0303521	0.835679	0.0577531	0.865083	-0.0138538	0.932308	-0.0417083	0.994107	-0.0187281	0.596812	-0.0842389	0.823125	-0.0295962	0.969219	-0.132059	0.952754	-0.165408	0.254923	-0.0258073	0.924785	-0.0129958
0.916615	0.0750151	0.742922	-0.159097	0.917495	0.0824649	0.903662	-0.0101206	0.417804	-0.0492558	0.840982	-0.0526318	0.45747	-0.0532966	0.951292	0.0171146	0.781961	0.385616	0.603419	-0.348359	0.734962	-0.0165756	0.776419	-0.0165013
0.349239	-0.0956298	0.976684	-0.0253325	0.522964	-0.0272142	0.991882	-0.0418725	0.907592	0.0469834	0.991361	0.0132015	0.865695	0.00123751	0.927723	-0.0593528	0.88848	0.173712	0.891391	-0.198445	0.624431	0.00582564	0.792582	0.0356402
0.619172	-0.130949	0.86029	0.0328213	0.626641	-0.0723672	0.917795	-0.00276712	0.613094	0.0444402	0.980942	0.0308251	0.814323	0.0307534	0.990621	-0.042925	0.675611	-0.16469	0.94887	-0.0976707	0.983978	0.000520903	0.965263	-0.00735459
0.646396	0.0174544	0.865207	0.000356647	0.985319	-0.355974	0.999224	0.155113	0.778406	-0.0420685	0.980942	-0.0258103	0.866675	0.0511582	0.997616	-0.0897355	0.963917	0.513191	0.503983	-0.151359	0.943789	-0.0607588	0.883367	-0.0415567
0.371955	-0.109488	0.9873	-0.0769195	0.294388	-0.193535	0.999224	0.0232557	0.755105	0.013692	0.980942	0.0225081	0.866099	-0.0277617	0.823125	-0.0425812	0.781961	-0.0472442	0.979248	-0.489802	0.736112	0.00420622	0.943375	-0.0267625
0.817277	0.0219139	0.976684	0.0488431	0.984037	0.0529879	0.991882	0.0934207	0.967721	-0.061756	0.953157	0.0284205	0.91839	0.0041539	0.813618	-0.0560082	0.963917	0.322351	0.964133	0.0464079	0.905014	0.000965775	0.955559	0.0106854
0.869902	-0.026984	0.891544	0.0151332	0.993049	0.03062	0.648646	0.0453223	0.66984	0.0697652	0.969081	0.0141368	0.808724	0.00666926	0.990621	0.026852	0.963917	-0.0662408	0.972995	0.132736	0.894908	-0.00419166	0.948251	0.00731766
0.82253	-0.00952353	0.976684	0.0304298	0.993842	-0.109266	0.999224	-0.0417031	0.789764	-0.104003	0.99703	-0.0412202	0.908823	-0.0348175	0.997616	-0.0353421	0.971308	0.0619429	0.79797	0.193936	0.712369	-0.0174493	0.803434	-0.0395395
0.857284	0.0593377	0.713881	-0.0121476	0.661725	0.000431366	0.983399	0.0375154	0.900165	0.0223899	0.991361	0.00102508	0.650953	-0.0323073	0.997616	0.00874696	0.963917	0.180765	0.820773	-0.0321302	0.686164	-0.0194206	0.800494	-0.0358878
0.82253	0.0821984	0.761102	0.0269749	0.58304	0.0363313	0.967898	0.0863608	0.547591	0.0391695	0.767272	0.0315179	0.908823	0.0255039	0.997616	-0.00399547	0.958659	0.179868	0.952754	0.208251	0.650473	0.00802528	0.960271	0.0204975
0.857284	0.0799011	0.819948	0.0660735	0.503643	-0.0777441	0.991882	0.0402534	0.704882	-0.0722125	0.850514	0.0380097	0.972277	0.0814083	0.951292	0.0924022	0.813471	-0.353679	0.983614	0.0237084	0.367311	0.0456719	0.921124	0.0286252
0.649795	0.000537944	0.92259	0.113318	0.287505	0.0759049	0.456242	0.126034	0.433244	-0.0653825	0.980942	-0.00751101	0.645345	0.0457741	0.823125	-0.106861	0.928692	0.0839692	0.921334	-0.0375171	0.717721	-0.0177388	0.758656	0.0193255
0.822486	0.0787128	0.751492	0.0122051	0.826642	-0.0251309	0.746792	0.0956141	0.0340056	0.0973573	0.626218	0.0515176	0.458634	0.0647189	0.997616	0.0947959	0.330814	0.241888	0.983614	0.45481	0.925423	0.0346731	0.768462	0.0292459
0.82253	0.0556843	0.880174	0.113307	0.982052	0.00274792	0.897806	0.0814029	0.967721	-0.0553494	0.626218	0.0239986	0.84186	0.0214323	0.827178	-0.00850049	0.929292	0.262958	0.990311	0.292679	0.921551	0.00268685	0.764742	0.0218811
0.850556	-0.0811402	0.992158	-0.00573996	0.778766	0.000214124	0.796263	0.0252301	0.70001	-0.0560923	0.953157	0.0267596	0.908823	0.074217	0.997616	-0.0309821	0.95924	-0.00203133	0.965005	0.0637146	0.435316	-0.0511937	0.654715	0.0105989
0.826114	0.0669702	0.798551	-0.0671518	0.995015	0.0552322	0.881781	0.0379251	0.611048	0.050865	0.973899	-0.00732536	0.651954	0.0375364	0.997616	0.0285151	0.891348	0.0538623	0.774218	-0.168147	0.473833	0.0127487	0.925866	0.0100458
0.803722	-0.0500025	0.0016855	-0.115203	1.81066e-07	-0.150181	0.00554408	-0.202236	0.596622	-0.0100773	0.901542	-0.027751	0.2533	-0.0852663	0.65202	-0.0905463	0.733604	-0.47043	0.740985	-0.293136	0.419248	-0.0261152	0.90535	-0.0165413
0.72884	0.22063	1.11925e-09	0.298281	0.857114	0.000440457	0.999224	-0.00687513	0.679948	0.00574285	0.99703	0.0159884	0.919777	0.176168	0.997616	0.102293	0.781961	0.587891	0.797847	0.19024	0.943809	0.00331485	0.97324	0.0523001
0.725766	-0.0677903	0.765114	-0.0816017	0.959567	0.0735056	0.992665	-0.0217601	0.734417	0.00727986	0.969728	-0.00132018	0.00485265	-0.0847128	0.891908	-0.000541267	0.944106	-0.0287376	0.965005	-0.353131	0.601839	-0.00970435	0.99861	-0.0043426
0.141476	0.100974	0.553994	-0.0429325	0.925484	-0.0135165	0.999832	0.003464	0.912508	0.0567962	0.980942	-0.00335095	0.566011	-0.0591912	0.0955887	0.0500611	0.914609	0.299172	0.919952	-0.153301	0.187973	0.0250812	0.513601	0.0129588
0.442724	0.0176313	0.0011409	-0.17987	0.400156	-0.183232	0.796263	-0.0800451	0.912508	-0.0144628	0.920661	-0.0609544	0.904163	-0.00318093	0.843355	-0.110234	0.330814	0.0635119	0.939331	-0.0972844	0.515297	-0.000721401	0.000201107	-0.0367264
0.822486	0.00041124	0.802228	0.043591	0.987763	-0.0719695	0.999224	0.0047292	0.912495	0.0215096	0.955164	0.0280108	0.975054	-0.0988501	0.514475	-0.016355	0.801588	-0.235373	0.759866	-0.0692672	0.964039	-0.00871826	0.691555	-0.0264184
0.951257	0.0147094	0.976684	0.0623742	0.522964	0.109321	0.796263	0.103966	0.768606	0.012064	0.963291	-0.00490773	0.890374	0.0134979	0.76553	0.0519207	0.533371	-0.0748963	0.866999	0.340473	0.883403	0.0266061	0.728078	0.027463
0.506466	0.0060965	0.976684	0.0377742	0.730006	-0.0235051	0.999224	0.132023	0.755105	0.0160321	0.868768	-0.0573364	0.79578	0.0996678	0.997616	0.00178512	0.797488	-0.010991	0.990311	0.348343	0.419736	0.0130885	0.768462	0.0483189
0.857284	-0.000170315	0.814173	-0.0540155	0.440311	0.0834782	0.999224	-0.0851788	0.843955	0.0304091	0.989627	-0.0429705	0.512223	-0.0507774	0.997616	0.0227887	0.675611	0.0209861	0.734804	-0.351083	0.800269	0.00491991	0.868007	-0.0124689
0.948316	-0.066281	0.775043	-0.036526	0.799703	-0.0620885	0.999224	0.00858189	0.298775	-0.00656756	0.901542	-0.0929848	0.903641	0.0360143	0.997616	0.0144754	0.722917	0.456446	0.740985	-0.430822	0.734858	-0.0112095	0.866726	-0.0419458
0.895495	-0.0601533	0.9873	-0.0413323	0.99785	0.0581619	0.796263	-0.0262247	0.967721	-0.0296367	0.980942	0.0204511	0.477453	-0.0101869	0.997616	-0.0286024	0.963917	-0.133612	0.925173	-0.34677	0.636614	-0.0265518	0.765259	-0.0341535
0.663155	0.0762311	0.708547	-0.0585924	0.576219	-0.0486089	0.987244	0.158648	0.886553	0.0107871	0.626218	-0.0583618	0.722177	0.0156183	0.760402	-0.0295594	0.944106	0.168146	0.952754	0.0858544	0.712369	0.0119048	0.78487	0.00320473
0.371955	-0.0796949	0.936473	-0.00708034	0.626641	0.142952	0.991882	0.150258	0.981327	0.0427191	0.929932	-0.0100817	0.971556	-0.018613	0.997616	-0.0915814	0.836223	0.393654	0.361912	-0.691108	0.97961	-0.00336768	0.800604	-0.0107046
0.990925	-0.0135195	0.976684	0.109802	0.694082	0.0783897	0.991882	-0.00650709	0.937159	-0.0407753	0.920661	0.0452796	0.996733	0.0352346	0.00134472	0.13228	0.080187	0.674953	0.972995	0.464601	0.481786	0.0189927	0.827028	0.025916
0.991406	0.0211947	0.9873	0.0170477	0.566922	0.0507814	0.991882	-0.00245288	0.883137	0.0559569	0.955164	0.0124464	0.839071	-0.0205864	0.899921	-0.00873689	0.994686	0.00422139	0.952754	-0.027174	0.973842	0.00615458	0.691555	0.0095253
0.277053	0.101056	0.632003	0.105583	0.550753	-0.0594451	0.999224	-0.0277551	0.912508	-0.0291687	0.965428	-0.00557943	0.659569	-0.0674316	0.927723	0.0553513	0.797488	0.0989743	0.797847	0.00211962	0.623276	0.00291411	0.765259	-0.00977975
0.683269	0.0382614	0.775043	0.0718555	0.527847	0.118318	0.918975	0.0499073	0.765172	0.0156777	0.980942	0.0541108	0.908823	0.100431	0.27865	0.102608	0.947604	0.0396742	0.699785	0.628295	0.524289	0.0728283	0.943375	-0.00699918
0.948316	-0.0247695	0.897737	-0.0106565	0.80843	0.0111348	0.762201	-0.187406	0.960671	-0.0112707	0.901542	-0.0356405	0.645345	0.0509237	0.823125	-0.0811942	0.977744	0.0273636	0.896027	-0.191991	0.853929	-0.00570864	0.993107	-0.0192713
0.732822	0.120981	0.608887	-0.108227	0.800625	0.00595015	0.980327	0.0266359	0.667009	0.0116525	0.980942	-0.0106002	0.756103	-0.00283714	0.991239	0.0602285	0.97215	0.0375416	0.701373	-0.494283	0.18341	0.0382472	0.393571	-0.0768579
0.171383	0.221089	0.904882	0.0748426	0.981572	0.153571	0.999224	0.0223884	0.339209	0.112871	0.908554	0.0495094	0.691372	0.072626	0.997616	0.092368	0.000287691	0.48921	0.797847	0.429865	0.662166	0.068797	0.654715	0.117803
0.933323	0.0129349	0.976684	-0.0556513	0.730006	0.103813	0.952149	-0.0808183	0.521084	0.105655	0.901542	-0.0430389	0.933715	-0.0193272	0.642039	0.05523	0.958659	-0.0704994	0.992244	0.217355	0.641831	0.0110152	0.718851	-0.0103533
0.735733	0.0630844	0.751492	0.0533013	0.886136	0.0376297	0.911289	-0.0221316	0.670371	-0.0444303	0.980942	-0.0092615	0.778844	-0.0248742	0.840774	-0.057832	0.963917	0.0179461	0.805013	-0.180599	0.912318	0.0165179	0.218254	0.023044
0.603024	0.156393	0.751492	0.067232	0.656049	0.0794153	0.992665	0.072639	0.859182	0.0663696	0.980942	0.0514142	0.941999	0.0696149	0.997616	0.0604181	0.963917	1.1521	0.361912	0.814366	0.0425121	0.0567816	0.513601	0.0972759
0.821588	0.103075	0.9873	0.0117943	0.82878	0.048244	0.983399	-0.100937	0.533904	-0.0451599	0.901542	-0.0580904	0.587493	-0.0708842	0.863586	0.0375282	0.902645	0.140985	0.896027	-0.0904356	0.470739	0.00587021	0.800604	0.0234254
0.803722	-0.0349905	0.976684	-0.0383485	0.964763	0.00629064	0.701631	-0.0844711	0.967721	-0.0367947	0.626218	-0.0464288	0.987741	-0.0341996	0.997616	-0.0159416	0.922397	-0.550469	0.84323	0.257636	0.354481	-0.0266316	0.958684	-0.00159584
0.52802	0.00139526	0.657674	0.0745755	0.857114	0.0573819	0.796263	0.131099	0.620068	0.0501313	0.920661	0.0606786	0.915223	0.0427802	0.739356	0.0774041	0.831622	0.057065	0.896027	0.260753	0.962086	0.00769018	0.741693	0.0374973
0.663155	0.205938	0.641541	-0.208434	0.993842	-0.0301303	0.796263	0.0855656	0.868487	0.0148719	0.626218	-0.103343	0.986433	-0.0949762	0.951292	-0.0681426	0.884201	0.087924	0.826398	-0.157144	0.907047	-0.0241013	0.869875	0.0146293
0.792748	-0.0122943	0.911056	0.0898914	0.684945	0.121668	0.983399	0.0671413	0.885246	-0.0229497	0.980942	0.024573	0.987741	0.0555631	0.997616	0.0570707	0.845039	0.253232	0.965005	0.0317869	0.69067	0.00337999	0.965263	0.00576076
0.850556	-0.114769	0.985815	-0.0253757	0.918463	-0.122229	0.999224	-0.0192252	0.419589	0.0535936	0.963007	0.0233099	0.966352	-0.0127142	0.990232	0.0179085	0.909218	-0.220656	0.979248	0.136915	0.913014	-0.0118328	0.973882	0.00836336
0.985261	0.00878094	0.900856	-0.012185	0.486905	-0.0855792	0.999224	0.00396535	0.937159	-0.0326557	0.980942	0.0167663	0.694842	0.0236851	0.86452	-0.036394	0.891348	-0.0657598	0.835272	-0.106678	0.886224	-0.000702223	0.960271	-0.00174295
0.619172	-0.079592	0.519472	0.0630861	0.503643	0.0314818	0.796263	0.0137045	0.82608	0.0476252	0.980942	0.00388274	0.847936	-0.0113446	0.997616	-0.0195358	0.968294	0.238141	0.990311	-0.11664	0.886863	-0.0193687	0.763958	0.0207353
0.803722	0.00484135	0.895274	-0.0491176	0.591628	-0.0190599	0.983399	0.00175934	0.419589	-0.0783276	0.901542	0.0693367	0.983335	-0.0178307	0.963931	-0.0358501	0.928692	-0.378666	0.979248	-0.00756799	0.913014	-0.0173117	0.834839	0.0109465
0.822486	-0.0171878	0.741438	-0.0282547	0.734313	-0.110655	0.991882	0.00677695	0.967721	0.00133312	0.99703	-0.0143511	0.90966	-0.0351744	0.899921	-0.019382	0.806909	-0.0183253	0.701373	-0.234471	0.239979	0.00488459	0.691555	-0.0193643
0.94661	0.140503	0.798551	0.160082	0.99785	0.129754	0.00554408	0.24612	0.967721	0.0217407	0.988984	-0.00988896	0.899974	-0.00785239	0.863586	0.0250842	0.831622	0.597163	0.84323	0.276593	4.32263e-07	0.0630469	0.827028	0.038339
0.756939	0.00904507	0.982095	-0.049326	0.807251	0.0480961	0.764668	-0.0961609	0.596622	-0.02528	0.99703	-0.0659599	0.722177	0.023674	0.129904	0.0832788	0.95924	0.0348741	0.746278	-0.376878	0.354481	-0.00486871	0.993107	-0.00109727
0.543107	-0.0786516	0.803929	-0.0354002	0.91337	-0.0990648	0.983399	-0.0186965	0.877687	-0.00784919	0.980942	-0.0418246	0.825913	-0.00777495	0.840774	-0.0733573	0.844309	-0.159547	0.90205	-0.329608	0.879426	-0.0380055	0.955559	-0.00192619
0.555342	-0.0999673	0.751492	0.115881	0.58769	-0.0117832	0.996816	0.0693876	0.57369	0.0474934	0.965428	-0.0258718	0.518302	0.00343751	0.864316	0.042505	0.681667	0.217926	0.885752	-0.0109091	0.717721	0.0432073	0.662157	0.0235856
0.582889	0.109266	0.761102	-0.0783204	0.000980518	0.344855	0.741436	0.21389	0.670371	-0.0144613	0.91356	0.0139587	0.854935	0.163396	0.840774	0.155087	0.797488	1.0807	0.952754	0.416766	0.262135	0.0227635	0.943375	0.0112118
0.363381	-0.105533	0.880174	-0.041612	0.99785	-0.0408458	0.999224	-0.00797141	0.695395	0.0165844	0.901542	0.0216073	0.0536	-0.0837573	0.899921	-0.0346721	0.968294	0.237669	0.992244	-0.0160787	0.83897	-0.0137294	0.973882	-0.00938539
0.495611	-0.0320226	0.798551	0.0440452	0.632787	-0.107002	0.999224	-0.0582181	0.83595	-0.000787075	0.955164	-0.0190379	0.84186	-0.00257682	0.997616	0.0310745	0.797488	-0.153217	0.965005	-0.0747736	0.606636	-0.0289408	0.955559	0.00296224
0.442724	0.0219201	0.976684	0.0334258	0.785515	-0.0549537	0.999224	0.117587	0.807721	0.0187836	0.706193	-0.0856565	0.743215	0.0564246	0.997616	-0.00854455	0.586282	-0.0485084	0.965005	0.155395	0.507861	0.0092602	0.793524	0.039391
0.646396	0.0810872	0.751492	-0.105641	0.743481	0.275763	0.983399	0.0204553	0.816604	-0.0684212	0.955164	-0.0390991	0.808724	0.150568	0.961132	0.0998959	0.97215	1.04056	0.979248	-0.0378408	0.45246	-0.013934	0.948251	-0.00833103
0.816211	0.0248656	0.984553	-0.0310056	0.993049	0.0452113	0.562792	-0.0569366	0.620068	-0.0148808	0.948873	0.0593601	0.674285	0.0315502	0.997616	0.00642856	0.951954	0.250824	0.567031	0.450802	0.601839	0.0342632	0.955559	0.023369
0.912802	-0.0237118	0.519472	0.05022	0.522992	0.0174278	0.999224	0.00533501	0.823035	0.0187899	0.963007	0.0116308	0.715034	-0.00521256	0.997616	-0.00728391	0.933678	0.174563	0.973595	-0.0671404	0.559507	0.0146191	0.982779	7.64181e-05
0.442724	0.0554325	0.976684	-0.0646742	0.886136	0.0341492	0.983399	0.00606346	0.789764	0.0343895	0.901542	-0.0200139	0.908823	-0.0261699	0.823125	0.0305365	0.902645	0.0724559	0.820773	0.070106	0.814079	0.0295719	0.965263	-0.00715853
0.637052	0.122101	0.765114	-0.0323057	0.971711	-0.00882989	0.994749	0.0200729	0.967721	-0.0143408	0.980942	-0.0335923	0.713842	-0.0171445	0.997616	-0.0521588	0.937145	-0.18219	0.912384	-0.603011	0.998566	0.027906	0.908921	0.0154853
0.88413	-0.0739947	0.751492	0.0574631	0.57548	0.00710544	0.741436	0.141917	0.698913	-0.00595058	0.980942	0.0555992	0.908823	-0.0571403	0.997616	-0.0333487	0.97215	-0.0719958	0.835272	-0.423198	0.559507	0.00981281	0.806776	0.0834021
0.637052	0.0424125	0.932661	0.0457581	0.30795	0.101931	0.148726	0.0817921	0.849601	-0.0192697	0.920661	-0.0112435	0.866675	0.0500269	0.997616	-0.00852092	0.97215	0.140112	0.746278	-0.0390724	0.635479	0.0233997	0.636337	0.000593862
0.371955	-0.10422	0.761102	-0.0547975	0.730006	-0.0160716	0.983399	-0.0160141	0.96398	0.0267104	0.991361	-0.0130596	0.890374	-0.0217636	0.899921	0.0166844	0.831622	-0.100458	0.979248	0.0261273	0.565908	-0.00527007	0.883367	-0.0213317
0.155289	0.104961	1.34674e-06	0.174407	0.985319	0.112665	0.967898	0.0736206	0.321587	0.115494	3.07396e-08	0.127875	1.56804e-16	0.207259	0.857969	0.152074	0.781961	0.330243	1.2379e-09	0.618575	1.87429e-08	0.0690157	7.92427e-10	0.0997222
0.857284	0.0224871	0.0455615	-0.0513856	0.776499	-0.0469691	0.999224	-0.00435838	0.730207	-0.0603344	0.908554	-0.0640159	0.919777	-0.0151504	0.400437	0.0327594	0.927207	-0.210933	0.992244	-0.0989931	0.686164	-0.0047669	0.943375	-0.0120035
0.969957	0.0373197	0.784074	-0.0373122	0.99785	0.148221	0.999224	0.0102057	0.751165	-0.0260092	0.832473	-0.0182995	0.820669	0.0462234	0.997616	-0.0159687	0.963917	0.137985	0.959021	-0.184402	0.354481	0.0535185	0.866726	-0.017861
0.461529	0.0426422	0.798551	-0.0421388	0.591628	-0.0376005	0.986835	-0.0382449	0.937159	0.00901397	0.920661	0.00523773	0.466665	-0.108302	0.899921	0.0155728	0.884201	0.0958065	0.749673	0.0902462	0.367311	-0.014849	0.606317	-0.013346
0.803722	-0.0129669	0.519472	-0.313963	0.415043	-0.183225	0.999224	0.0302742	0.66984	0.0882843	0.963007	-0.0669855	0.88129	-0.0609277	0.997616	0.0412552	0.928692	-0.0165533	0.797847	-1.17822	0.942532	-0.0296964	0.691555	-0.0683127
0.663155	0.0549291	0.86152	-0.0384425	0.99785	-0.0838055	0.796263	0.103331	0.630293	-0.0508084	0.980942	0.00453933	0.58888	-0.032129	0.997616	0.0129914	0.797488	-0.28087	0.947679	-0.0293253	0.942532	0.00184258	0.827028	-0.0205144
0.371955	-0.0405465	0.742922	-0.111181	0.523095	-0.0944519	0.456242	-0.292358	0.967721	-0.0488282	0.901542	0.0210637	0.587493	-0.145801	0.997616	-0.171133	0.963917	-0.616798	0.920763	-1.03404	0.996246	-0.0168961	0.821472	-0.0246523
0.637052	0.0154236	0.657674	0.0418513	0.655118	-0.185451	0.999224	-0.048718	0.847253	0.00693605	0.980942	0.0483226	0.91839	-0.0272588	0.840774	-0.0844963	0.979253	-0.0359402	0.952754	0.270292	0.942532	0.00129738	0.431458	0.0472367
0.98052	0.0506958	0.872975	0.00842836	0.58304	-0.0719741	0.983399	0.0760351	0.889318	0.0259646	0.901542	-0.0210423	0.919777	-0.000246587	0.997616	0.00545195	0.97215	0.0680536	0.896027	-0.082716	0.913014	0.0198833	0.982779	0.00436438
0.8987	-0.0306438	0.777349	0.0357168	0.993842	-0.0186939	0.796263	0.0604548	0.937159	-0.00642507	0.973899	0.0100293	0.518367	0.0586452	0.899921	-0.0212803	0.797488	0.0963864	0.891391	0.416575	0.731572	-0.00113924	0.983	-0.00772399
0.783169	0.111027	0.814173	-0.0353263	0.759859	0.0408002	0.999224	0.0313448	0.00118708	0.125878	0.973899	0.0530165	0.975054	0.050363	0.927723	0.047339	0.801588	0.110091	0.835272	0.14371	0.580537	0.00185558	0.946501	0.0108804
0.921951	0.0465501	0.798551	-0.021638	0.964494	-0.0586636	0.929834	0.0384427	0.54288	0.0335146	0.980942	-0.0381936	0.758228	-0.00102811	0.921233	0.00121351	0.813973	0.320107	0.805013	0.236258	0.642634	-9.61071e-05	0.744136	0.0121131
0.978933	-0.0293777	0.880174	0.0294395	0.819182	-0.0387996	0.796263	-0.0811693	0.849601	-0.0139056	0.980942	-0.00464816	0.903641	0.0192366	0.990621	0.0106265	0.963917	-0.0109491	0.965005	0.0493604	0.912318	0.00969405	0.691555	-0.0305225
0.531118	-0.0951816	0.984553	-0.0856402	0.57548	-0.0397464	0.601898	-0.0762586	0.96398	-0.0409316	0.982608	-0.0273063	0.808724	0.0675091	0.990621	-0.0521263	0.348206	-0.292305	0.972995	-0.445038	0.814079	-0.0368983	0.515556	-0.00669114
0.477372	-0.16915	0.484665	-0.266245	0.320581	-0.313024	0.701631	-0.365495	0.850454	-0.0347646	0.991361	-0.161884	0.919777	-0.131559	0.904322	-0.174352	0.572042	-0.612653	0.979248	-1.74801	0.61998	-0.0380851	0.610326	-0.100446
0.182376	-0.0507663	0.775043	0.0327108	0.996395	-0.0242931	0.701631	-0.0600455	0.978384	-0.0307371	0.969728	0.0192891	0.908823	-0.02298	0.990621	0.0426498	0.837304	0.211838	0.977254	-0.0289457	0.860961	-0.00229096	0.636337	0.00201066
0.619172	0.159896	0.740301	0.148962	0.591628	0.00802931	0.986835	0.219255	0.967721	-0.0540764	0.980942	0.0478014	0.940755	0.101605	0.997616	-0.000676649	0.902645	0.0949054	0.746278	0.685798	0.912318	0.0461489	0.741693	0.0280753
0.557211	-0.111106	0.976684	0.0236105	0.58304	-0.0396106	0.999224	-0.0161775	0.0235171	-0.0655476	0.920661	-0.0403126	0.903641	0.0115196	0.997616	0.00598323	0.781961	-0.25951	0.979248	-0.0514122	0.760314	-0.0217535	0.965263	0.00924358
0.171383	0.0350032	0.751492	0.0969425	0.642062	0.0774963	0.999224	0.053937	0.908561	0.0224886	0.879567	0.0344307	0.91839	0.0122472	0.823125	0.123971	0.20572	0.50969	0.990278	0.0189236	0.735962	0.0172342	0.515556	0.0135982
0.769934	-0.0378671	0.798551	-0.0188322	0.97353	-0.0302408	0.992665	-0.00845226	0.960605	-0.0103644	0.963007	-0.010338	0.477453	-0.0899413	0.997616	-0.00609201	0.99725	-0.191899	0.94887	-0.344844	0.914768	0.00991955	0.948251	-0.0146092
0.663155	0.0325681	0.86152	0.0223874	0.854975	-0.0447183	0.983399	0.0383958	0.655262	0.032075	0.901542	0.0837075	0.645345	-0.04299	0.997616	0.0204109	0.982206	0.123507	0.94887	-0.074991	0.800269	-0.00326066	0.768462	0.011938
0.872191	0.0627114	0.763525	0.0254689	0.380345	-0.18248	0.986835	0.100926	0.717335	0.015648	0.901542	0.0306096	0.931506	-0.0242505	0.859413	0.0386012	0.854806	-0.354687	0.990311	-0.178636	0.24491	0.0551901	0.776419	-0.0194643
0.951257	-0.052217	0.908419	0.0435258	0.743481	-0.0493018	0.796263	0.0810356	0.953074	0.0215387	0.99703	0.0241034	0.743215	-0.0923935	0.390831	0.0775846	0.981245	0.134639	0.990311	-0.238095	0.830991	0.00140054	0.800604	0.00358717
0.745425	-0.0630839	0.798551	0.0650473	0.591628	0.0333444	0.999224	-0.0140328	0.978384	-0.000655613	0.973899	-0.0205904	0.518302	0.0170908	0.990621	0.0160462	0.929292	-0.084074	0.952754	-0.0623078	0.799058	-0.0216112	0.965263	0.00675527
0.981221	0.0394025	0.897737	-0.0994355	0.757891	-0.0536017	0.986835	0.002021	0.945789	0.00400523	0.901542	0.0308538	0.919777	-0.0443343	0.823125	-0.0469024	0.97215	-0.114813	0.94887	0.105047	0.970436	-0.0267345	0.97324	0.0137088
0.74596	-0.021734	0.907484	0.00258802	0.862899	0.0248914	0.983399	0.0973439	0.045776	-0.0611786	0.750534	-0.0366018	0.504784	0.0176012	0.869482	-0.0394471	0.589154	-0.124985	0.965005	0.159605	0.753509	-0.00271715	0.182453	0.02076
0.822486	0.0312033	0.763525	0.0536617	0.66104	0.0346471	0.983399	-0.0998195	0.531411	0.0406796	0.00867545	0.0713845	0.922824	-0.00593759	0.707595	0.113553	0.722917	0.346458	0.746278	0.141414	0.820249	0.00399066	0.218021	-0.0393669
0.625979	0.0778557	0.808295	0.0662375	0.959567	0.0428383	0.995238	0.0319096	0.694675	0.0772185	0.953157	0.0240606	0.930716	-0.0585003	0.997616	0.00904759	0.817891	-0.359092	0.965005	0.443021	0.736579	-0.0016128	0.800494	0.0384832
0.705641	-0.0521606	0.519472	0.0926493	0.993842	-0.0457881	0.986835	0.0971064	0.967721	0.00234449	0.963007	-0.0310949	0.915223	0.0126795	0.823125	-0.0532298	0.97215	0.0578595	0.880844	0.250289	0.865724	-0.00017377	0.942223	0.0116613
0.951257	0.102321	0.751492	0.0289734	0.709043	0.0991803	0.456242	0.141559	0.452129	0.0456255	0.706193	0.0488072	0.768647	0.0276168	0.997616	0.0642328	0.080187	0.58064	0.990311	0.384319	0.983978	0.045732	0.993107	0.0749554
0.84505	0.0607234	0.970069	-0.0709895	0.918463	-0.0943162	0.999224	0.000441579	0.7689	-0.0431962	0.955164	-0.0025767	0.963315	-0.000594339	0.863586	-0.0293932	0.963917	-0.262241	0.990311	0.0164785	0.860961	0.0123042	0.993803	-0.0190319
0.281906	0.141385	0.945642	0.0522519	0.400156	0.141426	0.536944	0.0429024	0.893121	0.000735041	0.99703	0.0150774	0.933607	0.0860575	0.912573	0.0502693	0.992779	0.108414	0.753582	0.143462	0.905014	0.0129753	0.56812	0.0287801
0.371955	-0.0785928	0.893155	0.0247669	0.799703	-0.0968187	0.991882	0.0665166	0.521084	-0.0648815	0.955164	0.0347444	0.964722	-0.0143659	0.601456	-0.0530438	0.956042	-0.36204	0.931915	0.00736528	0.968051	-0.00803057	0.720382	0.00865711
0.991406	-0.011087	0.999306	0.0279588	0.91531	0.114877	0.796263	-0.0885339	0.883137	-0.0398938	0.963007	-0.0247214	0.808724	-0.0073209	0.860309	-0.0326778	0.963917	-0.260599	0.701373	0.200038	0.481786	0.00411882	0.943375	0.00757714
0.605588	-0.073875	0.899556	0.016643	0.918463	-0.0320329	0.983399	-0.0989498	0.893121	0.0329796	0.963007	0.0191608	0.650953	0.00811009	0.990621	0.0648472	0.97215	0.0583218	0.835272	0.125851	0.736579	-0.0119743	0.249014	-0.00341555
0.220283	-0.155214	0.908419	-0.065741	0.882487	-0.162344	0.999224	0.0010901	0.54288	-0.111002	0.963291	-0.0350856	0.908823	-0.0507151	0.997616	-0.122762	0.97215	-0.52924	0.979248	-0.321109	0.852933	-0.0884111	0.800494	-0.0994479
0.84505	0.0664674	0.908419	0.0460734	0.857114	0.0203062	0.999224	0.0935535	0.968999	0.0145474	0.973899	-0.0473112	0.2533	-0.0649238	0.968002	0.079313	0.974248	0.134521	0.603419	0.244323	0.912318	-0.00578902	0.955559	0.0219465
0.582096	0.0635284	0.976808	-0.0105311	0.906448	-0.0446152	0.983399	0.0742184	0.889318	-0.00473194	0.901542	-0.049011	0.908823	0.0566111	0.823125	-0.0752825	0.348206	0.484805	0.450984	-0.475996	0.961074	0.0109008	0.983	-0.00316813
0.951257	0.128793	0.798551	-0.0411165	0.730006	0.0652313	0.536944	0.146923	0.608008	-0.0329534	0.982608	0.00583621	0.691372	-0.0016806	0.997616	0.00239679	0.884201	-0.174886	0.979248	0.114672	0.424496	0.00735146	0.654715	0.0270124
0.803722	0.0129669	0.519472	0.313963	0.415043	0.183225	0.999224	-0.0302742	0.66984	-0.0882843	0.963007	0.0669855	0.88129	0.0609277	0.997616	-0.0412552	0.928692	0.0165533	0.797847	1.17822	0.942532	0.0296964	0.691555	0.0683127
0.810581	-0.0893741	0.595247	0.0625364	0.857114	-0.0431084	0.999224	0.0930823	0.730968	0.0195503	0.963007	0.0243637	0.568659	0.0477039	0.337131	-0.106347	0.969219	-0.0825822	0.965005	0.348904	0.802247	0.00479295	0.99861	-0.000367681
0.896936	-0.0253773	0.775073	0.0117594	0.984108	-0.0218372	0.897806	0.00753635	0.339209	0.0498181	0.99703	0.00566852	0.882094	-0.0242307	0.840774	0.0446251	0.971308	-0.201784	0.79797	0.120724	0.706258	-0.00637895	0.867804	-0.00595373
0.900384	0.0126084	0.980402	0.0422981	0.990464	-0.0449356	0.992665	-0.0854317	0.68548	-0.135624	0.980942	-0.0260358	0.899974	-0.0330584	0.979479	-0.0774341	0.974248	0.190627	0.835272	-0.0468467	0.669605	-0.0240127	0.827028	-0.0287077
0.976361	-0.0199801	0.880174	0.0427456	0.673453	-0.014778	0.999224	0.0151445	0.768606	0.029403	0.908554	0.00304334	0.674285	0.0119348	0.997616	0.00206867	0.801588	-0.143738	0.965005	0.146106	0.759444	-0.0121303	0.919077	0.013079
0.591707	0.0371979	0.751492	-0.0439195	0.841392	-0.0247065	0.796263	0.0794044	0.981327	-0.0264162	0.984696	-0.0109977	0.919777	0.0125688	0.642039	0.0513805	0.97215	-0.158017	0.831322	0.119133	0.962086	-0.00142459	0.768462	-0.00111581
0.783169	-0.0191638	0.814173	0.050922	0.943717	-0.108435	0.865083	0.116477	0.976596	0.026079	0.955164	0.0957345	0.624077	0.0443691	0.997616	0.0553855	0.958659	0.316869	0.835272	0.688253	0.804138	0.0386024	0.993803	0.00912002
0.395338	-0.0218054	0.976684	-0.0223084	0.923313	-0.0815588	0.983399	-0.0183447	0.897022	-0.046448	0.980942	-0.0231168	0.899974	-0.0459426	0.927723	-0.00279868	0.963917	-0.168625	0.94887	-0.0582135	0.731572	-0.010845	0.752553	-0.0247168
0.911229	-0.0926781	0.632003	-0.0497753	0.759859	-0.0587585	0.999224	-0.0689002	0.902101	-0.025337	0.963291	-0.0521655	0.645345	0.000971009	0.997616	-0.014398	0.902645	-0.357305	0.746278	-0.360641	0.882968	-0.0165102	0.875791	0.020705
0.822486	-0.0748831	0.816155	0.0909919	0.356378	-0.0583067	0.796263	0.0728637	0.650059	-0.0402433	0.901542	0.0198034	0.940755	-0.0217222	0.743816	-0.0169542	0.929292	0.0683795	0.826398	0.205129	0.825234	0.0121214	0.993803	0.0173791
0.371955	0.0717464	0.776801	0.0224918	0.522964	0.096324	0.99104	0.0310924	0.972839	0.101044	0.963007	0.0620492	0.256868	0.0701617	0.836457	0.0261972	0.408156	0.550759	0.835272	-0.277528	0.825261	0.0314613	0.00171651	0.0462108
0.940227	0.128178	0.775043	-0.000912127	0.906448	0.0769463	0.987244	0.0628454	0.752749	0.062555	0.969728	-0.0450984	0.822776	0.0245757	0.997616	0.00362361	0.995139	-0.103152	0.979248	0.202565	0.635479	0.0250135	0.955559	0.017545
0.84505	0.0986701	0.976684	0.031534	0.86805	0.124355	0.983399	0.0416817	0.868487	0.0101388	0.955164	0.0220666	0.974221	-0.0116692	0.997616	0.0105398	0.97215	0.167422	0.94887	0.118688	0.864988	0.0092943	0.758656	-0.00858083
0.916615	-0.00616498	0.94619	-0.0953449	0.591628	-0.0746987	0.999224	-0.0543341	0.509209	0.0413177	0.980942	0.106102	0.861027	0.0314202	0.823125	0.0663144	0.749634	-0.147572	0.952754	0.10616	0.362069	-0.0329075	0.943375	0.016155
0.619172	0.0172747	0.933416	0.019317	0.621004	-0.0203747	0.999224	0.0116117	0.670371	0.00327329	0.980942	-0.0142271	0.727869	-0.0355931	0.990621	0.0100781	0.781961	-0.0760658	0.71659	-0.238097	0.825261	-0.00390877	0.741693	-0.0406917
0.98419	0.0353694	0.976684	0.0517568	0.776499	0.114716	0.967898	0.0336768	0.958888	-0.0394491	0.00109686	0.175461	0.879334	0.0506361	0.733605	0.138639	0.237821	0.285389	0.822998	0.290729	0.144047	0.00715149	0.973882	0.0440182
0.803385	-0.0976528	0.976684	0.00166244	0.392622	0.0118637	0.983399	0.00158666	0.981327	-0.0141608	0.969728	0.0373379	0.477453	-0.00928614	0.997616	0.00142933	0.88848	-0.145734	0.746278	-0.310167	0.635018	-0.0100892	0.943375	0.014295
0.878636	-0.0181933	0.802073	0.0717078	0.494772	0.0806077	0.987244	0.0244648	0.967721	0.0115107	0.955164	-0.0333566	0.463678	0.0117648	0.840774	0.0515489	0.974248	0.0591943	0.965005	0.00703719	0.736579	-0.00831239	0.97943	0.0132138
0.946878	-0.00469136	0.92259	0.0377221	0.886136	0.0433829	0.956796	-0.147642	0.837204	-0.00785745	0.991361	0.0132503	0.385483	0.109355	0.997616	0.0414658	0.968294	-0.0177951	0.0196	-0.183927	0.912318	-0.0107328	0.98834	0.0223474
0.991406	0.0423004	0.976684	-0.0356597	0.748035	-0.0348119	0.456242	-0.17713	0.765172	-0.0554091	0.901542	0.0567997	0.940755	0.0142557	0.668023	-0.0177714	0.884201	-0.338044	0.972995	-0.101795	0.904442	-0.0317496	0.840707	0.0229571
0.398254	-0.14322	0.761102	-0.134949	0.743481	-0.0404568	4.01792e-11	-0.281015	0.509209	-0.127933	0.95612	-0.0268811	0.808724	-0.0629738	0.823125	-0.116175	0.963917	-0.316252	0.84323	-0.204141	0.555628	-0.0683653	0.812675	-0.0332661
0.458792	0.119118	0.765114	0.0234934	0.249623	0.242259	0.999224	0.0628338	0.650573	-0.0169931	0.99703	0.023187	0.771079	0.0331512	0.86452	-0.0208275	0.989062	0.185896	0.835272	-0.00726177	0.772621	8.42276e-05	0.636337	0.0451289
0.921984	-0.0337473	0.921922	-0.00034033	0.87672	-0.0636465	0.741436	-0.0806581	0.630293	-0.102408	0.969728	-0.0240531	0.996393	0.00170634	0.911126	-0.0858681	0.343573	-0.269479	0.983614	-0.215688	0.966847	-0.000608039	0.868007	-0.0291581
0.971962	0.00252998	0.657674	0.0558951	0.631812	0.073155	0.999224	-0.0135994	0.660038	0.022616	0.973899	0.00342174	0.908823	-0.00507009	0.742859	0.0286849	0.88848	0.452592	0.379804	0.0842763	0.877912	0.00992172	0.97324	-0.000670218
0.762634	-0.0704049	0.881817	-0.0358086	0.886136	-0.0534457	0.999224	-0.0381031	0.689917	-0.0205554	0.901542	0.027051	0.660997	0.00211863	0.514475	-0.0831342	0.97215	0.106987	0.753582	0.0606936	0.988262	-0.0129868	0.965263	-0.00915978
0.371955	-0.0595168	0.899556	0.028923	0.778766	0.0734302	0.999224	-0.126599	0.660038	-0.0103444	0.649705	0.0687891	0.674285	-0.115713	0.951292	-0.0449819	0.662471	0.0148116	0.979248	-0.387227	0.381501	-0.0174257	0.671208	-0.0540777
0.605588	0.119686	0.761102	0.0709961	0.591628	0.112922	0.986835	0.0576262	0.877687	0.0487745	0.994091	0.0458685	0.948931	0.0487545	0.997616	0.0411968	0.98808	0.939396	0.252339	0.79228	0.0192511	0.0519161	0.515556	0.0887633
0.155289	-0.17825	0.770622	0.22467	0.971041	0.0313269	0.999224	0.00413312	0.691606	-0.0409375	0.920661	0.00158933	0.808724	0.0239194	0.891908	-0.0901075	0.97215	-0.100807	0.997649	-0.204871	0.996246	-0.0155677	0.827028	0.0462308
0.668107	0.0116812	0.713881	0.0855549	0.900181	0.107258	0.999224	-0.0619409	0.578693	0.0249963	0.980942	0.00345528	0.983335	0.0223539	0.951292	-0.0107875	0.974248	-0.0856309	0.919952	-0.0901259	0.890119	0.0228452	0.00550286	0.0510434
0.947528	0.0686091	0.933416	0.0853536	0.416632	0.0706847	0.983399	0.0296058	0.912508	0.0354046	0.963007	-0.00566466	0.812383	-0.0989647	0.990621	0.0723652	0.820623	0.324854	0.94887	-0.43622	0.817237	0.0189022	0.896809	-0.037846
0.737149	-0.0210875	0.880174	0.0349936	0.450262	0.111127	0.734987	-0.0596081	0.850454	0.00263933	0.980942	0.0228743	0.996733	0.00188963	0.864316	-0.0315905	0.974248	0.114855	0.964133	0.21672	0.717721	-0.00389889	0.960271	0.0255229
0.82456	-0.0535832	0.657674	-0.117135	0.917495	0.0474265	0.903662	-0.0134184	0.890723	-0.039714	0.901542	-0.0776701	0.996733	0.0186847	0.997616	-0.0230747	0.988858	0.175433	0.774218	-0.496895	0.943809	-0.0178817	0.827028	-0.0207188
0.418032	0.0492619	0.976684	-0.0296275	0.925484	0.0330066	0.741436	0.0269521	0.912508	0.0320813	0.518307	-0.0486712	0.674285	0.010915	0.823125	0.0258652	0.929292	0.212803	0.955588	-0.0132343	0.800269	-0.0118626	0.943375	-0.00838848
0.495611	-0.0280773	0.998983	0.0238928	0.842074	-0.0697328	0.991882	0.000579034	0.509209	0.06959	0.835036	-0.0221157	0.927682	0.0708119	0.997616	0.0177133	0.88848	-0.0334431	0.979248	0.0858976	0.825261	0.0126294	0.903723	-0.00705803
0.418032	-0.0622158	0.742922	0.10816	0.523095	0.046666	0.986835	-0.061031	0.937159	0.0981973	0.637159	0.0780206	0.808724	-0.0141472	0.968002	0.0652776	0.974248	-0.071831	0.979248	0.327613	0.98133	0.0127954	0.97324	0.0260801
0.482624	0.249346	0.713881	-0.147915	0.985319	0.126458	0.921679	0.0821209	0.751165	0.0100481	0.955164	0.0209331	0.854935	0.110492	0.997616	0.077371	0.97215	0.774785	0.972995	0.0733178	0.562075	-0.0143494	0.827028	0.0382619
0.487638	0.0401637	0.974896	0.00834791	0.775862	0.0232187	0.966876	-0.00123133	0.83595	-0.0681068	0.901542	0.045238	0.933059	-0.0144353	0.858468	0.034958	0.974248	0.0505647	0.79797	0.139646	0.605205	0.00306123	0.718851	0.000653794
0.969881	0.051066	0.961967	0.000397036	0.699073	-0.0102998	0.991882	-0.0559692	0.932308	0.0308528	0.980942	-0.0444845	0.674464	0.0199776	0.889423	-0.0689329	0.997455	-0.0387637	0.884011	-0.368483	0.235686	-0.0280558	0.907275	0.0230018
0.531118	-0.0653314	0.742922	-0.0574024	0.530842	-0.0906447	0.672947	-0.0652753	0.816604	-0.0201388	0.980942	-0.0573928	0.912779	-0.0122845	0.739356	-0.0107879	0.781961	-0.349297	0.972995	-0.0927279	0.943683	-0.0042166	0.919077	-0.00295826
0.102261	-0.100485	0.519472	0.0664358	0.307216	0.10531	0.967898	-0.0579352	0.751165	0.0643155	0.908554	0.0425838	0.866675	0.0188996	0.997616	-0.0362303	0.844309	-0.073106	0.947679	-0.022036	0.887241	0.0026533	0.741693	-0.000558362
0.658186	-0.0990495	0.109994	0.0866404	0.918463	-0.0502408	0.983399	0.0693948	0.547591	0.00114292	0.915858	0.034741	0.91839	0.0179625	0.261719	0.096708	0.982054	-0.158833	0.924579	0.0414055	0.96759	0.00244234	0.955559	0.000819163
0.371955	0.093484	0.775043	0.0651746	0.995015	0.0153919	0.999224	0.135737	0.114529	0.0767513	0.00429307	0.128009	0.743215	0.0373528	0.997616	0.0287744	0.969219	0.324606	0.79797	0.00999436	0.555628	0.0284138	0.866108	0.0667951
0.572383	-0.0267767	0.854379	0.0193481	0.857114	0.0539765	0.865083	-0.108012	0.66984	-0.0236116	0.99703	8.1038e-05	0.88129	-0.0251051	0.997616	-0.0468044	0.948154	0.0544688	0.90205	-0.00285135	0.97961	0.0118896	0.965263	0.000828852
0.878636	0.0568983	0.761102	0.0418551	0.857114	0.0736948	0.974938	-0.0105408	0.960605	0.00481391	0.955164	-0.00307877	0.908823	0.0203071	0.997616	0.0325244	0.820623	-0.033376	0.603419	0.479157	0.45606	0.0183713	0.986004	0.0123897
0.741714	-0.020738	0.855645	-0.0289596	0.918463	-0.00552632	0.909684	-0.0845458	0.956626	-0.0309801	0.908554	-0.0761097	0.915223	0.00682045	0.990621	0.00938297	0.936503	0.0781938	0.797847	0.0878504	0.860961	-0.0140121	0.827028	-0.0143791
0.404364	-0.155489	0.98158	0.0777682	0.984037	-0.0360689	0.999224	-0.0624478	0.509209	-0.0950643	0.832473	0.082028	0.84148	-0.0750098	0.997616	-0.0202148	0.963917	-0.200838	0.979248	-0.392609	0.144047	-0.00357256	0.704457	-0.0550449
0.951257	0.00293578	0.92259	-0.0563574	0.858112	0.0169089	0.994749	-0.0202113	0.61083	0.0539447	0.965428	0.016765	0.918586	0.0116871	0.997616	-0.0120095	0.977744	-0.13668	0.964133	0.146476	0.667304	-0.00328161	0.965263	0.0147194
0.663501	-0.0370364	0.777349	0.0217941	0.982832	0.0273228	0.999224	-0.0657493	0.69383	-0.0189321	0.99703	-0.00349313	0.504779	0.0196009	0.978519	-0.00132874	0.88848	0.114639	0.79797	0.078453	0.502817	-0.00772722	0.889563	0.0120131
0.951257	-0.00454555	0.908419	0.0118248	0.772455	0.0621561	0.999224	0.000165697	0.807721	0.0358796	0.929932	-0.0401764	0.533707	-0.0831505	0.997616	0.000458141	0.974248	0.117562	0.952754	-0.209677	0.176095	0.0103185	0.572116	0.0462293
0.783169	-0.0997771	0.657674	-0.404699	0.294388	-0.32809	0.796263	-0.306749	0.967721	-0.0114023	0.906945	-0.200064	0.91839	-0.172326	0.997616	-0.107855	0.658285	-0.897023	0.979248	-1.37492	0.943789	0.0112622	0.572116	-0.118232
0.857284	-0.086724	0.999306	-0.00243045	0.918463	0.00530006	0.00192928	-0.138861	0.880536	0.0238599	0.998405	-0.00640686	0.645345	-0.0108841	0.997616	0.00157213	0.97215	0.236963	0.904345	-0.147159	0.97961	-0.0066829	0.960271	0.00161678
0.732261	-0.0132088	0.880174	-0.0158149	0.959567	0.0431395	0.90024	0.0572606	0.57369	0.0324027	0.969728	0.00242693	0.908823	-0.0621748	0.813618	0.121178	0.963917	-0.05038	0.955588	-0.168955	0.942532	-0.0154418	0.965263	-0.0085949
0.665308	-0.073921	0.970069	-0.028476	0.414319	-0.0488857	0.999224	0.088812	0.620068	-0.00106609	0.969728	0.0222581	0.808724	0.00198431	0.856213	-0.00804789	0.902645	-0.0413322	0.972995	-0.201456	0.731572	0.000972822	0.765259	-0.0110549
0.921951	-0.00752016	0.976684	-0.0251109	0.790993	0.00134024	0.999224	-0.0527375	0.880536	-0.0283915	0.980942	-0.00728273	0.674464	-0.0248397	0.601456	-0.0762979	0.977744	-0.269937	0.746278	0.197863	0.942532	-0.00797116	0.965263	0.000361641
0.990925	-0.00850108	0.742922	0.00901846	0.868829	0.0165179	0.999224	-0.0495303	0.675744	-0.0764747	0.901542	0.0167864	0.645345	-0.0470731	0.863586	0.00310812	0.99725	-0.0829652	0.753582	-0.0792416	0.819378	-0.0174241	0.850019	-0.0413363
0.69654	-0.0271992	0.984553	0.00318309	0.743481	0.0113841	0.986835	-0.0264869	0.951255	-0.0268312	0.991361	-0.0114465	0.2533	-0.0909216	0.997616	0.0345071	0.97215	-0.0226656	0.820773	-0.0788465	0.367311	-0.0299371	0.654715	0.0372509
0.969957	-0.0563717	0.751492	0.0519787	0.973412	0.0154873	0.999224	0.019231	0.00175987	0.0635067	0.982086	-0.0336278	0.808724	0.0179839	0.823125	0.0472903	0.929292	-0.0227804	0.952754	-0.0726092	0.367311	0.0366631	0.691555	0.0225282
0.000782381	0.301531	0.798551	0.0534641	0.993049	0.0178172	0.731714	0.134769	0.547591	-0.0627425	0.998405	-0.0116789	0.941491	0.114511	0.840774	0.0774752	0.792206	0.0745678	0.820773	0.146316	0.97961	0.022895	0.866726	-0.0162767
0.878636	-0.0367737	0.718641	-0.0742317	0.523095	-0.181334	0.983399	0.0429156	0.859182	0.0395338	0.690949	-0.0390348	0.651954	-0.0271224	0.997616	-0.0706965	0.432716	-0.164913	0.947679	-0.292539	0.933034	0.0029239	0.97324	-0.0249182
0.803722	-0.0897312	0.855645	0.0193251	0.91323	0.0106372	0.741436	-0.11901	0.830658	0.0426703	0.901542	0.0394442	0.908823	-0.0605622	0.840774	0.0626058	0.831622	0.200915	0.952194	-0.153564	0.877617	0.00670394	0.765259	-0.0131337
0.826114	0.00551566	0.856975	0.00448206	0.815758	-0.0953696	0.999224	0.0382782	0.809776	-0.0152301	0.982608	-0.0824734	0.686473	-0.0603913	0.995696	0.0106247	0.820623	-0.0258447	0.924579	-0.207547	0.606636	0.00848695	0.97943	-0.00771851
0.846035	-0.0231486	0.976684	-0.0122721	0.58304	-0.12619	0.648646	0.0509407	0.951255	0.0365896	0.980942	0.00375551	0.256868	0.0950644	0.997616	0.0114308	0.933678	0.161299	0.919952	-0.150159	0.855344	-0.00369153	0.966185	0.0291289
0.315074	0.107434	0.809538	0.0131869	0.621004	-0.0587873	0.720502	0.115375	0.724558	-0.0286867	0.991763	-0.00161103	0.808724	0.00730121	0.997616	0.0542182	0.902645	0.100088	0.965005	0.143466	0.983609	-0.0171209	0.654715	0.0263111
0.598828	-0.0257501	0.771191	-0.0796401	0.800625	0.0541981	0.796263	-0.12214	0.967721	0.0256913	0.953157	-0.0263611	0.79257	0.000186684	0.899921	0.00656713	0.733604	-0.173619	0.990311	-0.0205369	0.753509	-0.0106785	0.869875	0.00761981
0.94877	0.0511785	0.814173	0.070672	0.831995	0.000799688	0.771604	0.0842286	0.547591	0.0264914	0.980942	0.010728	0.919777	0.000660721	0.823125	0.0544385	0.820623	0.21162	0.94887	0.108163	0.218867	0.0266637	0.662157	0.0162426
0.84505	-0.0228837	0.531392	-0.0997879	0.743481	-0.0591159	0.999224	-0.00699682	0.596622	0.0763909	0.955164	-0.0454025	0.822776	-0.0078471	0.924498	-0.0700658	0.95924	-0.0104558	0.628425	-0.250347	0.983978	-0.00297264	0.691555	-0.00404402
0.942428	-0.0710118	0.945642	0.0288845	0.985319	-0.00137154	0.796263	0.0776841	0.912508	-0.0247828	0.99703	0.00622767	0.726881	-0.00625872	0.899921	0.0573577	0.174544	0.44532	0.979248	0.0428059	0.717721	0.0131605	0.965263	-0.00394499
0.91157	-0.000352722	0.9873	-0.0185486	0.514928	-0.103157	0.999224	-0.0224143	0.994787	0.0115481	0.901542	-0.0457109	0.989944	-0.01225	0.997616	-0.0066258	0.72952	-0.415095	0.797847	-0.00773254	0.636614	0.00253372	0.741693	-0.0124323
0.735733	0.0376671	0.948875	0.0963286	0.576219	0.0716956	0.991882	0.0760554	0.54094	0.071962	0.955164	0.00198094	0.908823	0.0458204	0.869918	0.0724196	0.781961	0.276604	0.362764	0.522142	0.982961	0.0248889	0.507925	0.0279589
0.733586	-0.112315	0.897737	-0.0372464	0.888489	-0.0521878	0.903662	-0.0569421	0.921304	0.035132	0.626218	-0.117283	0.941999	-0.0217319	0.899921	-0.0362846	0.675611	-0.38151	0.94887	-0.259959	0.279083	0.0155121	0.741693	-0.00767429
0.514967	0.0668471	0.740301	0.0523333	0.772455	-0.0184525	0.991882	-0.0227076	0.70483	0.00482925	0.955164	-0.00954704	0.805403	-0.0197344	0.997616	-0.025824	0.781961	-0.51281	0.746278	-0.122958	0.985318	-0.00808285	0.800494	0.0163607
0.822486	0.0648074	0.976684	0.0625201	0.914302	0.0611645	0.0431321	0.0741571	0.985559	0.00990336	0.955164	0.0118148	0.999751	0.0906206	0.997616	0.0413666	0.88848	0.0982991	0.983614	0.0802625	0.87103	0.031043	0.800604	0.0267467
0.91157	-0.0637222	0.775073	0.115596	0.962825	0.0218791	0.991882	0.0394535	0.951255	-0.0445649	0.971996	-0.0317774	0.996733	0.0584387	0.891515	0.0459165	0.963917	0.033702	0.79797	0.305094	0.401052	0.00373947	0.919077	-0.0136105
0.669533	0.0169366	0.578458	-0.139887	0.982052	0.100403	0.266386	-0.217625	0.578693	0.0340696	0.0139415	-0.114135	0.727869	0.0182511	0.997616	0.00467998	0.97215	-0.0416263	0.990311	-0.176966	0.838347	-0.00521339	0.97943	-0.0298383
0.738606	0.0544846	0.798551	-0.0897945	0.550753	-0.0534143	0.903662	0.121326	0.547591	0.037238	0.901542	-0.0232513	0.895717	0.0361819	0.800796	0.0242946	0.851327	-0.394498	0.979248	-0.0652286	0.87103	0.00287129	0.741693	-0.00860836
0.969881	0.145071	0.763525	-0.019733	0.948178	-0.105082	0.999832	0.128383	0.908561	-0.0477676	0.963007	-0.0279095	0.861027	-0.0941299	0.997616	-0.0814288	0.797488	-0.519704	0.94887	-0.0705037	0.213348	-0.0161375	0.827028	-0.0324464
0.981609	-0.041929	0.761102	0.100436	0.735249	0.00669894	0.903662	0.0630599	0.868487	-0.00402633	0.00305914	0.122146	0.999289	0.00940521	0.827178	0.0643213	0.781961	0.365398	0.948725	-0.0199708	0.736579	0.0191723	0.56812	0.0400558
0.572383	0.0462986	0.208069	0.118749	0.984037	0.0463213	0.999224	-0.0104505	0.984638	-0.0149004	0.987787	0.00331984	0.908823	0.0392819	0.823125	0.0201803	0.836223	-0.179627	0.955049	0.133821	0.598316	-0.002823	0.517806	0.0251254
0.514967	0.0402878	0.632003	-0.102531	0.554085	-0.0655025	0.983399	0.0988648	0.509209	0.0241442	0.929932	-0.0493209	0.68743	0.0116307	0.997616	0.00827636	0.97215	-0.0742772	0.991957	0.0311153	0.943809	0.00649472	0.758656	-0.0276462
0.88413	0.138572	0.854379	2.6156e-05	0.776333	-0.109041	0.999224	0.15509	0.868487	-0.0453898	0.955164	-0.0210023	0.726083	-0.074109	0.919305	-0.111276	0.907917	0.214288	0.990311	-0.0599384	0.515297	0.0010874	0.943375	-0.0140963
0.82253	0.0924485	0.791057	-0.0569466	0.320581	0.0745823	0.746792	-0.0281232	0.584402	0.0607681	0.901542	-0.0101421	0.941999	0.0554772	0.739356	0.026208	0.95924	0.0449327	0.889094	-0.0400623	0.864988	-0.00694539	0.998848	-0.00819664
0.371955	-0.034974	0.798551	0.0700797	0.982832	-0.0171213	0.999224	0.0293916	0.912508	0.0111122	0.96494	0.0248083	0.866675	0.0694747	0.870624	-0.0296838	0.97215	-0.0863688	0.805013	-0.0416839	0.624431	0.0109039	0.872046	-0.0205793
0.780653	-0.0813789	0.976684	0.0299963	0.591628	0.147406	0.991882	-0.13781	0.900165	0.0214172	0.980942	0.047842	0.886903	-0.00321039	0.844214	-0.00976583	0.963917	0.0127808	0.90205	0.260941	0.731572	0.00698662	0.838881	-0.00441954
0.911229	-0.015019	0.976684	0.0269117	0.996395	-0.0290984	0.442203	0.14808	0.95131	-0.0238338	0.963007	-0.0121096	0.944305	-0.0112551	0.997616	0.00211925	0.813973	0.294488	0.979248	0.0144587	0.379528	0.00853462	0.947755	-0.015483
0.628022	0.0433377	0.933416	0.0767868	0.748035	-0.0621365	0.991882	0.0713928	0.991429	-0.0160182	0.901542	-0.00676496	0.758228	-0.0198466	0.823125	0.0506158	0.806329	-0.16939	0.835272	0.144977	0.643886	-0.0279519	0.965263	-0.0156057
0.442169	0.210102	0.713881	0.184169	0.447159	0.069587	0.999224	0.079215	0.889318	0.0315475	0.955164	0.0594547	0.922824	0.172189	0.997616	0.0144781	0.854806	0.794026	0.835272	1.06621	0.942532	0.01391	0.691555	0.0781474
0.783169	0.00214816	0.713881	0.0444413	0.842074	0.00297079	0.827873	0.10859	0.868487	0.0132678	0.901542	0.0684151	0.653736	-0.0714349	0.907958	-0.0567933	0.98199	-0.31481	0.990311	-0.0867311	0.942532	-0.0242398	0.97324	-0.0174138
0.725766	0.0062188	0.713881	0.120577	0.530842	0.0498494	0.991882	0.301519	0.41713	0.102831	0.971996	0.0888983	0.930716	0.00760078	0.823125	0.0876985	0.919597	0.393163	0.874372	0.0695352	0.930112	0.0489698	0.691555	0.121308
0.223552	-0.0793593	0.765114	-0.0249511	0.993049	-0.101483	0.999224	-0.0553041	0.833074	-0.0435881	0.908554	0.0123856	0.606282	-0.0211133	0.739356	-0.0299811	0.974248	-0.243694	0.794978	-0.0467508	0.132583	-0.0232715	0.636337	-0.0118868
0.565422	0.0624787	0.742922	0.0531221	0.56159	0.0687629	0.796263	0.0380305	0.886401	0.0128084	0.99703	0.0437585	0.919777	0.0118284	0.739356	0.0115431	0.801588	0.341897	0.983614	0.0126838	0.899079	0.000331737	0.907474	0.000333339
0.108752	0.106852	0.976684	-0.00465631	0.993842	0.0370887	0.991882	-0.00347825	0.670371	-0.00789577	0.901542	0.0243015	0.944678	0.0227413	0.743816	0.042963	0.813973	-0.213458	0.965005	0.672391	0.802247	0.0029522	0.691555	0.000528159
0.555561	-0.0652871	0.819948	0.0799775	0.514928	-0.107255	0.987244	-0.00566848	0.950659	-0.0347913	0.969728	-0.0472725	0.986058	-0.00594371	0.990621	-0.0339782	0.813973	-0.100585	0.896027	0.16714	0.886863	-0.0156719	0.943375	-0.0375952
0.952586	-0.0565352	0.819948	-0.0225452	0.862899	0.0106599	0.986835	-0.061898	0.868487	-0.00717431	0.832473	-0.0745989	0.908823	-0.0350435	0.978519	-0.0169299	0.844309	-0.0407089	0.924692	0.0745782	0.559507	0.026032	0.99332	-0.0338333
0.672057	-0.0198221	0.826889	0.00983527	0.897565	0.0225466	0.148726	0.101043	0.889318	-0.0222238	0.969728	0.042136	0.651954	-0.0342892	0.990621	-0.0619461	0.884201	-0.119019	0.79797	0.019293	0.529492	-0.00130179	0.85504	-0.00334518
0.749316	0.0492914	0.0070294	-0.199214	0.756094	-0.0417548	0.992665	0.00789585	0.967721	0.0712237	0.980942	-0.0584549	0.743215	0.045133	0.990621	-0.0283361	0.78427	-0.267726	0.965005	0.0873736	0.731572	0.00012317	0.97943	0.0133191
0.921951	-0.0770841	0.76165	-0.0195468	0.857114	-0.0402859	0.991882	-0.00196179	0.982288	-0.114551	0.00957582	-0.0638171	0.963315	-0.0684406	0.990621	-0.035335	0.842574	-0.0678991	0.856357	-0.206088	0.461088	-0.0015031	0.943375	-0.00743011
0.881291	-0.0126931	0.398268	0.0597171	0.772455	-0.12007	0.999224	-0.0511824	0.61083	-0.0571469	0.980942	0.00760477	0.806238	-0.0185627	0.997616	-0.0121363	0.963917	-0.0742876	0.965005	-0.256909	0.956107	0.00684769	0.768462	-0.0397741
0.171383	0.148675	0.86152	-0.0140957	0.704431	0.133953	0.999224	0.0588601	0.907592	0.0720756	0.982608	0.0191718	0.941999	0.0323502	0.997616	0.0375464	0.963917	0.36663	0.826398	0.0440936	0.555628	-0.0202382	0.97324	0.0450712
0.898975	-0.045979	0.993732	-0.0216876	0.523095	0.065756	0.999224	0.0725367	0.787348	0.0401659	0.969728	0.0150467	0.978693	0.013284	0.997616	0.009349	0.88848	0.154972	0.886334	-0.0650887	0.667304	-0.0132352	0.872046	0.00173143
0.985261	0.0741365	0.950429	-0.0030643	0.0741051	0.199508	0.999224	-0.0506745	0.807721	-0.066515	0.908554	0.0186318	0.888874	-0.077509	0.899921	0.0886684	0.418849	0.545238	0.891391	-0.407361	0.434842	-0.0452239	0.809662	0.0174942
0.442724	0.0104579	0.761102	-0.0162131	0.522964	0.0900538	0.999224	0.0991428	0.68548	0.00927937	0.980942	0.00814114	0.972277	0.001314	0.990621	-0.0640228	0.909218	-0.0809359	0.965005	-0.217232	0.502817	-0.00760854	0.875791	-0.0173548
0.572383	0.0388664	0.976684	0.0745718	0.971041	0.00682529	0.991882	0.0126971	0.847253	-0.0229728	0.901542	0.0699823	0.866675	0.122703	0.823125	0.049355	0.978521	0.241917	0.80286	0.184355	0.473105	0.00277523	0.800494	0.0287324
0.936209	-0.0249418	0.457574	0.0519598	0.483371	0.00466934	0.939056	0.0573609	0.856593	-0.0331428	0.973899	0.0257056	0.649656	0.00355153	0.990621	-0.0552393	0.929292	-0.372589	0.990311	0.214135	0.854788	0.00185191	0.965263	-0.0176031
0.88413	0.0507438	0.976684	0.0492552	0.799703	0.078247	0.999224	-0.0175333	0.814525	-0.0354972	0.901542	0.0277542	0.890374	-0.028888	0.823125	-0.0412793	0.97215	-0.0364446	0.972995	0.0850605	0.982961	-0.00111068	0.907474	0.00683547
0.925711	0.00846851	0.921922	0.0414918	0.325881	0.127475	0.865083	-0.0688002	0.907592	0.0477248	0.980942	-0.0114505	0.58888	0.00553898	0.700137	0.0584953	0.978687	0.200294	0.990311	0.215358	0.838022	0.0143312	0.800604	0.000174636
0.84505	0.0498094	0.797752	0.17437	0.553812	-0.0503693	0.999224	-0.00787248	0.889318	0.0346532	0.99703	0.0164068	0.869863	0.16175	0.997616	0.0682441	0.884201	0.470481	0.896027	0.640704	0.997626	-0.0206105	0.636337	0.0230852
0.803722	-0.0137162	0.761102	0.00810302	0.99785	0.00374013	0.999224	0.0712264	0.958888	-0.0323577	0.980942	-0.00132764	0.866675	-0.0111497	0.997616	-0.00642485	0.963917	-0.341517	0.965005	0.329605	0.943809	0.00413407	0.765259	0.002969
0.624267	-0.0197598	0.657674	0.0442035	0.743481	0.0812921	0.991882	-0.00612174	0.880536	0.0176042	0.920661	0.025011	0.899974	0.0130373	0.840774	0.0652883	0.97215	0.00124926	0.983614	0.061774	0.867173	0.000297351	0.960271	-0.00343063
0.94661	-0.126943	0.713881	0.266962	0.320581	0.103586	0.983399	-0.101448	0.768606	-0.0960753	0.99703	0.0619708	0.972277	-0.0253985	0.864316	-0.091361	0.902645	0.734086	0.835272	0.422419	0.886696	-0.0468999	0.691555	0.0238428
0.407432	-0.0268325	0.796245	0.0455473	0.973412	0.0344975	0.999224	0.0374854	0.862862	0.00394816	0.920661	0.0263489	0.771302	0.0435781	0.997616	0.0343925	0.567951	0.334471	0.955588	0.26236	0.942532	0.0144461	0.691555	0.0229802
0.885187	0.0351884	0.775073	0.120208	0.857114	0.0106156	0.999224	0.0253439	0.509122	-0.0468553	0.99703	0.0109823	0.693175	0.00896561	0.800796	0.044188	0.928692	-0.210978	0.974755	0.114776	0.996246	0.00994965	0.610283	0.0507954
0.418032	-0.170559	0.761102	-0.133955	0.423302	-0.10782	0.999224	0.0148726	0.912508	-0.0201259	0.963007	-0.07261	0.919777	-0.13586	0.997616	0.057829	0.884201	-0.693438	0.84323	-0.891615	0.97961	0.0107647	0.728078	-0.0801069
0.948316	-0.00222058	0.889467	0.0289211	0.985352	-0.0138981	0.991882	-0.0259377	0.670371	-0.00371525	0.980942	-0.055185	0.518367	-0.0541569	0.827178	-0.0278748	0.88848	0.182331	0.958298	-0.133348	0.731572	-0.00954496	0.768462	0.00700786
0.277053	0.00310244	0.713881	-0.122616	0.523095	0.0146774	0.999224	-0.104783	0.967721	0.00256142	0.877845	-0.0389852	0.674464	0.055608	0.840774	-0.0869081	0.572042	-0.371538	0.979248	0.169491	0.306903	-0.00758202	0.821831	0.010552
0.514967	0.113209	0.976684	0.0175521	0.572003	0.0530837	0.999224	-0.0247674	0.967721	-0.0152453	0.980942	-0.0119471	0.971917	-0.000453318	0.739356	0.0444331	0.929292	0.13464	0.965005	-0.024426	0.930112	0.00930202	0.768462	0.0252478
0.868792	0.0260186	0.751492	-0.144765	0.772455	-0.042737	0.983399	-0.0300126	0.799459	0.0309677	0.920661	-0.0318939	0.535486	0.0465496	0.346567	-0.147077	0.986725	-0.09006	0.952754	-0.315875	0.894908	-0.0155799	0.867804	-0.0122428
0.418032	-0.157831	0.974896	0.10318	0.99785	-0.035164	0.999224	-0.0380995	0.54094	-0.0841797	0.706193	0.104299	0.866675	-0.0658537	0.997616	0.0255447	0.936503	-0.103851	0.990311	-0.196866	0.144047	0.00201987	0.741693	-0.0367657
0.619172	-0.0682875	0.796245	0.0220182	0.629929	-0.0322932	0.999224	-0.0516784	0.531411	-0.0464314	0.901542	0.0251422	0.996733	0.0448496	0.997616	-0.0174321	0.720143	-0.348489	0.806675	-0.0483902	0.913014	-0.0122485	0.800604	0.000883409
0.804257	0.0277602	0.974896	0.061819	0.993049	0.0797278	0.999224	0.0656589	0.544943	0.0105626	0.980942	-0.0016879	0.773057	0.0459747	0.990621	-0.0747839	0.97215	0.122173	0.701373	-0.379178	0.737972	0.00784454	0.866726	0.0103259
0.371955	0.0221525	0.950429	-0.00725627	0.799703	0.0138252	0.966876	-0.00954156	0.967721	-0.0203519	0.953157	-0.00929871	0.518302	0.0150253	0.997616	-0.00514996	0.797488	-0.0187956	0.972995	0.0291622	0.943809	0.00295803	0.654715	-0.0345275
0.407259	-0.178657	0.976684	0.0488221	0.944302	0.0656227	0.999224	0.00898284	0.578693	0.0869317	0.832473	-0.0134015	0.908823	-0.0299249	0.840774	-0.0387587	0.797488	0.0180211	0.983602	-0.000490193	0.913014	-0.0159538	0.954974	-0.0176104
0.731111	-0.0315305	0.976684	0.121965	0.996395	-0.027127	0.903662	0.0917674	0.843955	-0.00102593	0.901542	0.0532599	0.978145	0.111999	0.922658	0.0257617	0.88848	0.427289	0.970178	-0.0677578	0.43849	-0.00072924	0.866726	0.0139432
0.433907	-0.0766434	0.771191	-0.0486032	0.984108	0.0331053	0.456242	-0.101677	0.581953	-0.0318177	0.980942	-0.0208283	0.2533	-0.101624	0.997616	-0.00866106	0.929292	-0.149715	0.670297	0.343158	0.973842	0.00977742	0.993803	0.00278148
0.709391	-0.131657	0.976684	0.0633583	0.266179	-0.133765	0.845446	-0.0238296	0.849601	-0.100192	0.955164	-0.0025133	0.903641	-0.0648215	0.990621	-0.00777278	0.781961	0.116759	0.931915	0.339596	0.685998	0.00429891	0.960271	-0.027669
0.780653	-0.0756479	0.632003	0.000628743	0.607059	-0.103598	0.999224	0.0210251	0.491868	-0.0636006	0.955164	0.0282809	0.903641	0.0366873	0.823125	-0.0443873	0.928692	-0.206795	0.79797	0.196111	0.884491	-0.0194676	0.904845	0.00554578
0.985261	0.0546424	0.657674	0.107744	0.522964	0.0184487	0.986139	0.134608	0.816045	0.0445284	0.955164	0.0049587	0.91839	0.0578721	0.997616	0.0300252	0.844309	-0.109916	0.406533	0.600792	0.997626	0.0359234	0.654715	0.0451025
0.780653	0.0822377	0.751492	0.09517	0.576219	-0.0718362	0.983399	0.216543	0.889318	-0.0135746	0.963007	-0.0687652	0.645345	0.0535423	0.997616	0.00525445	0.781961	0.223107	0.984736	0.103522	0.669605	-0.0267795	0.885524	0.0228185
0.822486	0.0111725	0.945642	-0.0685874	0.30795	-0.164054	0.704105	0.0946281	0.960605	0.0350463	0.879567	-0.00964826	0.000666168	0.148362	0.997616	-0.0276663	0.928692	-0.070334	0.965005	0.159101	0.825261	0.0128127	0.943375	0.0439052
0.582889	0.0236725	0.775043	0.0544084	0.812071	-0.00162254	0.999224	0.0621559	0.221864	-0.0157067	0.920661	-0.00211243	0.768647	-0.0688504	0.840774	0.0454669	0.844309	0.0989037	0.979248	0.271068	0.836015	-0.0134885	0.855109	-0.0018719
0.543107	-0.00268094	0.632003	0.086698	0.772455	-0.033406	0.994749	-0.0486808	0.967721	-0.0295476	0.915858	0.0324758	0.903641	-0.0482313	0.000616224	0.0985832	0.820623	-0.157693	0.835272	0.205036	0.706566	0.00906175	0.904845	-0.0218913
0.663155	0.0053124	0.751492	-0.0705448	0.888489	0.0778852	0.999224	-0.0722833	0.612362	0.0252115	0.901542	0.0111088	0.931506	-0.0490118	0.997616	-0.0382386	0.88848	0.288659	2.39774e-05	-1.05599	0.526093	-0.0143863	0.827028	0.0185594
0.619172	0.00706639	0.761102	-0.0313839	0.898911	-0.0329038	0.983399	-0.046472	0.559861	0.0817683	0.99703	0.0149847	0.919777	-0.0379164	0.911126	0.0206043	0.378579	-0.221382	0.972995	0.0507191	0.958954	0.00245592	0.955906	0.014182
0.555342	0.0617624	0.92259	0.0027811	0.959567	0.0409676	0.983399	0.0584906	0.967721	0.00467125	0.901542	-0.0282135	0.674285	0.0117266	0.990621	0.00048089	0.929292	0.161553	0.979248	0.0343004	0.87103	0.0315832	0.496115	0.0130546
0.619172	-0.0965368	0.976684	0.0214165	0.554085	-0.0511017	0.999224	-0.0171516	0.783805	-0.0707336	0.907646	-0.0519277	0.908823	0.00114966	0.997616	0.00435386	0.781961	-0.27265	0.979248	-0.0394079	0.717721	-0.0259508	0.943375	0.00254858
0.371955	-0.135099	0.713881	0.0737122	0.914177	-0.0615534	0.986835	0.033589	0.62133	-0.0546467	0.840982	0.0625	0.245639	0.00345844	0.997616	-0.0826041	0.95924	0.118045	0.982967	0.0255306	0.731572	-0.00400582	0.943375	0.0229181
0.555049	-0.0626499	0.988331	0.223931	0.778766	0.110355	0.999224	-0.0244111	0.751165	0.0767723	0.980942	-0.00113555	0.90966	0.0167844	0.997616	-0.0307229	0.929292	-0.315185	0.774218	0.589259	0.904929	0.0510004	0.776521	-0.0229457
0.171383	0.158816	0.893155	0.0362082	0.581571	0.0813016	0.992901	-0.0322557	0.909357	-0.00867007	0.971996	0.0053547	0.922088	0.045729	0.997616	0.0537437	0.831622	0.346177	0.938701	0.252432	0.354481	0.0247633	0.943375	0.019757
0.495611	-0.0440146	0.713881	-0.0319197	0.58769	-0.0734429	0.992665	0.0210852	0.660038	-0.00750789	0.955164	0.0498727	0.941999	0.0065543	0.997616	0.0414173	0.88848	-0.090501	0.746278	0.330415	0.667304	-0.0123893	0.960271	0.0193753
0.811961	-0.0190177	0.754672	0.0704035	0.918463	0.0290604	0.999224	0.0737777	0.670371	0.0297237	0.980942	0.0958897	0.888216	0.0436894	0.863586	0.0441936	0.923903	-0.0750078	0.891391	0.284156	0.481786	0.000556295	0.287153	0.0795308
0.364003	0.107737	0.934027	0.131036	0.301773	-0.187068	0.983399	0.196926	0.660038	0.0341755	0.980942	-0.0203718	0.812383	0.0195012	0.997616	0.0536227	0.96779	-0.088061	0.979248	0.272203	0.994326	0.0369731	0.744136	0.0364952
0.756982	-0.0281098	0.976684	-0.0263995	0.58304	-0.0762212	0.796263	-0.0361544	0.951255	-0.0298142	0.99703	0.00724596	0.606282	0.018362	0.997616	0.00147213	0.842574	-0.394478	0.628712	0.470742	0.933034	-0.0116621	0.993107	0.00840969
0.84505	-0.0380116	0.713881	0.0986083	0.879701	0.00554486	0.707227	0.0686187	0.660038	-0.0266676	0.980942	0.0188486	0.971917	-0.00210858	0.739356	-0.0305529	0.994686	-0.138536	0.94887	0.209221	0.894908	0.001329	0.866726	0.00701212
0.82253	0.0545809	0.872975	-0.0698318	0.99785	-0.0069379	0.999224	0.042247	0.339209	0.0610058	0.980942	-0.010711	0.903641	0.02715	0.840774	-0.0488293	0.963917	-0.198598	0.979248	-0.0597811	0.906308	-0.011394	0.906464	-0.0166403
0.783169	0.0766183	0.798551	-0.0319863	0.973412	-0.0585292	0.999224	0.0384447	0.967721	0.0297889	0.963007	0.0567774	0.908823	0.03004	0.911126	-0.0586713	0.971308	-0.0301487	0.965005	0.0991156	0.982961	-0.00568037	0.636337	0.0582371
0.82253	-0.0405548	0.976684	-0.0121493	0.863371	0.00133573	0.999224	-0.0295078	0.94998	-0.00171801	0.835036	-0.0682016	0.477453	-0.0638717	0.990621	-0.0637933	0.781961	0.00986118	0.617426	-0.320563	0.804945	-0.0057879	0.866726	-0.0345201
0.76032	0.0256207	0.826538	0.0337613	0.607059	0.150694	0.69319	-0.171753	0.960605	0.0177048	0.955164	0.0346196	0.477453	0.0226892	0.870624	-0.0370659	0.801588	0.291962	0.992244	-0.258654	0.76669	0.00654511	0.782703	0.0172689
0.889438	0.0290054	0.796245	0.0601202	0.759068	0.00311486	0.991882	-0.0976856	0.789113	-0.0461125	0.955164	-0.00955049	0.808724	-0.0592296	0.857969	-0.0705458	0.801588	0.265329	0.450984	0.313933	0.731572	-0.022916	0.978163	0.000320285
0.646396	0.068657	0.933416	-0.0628514	0.554085	0.0237426	0.992665	-0.0425464	0.908566	0.00530833	0.982608	-0.00116844	0.919777	-0.0441689	0.990621	0.0473471	0.589154	-0.157993	0.997649	-0.178276	0.489387	0.0340942	0.799759	-0.00153115
0.913197	-0.0998199	0.976684	-0.0515414	0.748035	-0.0681224	0.701631	-0.0803496	0.967721	-0.0298266	0.971996	-0.00429304	0.832255	-0.0962373	0.997616	-0.0590222	0.960284	-0.333773	0.952754	-0.332625	0.830682	-0.0272225	0.768462	-0.033401
0.877438	-0.0915873	0.976684	0.0176291	0.514928	-0.0298066	0.920761	-0.0330816	0.752168	-0.0380669	0.955164	0.0238118	0.645345	0.0980404	0.869918	-0.0709842	0.88848	-0.215304	0.928678	0.49759	0.97548	0.0141732	0.925866	0.0366408
0.74596	-0.0680738	0.766864	0.0992777	0.959567	0.0287393	0.986139	0.00448086	0.981327	-0.017253	0.948873	0.0756015	0.750923	-0.0247522	0.823125	0.056392	0.97215	0.640915	0.979248	0.0566532	0.580389	0.0192821	0.955559	0.00219107
0.911229	0.0145449	0.58277	0.0313626	0.759859	-0.0739259	0.917795	0.017847	0.830658	0.00252047	0.980942	0.0119456	0.843701	0.0316979	0.863586	-0.0164275	0.963917	0.329385	0.79797	0.329354	0.973842	0.00323511	0.982546	-0.0136697
0.646396	0.0810872	0.751492	-0.105641	0.743481	0.275763	0.983399	0.0204553	0.816604	-0.0684212	0.955164	-0.0390991	0.808724	0.150568	0.961132	0.0998959	0.97215	1.04056	0.979248	-0.0378408	0.45246	-0.013934	0.948251	-0.00833103
[truncated: 1,030 more rows]
