# Supplementary material for: Novel Single-Nucleotide Variants for Morpho-Physiological Traits Involved in Enhancing Drought Stress Tolerance in Barley
Source: Plants (Basel). 2022 Nov 13;11(22):3072. doi: 10.3390/plants11223072 (PMC9696095; doi:10.3390/plants11223072)
Supplement: Supplementary file 1 [file plants-11-03072-s001.zip › TableS4.xlsx]

## Sheet: Sheet1
Table S4: SNP annotation summary for the significant markers idenitifyied for Number of Days to Flowering (NDF), Canopy Temperature (CAN), Chlorophyll Content (CH), Grain-Filling Duration (GFD), Plant Height (PH), and Grain Yield (GY) under Full Irrigation (FI) and Deficit Irrigation (DI)
Water	Trait	Marker	Previous reports	Synonym	Sequence	Region	Barley gene ID	Arabidopsis database	U35_RICE
DI	CAN	11_20170	(Li et al., 2016)	1437-687, 11_20170, 2_0170, 11_0144, BOPA1_1437-687	AATCTTGGCAACAGGGTCATATTCAGGCATCAGGGCACCGACGAGGGCATGTCCAGCCTCATGGTAAGCCACAAGCTTCCTCTTCTGTTCTGAAACAACTGCATTCTTCTTCTCAGGCCC[A/G]GCAATGATCCTCTCCAGAGCRTCAGAGATCTCGTCCTTGCTTATCTCCTTCAGATCACGACGRGCGGCAAGGATGGCAGCCTCATTCATCAAGTTCTGAAGATCAGCACCGGTGAAACCA	chr7H:654900536	HORVU7Hr1G121870.1	ATP-dependent zinc metalloprotease FtsH 3	protein OsFtsH1 - Oryza sativa FtsH protease, homologue of AtFtsH1/5
DI	CH	11_10169	NA	1800-1101, 11_10169, 1_0169, 11_0214, BOPA1_1800-1101	AATTATAGAACTTGCATAAGTACGTACATGGATCGATCCCGCGTAACAACAGACACAAATGAAAGAATGCGATATGCATGCTACTACTACGGTACGTACTACATTTACATCATCCGACAG	chr7H:597748994	HORVU7Hr1G098440	Touch 4 (TCH4)Encodes a cell wall-modifying enzyme, rapidly upregulated in response to environmental stimuli	protein xyloglucan endotransglucosylase/hydrolase protein 23 precursor
DI	CH	11_20042	NA	10760-846, 11_20042, 2_0042, 11_0038, BOPA1_10760-846	GATCCATGGGGATCTCCAGGTGCTGTCTCTCTTGTCATCACGGCGCTCTCAGCTTCCCTATTGCGTGCTCTTCTTGGAAACAAAGGCCTTATGACAGTATGTACAAGGTGACAAGAATTT[C/T]CCGTGATTCATACATACTAATATGATAGAACTGTAAACTATACATCCAGTGGATGTGCCCTTCAGGTTGAACACTTGTGGGTGGCAGAGGCTCCTTTAGCCTGGCTGGCTACCTAGCTGT	chr7H:524825469			protein histone deacetylase 11
DI	CH	11_21416	NA	9490-843, 11_21416, 2_1416, 11_1283, BOPA1_9490-843	TTCCTTTATGAAGTCTGAACTTCTCCTGTATTCCTCATACCGTTCTTCTGGAATCGATATAAACTGGAGGACAAATAGACCATCTGGAGCCAATAGGGACTCGCAACAACCAAAGAAATC[A/G]TCCATGAATTCATGACCAACCCCTTCAATCATTTCGCATGATATGATCCTGTCGTACTTACTCCGACTTGGTATTTGACGGTAGTCACACAGCAGGAAAGTTATACGATCCTCCAAGCCA			This gene is predicted to encode a protein that forms part of the topoisomerase VI complex. BIN4 is a nuclear-localized protein that can bind DNA. bin4 mutants are brassinolide-insensitive dwarves with severely reduced cell size in leaves, roots, and hypocotyls. Proper development of root hairs and trichomes is also disrupted in bin4 mutants and they have elevated levels of double strand breaks i…	protein cyclopropane-fatty-acyl-phospholipid synthase/ oxidoreductase
DI	CH	12_30298	NA	12_30298, 12_0753, AY972619_MX_Nec1_2066, 3_0298, BOPA2_12_30298	TGCACGCACCGGTGTGCCATGATATATGTACGTACGGAACGAAACAGTAGTGATCAATGC	chr1H:469802176
DI	GFD	11_20130	NA	1291-936, 11_20130, 2_0130, 11_0109, BOPA1_1291-936	TGTTTTTCATAAGGCAACGACCAACTTCTTCTTACACCTAAGTACACCCCAAGGTCTCACGAACACAACAAACAGGCAAAGCACGTACGTACGTACAATTAATGGCCAAAAAGCATTCGC[A/G]CGTGCCGGTGCCGATCTAGTCGTCGTCCTCGCCGCTGATGAACTTGCCGGTGCCGGGGTTGATGGCGGCGATGAAGAAGAAGACGACGTTGAAGAGCACGAGCGGCTCGATCTCGCTGAT	chr3H:600265291			protein photosystem II 22 kDa protein, chloroplast precurso
DI	GFD	12_30141	NA	12_30141, 12_0664, ABC10289_1_460, 3_0141, BOPA2_12_30141	GCTTTTACTGTATCTTCATGATTGATTGAAACCTGCAGTCCAGATAATTCTGTGGCTACA[C/T]GGTTGCTTCAGATTGTGTGGTACCAGTCCCCTAAAACCCCTGGAACGTCAGCAAAATAGT	chr3H:652305192	HORVU3Hr1G096210	Histone superfamily proteinprotein	protein cysteine synthase
DI	NDF	11_10326	NA	2582-767, 11_10326, 1_0326, 11_0363, BOPA1_2582-767	TGTTCCAAGGTGCAGCAAACCTCGCCGTGTGGACCTCTACTACTCTAGCTGGTGCATCCGTCCAGTTGAATCAAGAAACGGTGATGGTGCAATGACGGCATGTGAGGTGCTCCTGTTTCA[C/T]CACGAAGACATGGGTATCCCATGGAGCATCGCSAAGCTCGGCGTGCAGCAGGGCATGTGGGGCTGCGTCAAACGGATYGAGCCTGGCCTCCGTGCATACCAGACCGCCAGGGCTGCCGGC	chr2H:3326203		protein CP5, putative, expressed	protein CP5
DI	NDF	11_20042	NA	10760-846, 11_20042, 2_0042, 11_0038, BOPA1_10760-846	GATCCATGGGGATCTCCAGGTGCTGTCTCTCTTGTCATCACGGCGCTCTCAGCTTCCCTATTGCGTGCTCTTCTTGGAAACAAAGGCCTTATGACAGTATGTACAAGGTGACAAGAATTT[C/T]CCGTGATTCATACATACTAATATGATAGAACTGTAAACTATACATCCAGTGGATGTGCCCTTCAGGTTGAACACTTGTGGGTGGCAGAGGCTCCTTTAGCCTGGCTGGCTACCTAGCTGT	chr7H:524825469			protein histone deacetylase 11
DI	NDF	11_20170	NA	1437-687, 11_20170, 2_0170, 11_0144, BOPA1_1437-687	AATCTTGGCAACAGGGTCATATTCAGGCATCAGGGCACCGACGAGGGCATGTCCAGCCTCATGGTAAGCCACAAGCTTCCTCTTCTGTTCTGAAACAACTGCATTCTTCTTCTCAGGCCC[A/G]GCAATGATCCTCTCCAGAGCRTCAGAGATCTCGTCCTTGCTTATCTCCTTCAGATCACGACGRGCGGCAAGGATGGCAGCCTCATTCATCAAGTTCTGAAGATCAGCACCGGTGAAACCA	chr7H:654900536	HORVU7Hr1G121870.1	ATP-dependent zinc metalloprotease FtsH 3	protein OsFtsH1 - Oryza sativa FtsH protease, homologue of AtFtsH1/5
DI	NDF	11_20384	NA	2574-410, 11_20384, 2_0384, 11_0359, BOPA1_2574-410	GGCAGTGGCACTGGCAGCGGCCCACAACGTGGCCAAACCTCCGGCGGCACCAGCGGCCAACAAGGTTGCTAATCCTCCGGCGGCACCAGCGGCCAACAACACGGGCAAACCTCCGACGTC[A/G]GCACCAGCGGCCAACAACATGGGCAAACCTCCGGCGGCGGCAGCGGCCGACAACATGGGCAAACCTCCGGCGGCGGCAGCAGCGGCCGACAACACGGGCAAACCTCCGGCGGCGGCGGCG	chr4H:607800862			protein glycine-rich cell wall structural protein 2 precurso
DI	NDF	11_20944	NA			chr3H:629156883	HORVU3Hr1G089580	ribonuclease 2
DI	PH	11_20099	NA	11979-928, 11_20099, 2_0099, 11_0076, BOPA1_11979-928	TCTGATGCCGTGTAATCATCAGCACGCGTTCTCGTCGAGCCTGCCAAGGCGYACCCTGCTCCGCTCTCTGTTCTGCGTTTTCGACGCAGAGTTGTCGTCCAGCCTGCCGAGGGGCACCCT	chr2H:697367643
DI	PH	11_20790	Borràs-Gelonch and Romagosa, (2013)	4679-1594, 11_20790, 2_0790, 11_0768, BOPA1_4679-1594	TTCAGAAAGACGCAGCGCCGACAGCCCAGCCGAAGCCCGAGCCAAACAACAGCGGCAGCATTGGTGGGGAGGACTCGGAAGGATCAGACGATGAATTCAGTTCAGCATCAACGAGGGAAA[A/C]CGCAGATGCTAATCAGCCGCCACCAGCTATGTCCCGAAAGGACTCGTTCGGAGACCTGCTGATGAACCTCCCCCGCATCGCCTCGATACCGCAGTTCCTGTTCAAGATACCAGAGGATTC	chr3H:185701965	HORVU3Hr1G034290
DI	PH	11_20840		4927-1340, 11_20840, 2_0840, 11_0805, BOPA1_4927-1340	GCACTCATGCGACTGTCCTGCGCCCGAGCGGGCCTGATGGTTGTGGACTTAGARTGTGCAGCAGCTGTATGTTTGCCACTATCTTGTCGTGGATATTGTATTCTCTGGCATATTTCACCG	chr1H:555426553	HORVU1Hr1G094480		protein endopeptidase Clp,
DI	PH	11_20975	NA	5695-922, 11_20975, 2_0975, 11_0925, BOPA1_5695-922	CCGTTTCATATCTACCTATGGTTGCAACTCACGAGCACCGTCAAGTGCTTCTTGCAGGCTGGACACGGCCTTGTCGTACATCAGGAAACCCATGAACCAGAACTCATGCCCTTCAACAGA[A/G]ACAACCTGAATATACTTTTCAGCGGGATTTACTTTGCTCACTGAAGGATTGGCTGTTCTTAGCTGATGAAGAGGAATGACCACCTTGTAGTAACTCCATTCTGTTTTATTTCCYGCTTTG	chr7H:84124546			protein FIP1
DI	PH	12_31317	NA	12_31317, 12_1414, U35_21473_455, 3_1317, BOPA2_12_31317	GGTGTGGAAGTTGAGACATCGGCAAGAGACTACACTCCTCCCCAGTACCTCACACTTCTT[C/T]TGACTGACCTTGGTGTTCTGACACCATCCGTTGTGAGCGATGAGCTCATCCAACTGTACC	chr5H:278507375	HORVU5Hr1G038720	Eukaryotic translation initiation factor 2B (eIF-2B) family protein	protein translation initiation factor eIF-2B alpha subunit
DI	Yield	11_10275	(Mansour et al., 2014)	2314-1412, 11_10275, 1_0275, 11_0307, BOPA1_2314-1412	TAACATCGTGCAAATGAGTGCTACAAGAGTACATCTCTACCAGAATGCCATTATTTCACCACTATGGAACATTAATGCGCATAGTGTGATGTACATGATACAAGGACATATCTTGGTTCA[A/G]GTTGTTAACGACCATGGTCGAAATGTGTTCAATGGCCTTCTTAGCCCGGGGCAACTATTAATCATACCACAGAACTATGTTGTTCTAAAGAAGGCACAACGTGATGGAAGCAAGTACATC	chr1H:36687000	HORVU1Hr1G013680		protein glutelin type-B 4 precursor
DI	Yield	11_10326	NA	2582-767, 11_10326, 1_0326, 11_0363, BOPA1_2582-767	TGTTCCAAGGTGCAGCAAACCTCGCCGTGTGGACCTCTACTACTCTAGCTGGTGCATCCGTCCAGTTGAATCAAGAAACGGTGATGGTGCAATGACGGCATGTGAGGTGCTCCTGTTTCA[C/T]CACGAAGACATGGGTATCCCATGGAGCATCGCSAAGCTCGGCGTGCAGCAGGGCATGTGGGGCTGCGTCAAACGGATYGAGCCTGGCCTCCGTGCATACCAGACCGCCAGGGCTGCCGGC	chr2H:3326203		protein CP5, putative, expressed	protein CP5
DI	Yield	11_11224	NA	ABC09432-1-1-160, 11_11224, 1_1224, 11_1394, BOPA1_ABC09432-1-1-160	TGTGAATGGGCTGCATATCATGCGATCCTTATCGTCCAATCATCTACGACWCGAACATTGGGCCTCCTGACTGTTGGTGCAACAGACTTTGAACCACTCCTTAAACTAATCGGTCCTAGA[C/T]CAATTTCCACTTCTTGGTTCCCAGGTTCAATGATGGCCTTCTTTGCTCCCGATGGTAACCCAAGCACTATAATTCTTTCAATCACACACTCAGTTGAATAAACCTTCTTGGTCAGACTAT	chr4H:560337783	HORVU4Hr1G067520	Glycosyl hydrolases family 31 proteinradial swelling mutant shown to be specifically impaired in cellulose production. Encodes the alpha-subunit of a glucosidase II enzyme.	protein neutral alpha-glucosidase AB precursor
DI	Yield	11_20012	NA	10255-529, 11_20012, 2_0012, 11_0014, BOPA1_10255-529	TGTTTTCCGTTAGAGTCAATCTCGTTAAATTATTAACTGCTTTAGTTCCAAAATTTCTCTTTTTTCCTTCGTACAATGAACAGAAAGAAATCAAGAAACGAAGGGCATACAGAGATCTCG[C/T]CCCCTCACTCGAGGACAATCTTGGCGCCCAGCGCCCGCATCTTCTCGGCGATGCTCTCGGCCTCCTCCTTGGGCACCCCGGCCTTGAGCACGGCCGGCGCCTTCTCCACGAGCTCCTTGG	chr4H:32413102	HORVU4Hr1G010700.1		protein 50S ribosomal protein L12-2, chloroplast precursor, putative, expressed
DI	Yield	12_11154	NA	12_11154, 12_0280, ABC06897-2-3-312, 1_1154, BOPA2_12_11154	AAGTATCATTTGAGGCATAAGTCTAAATCAAAATGAAAAACTCTTGCTATGTTACTTTGC[A/G]CCCAGCATGGTTGAAGCTAAGAGCATATGTTGTAAAAATGCCAAGGRAATGAAACAAGCA	chr2H:70642845	HORVU2Hr1G023590	serine carboxypeptidase-like 20	protein serine carboxypeptidase 1 precursor
DI	Yield	12_30508	NA	12_30508, 12_0868, U32_3768_1094, 3_0508, BOPA2_12_30508	CAAGTCAAGAAACATAGCAGATGCTAGGATCTCAAGCACGTCATCTTCGTCGCTCACTCC[A/G]CTCCATCAAGAATGGATGCTCAAGGGCCTCTTGGGCCGTTAGGCGGCTTGCTGGATCATA	chr4H:32413102	HORVU4Hr1G010700.1	FUS3-complementing gene 2	protein serine/threonine-protein kinase AFC2
DI	Yield	12_31210	(Correa-Morales, 2013)	12_31210, 12_1336, U35_1803_604, 3_1210, BOPA2_12_31210	GCCGGCCGCCTCACCACCATCGAGCCTGTTTACGACACCGCCAAGAACGCATGGGAGTTC[A/G]CCGTTGCCAGGAAGTTCGAAGGCGGGGACTCCGTCAGGGGCACCTACCAGGCCAACACCA	chr5H:665992919	HORVU5Hr1G124350		protein DANA2
DI	Yield	12_31230	NA	12_31230, 12_1350, U35_18435_1737, 3_1230, BOPA2_12_31230	AAGTCACCGTAGGAGTAGGAACCTGGGATCCAAGAATGAAGACCAGGACTACCCCATTTC[A/G]GGCGATCGTAGCCAGTTTCAACAACTCAGGCATCGTACGAAAAATCGCGGTCTTTCTGAA	chr3H:7368193	HORVU3Hr1G002800	DEA(D/H)-box RNA helicase family protein	protein ATP binding protein,
FI	CAN	11_10174	NA	1847-1745, 11_10174, 1_0174, 11_0218, BOPA1_1847-1745	ATGGACAAGGAGGAGGGAGGCAGTCGCTCGCCCGCCTCAGYTGGCGTCGATCGACGGAGCCAAGGAGGGGTGCAGCATGAACTGAATCTGTCGTTGTGTGCGTGTAGCCTTGAATAAAAA	chr7H:654413172	HORVU7Hr1G121700	catalase 2 (CAT2)Encodes a peroxisomal catalase, highly expressed in bolts and leaves. mRNA expression patterns show circadian regulation with mRNA levels being high in the subjective early morning. Loss of function mutations have increased H2O2 levels and increased H2O2 sensitivity. Mutants accumulate more toxic ions yet show decreased sensitivity to Li+. This decreased sensitivity is most likel…	protein catalase isozyme B
FI	CAN	11_10326	(Muñoz-Amatriaín et al., 2014)	2582-767, 11_10326, 1_0326, 11_0363, BOPA1_2582-767	TGTTCCAAGGTGCAGCAAACCTCGCCGTGTGGACCTCTACTACTCTAGCTGGTGCATCCGTCCAGTTGAATCAAGAAACGGTGATGGTGCAATGACGGCATGTGAGGTGCTCCTGTTTCA	chr2H:3326203		protein CP5, putative, expressed	protein CP5
FI	CAN	11_20020	(Muñoz-Amatriaín et al., 2014)	10346-92, 11_20020, 2_0020, 11_0021, BOPA1_10346-92	GCACGAGGCAACCCCATACACACACAGCTCCTCGGATTACTATTACGATCGAGGAAGAGGAACAGGAGGAAGCTCGAGTCGAGCGGTTTG	chr4H:489816683	HORVU4Hr1G058560	protein plant-specific domain TIGR01589 family protein
FI	CAN	11_20099	NA	11979-928, 11_20099, 2_0099, 11_0076, BOPA1_11979-928	TCTGATGCCGTGTAATCATCAGCACGCGTTCTCGTCGAGCCTGCCAAGGCGYACCCTGCTCCGCTCTCTGTTCTGCGTTTTCGACGCAGAGTTGTCGTCCAGCCTGCCGAGGGGCACCCT	chr2H:697367643
FI	CAN	11_20840	NA	4927-1340, 11_20840, 2_0840, 11_0805, BOPA1_4927-1340	GCACTCATGCGACTGTCCTGCGCCCGAGCGGGCCTGATGGTTGTGGACTTAGARTGTGCAGCAGCTGTATGTTTGCCACTATCTTGTCGTGGATATTGTATTCTCTGGCATATTTCACCG	chr1H:555426553	HORVU1Hr1G094480	protein endopeptidase Clp, putative, expressed	protein endopeptidase Clp
FI	CAN	11_20908	NA	5283-1090, 11_20908, 2_0908, 11_0868, BOPA1_5283-1090	TCTTCTGGAGATCAATTTTCAGCTGTCCTGCAACTTGTATATCTCATCAACATAGTCTTCGGTATCCCAAAGGAAGGAACCGAATGCAATGGCTTCAAGCAGCAGCCTTTTTAGGGATGC	chr1H:536887344	HORVU1Hr1G086110	S-like ribonuclease
FI	CAN	12_30298	NA	12_30298, 12_0753, AY972619_MX_Nec1_2066, 3_0298, BOPA2_12_30298	TGCACGCACCGGTGTGCCATGATATATGTACGTACGGAACGAAACAGTAGTGATCAATGC	chr1H:469802176		protein cyclic nucleotide-gated ion channel 2, putative, expressed
FI	CAN	12_31414	NA	12_31414, 12_1467, U35_4070_1490, 3_1414, BOPA2_12_31414	GGGTCCTTTAGTTTTACATTCGATCGACAAGATCAACTCCAGGCAAAGCAACTTTGCTAC	chr4H:53045806	HORVU4Hr1G014490
FI	CH	11_10563	NA	3900-611, 11_10563, 1_0563, 11_0605, BOPA1_3900-611	CGTACGTCGTCGTGTGGGAATAAGCGAGTGGTGCATGTACCACTTAAGTTGGGGCACTAGTGACTCCATGGAGGTGCCACATCATGTGATGTGTGCTTGTGGAAATATGTTTCTGTAAGC[A/G]TGTAAAATGTTTCGTCTCTGTGTTAACGTGAACAAACGTCTCCGTGTGATCAAAAAAAAAAAAAAAACTTTGGCCTGGCTCACTAAAACCAGTGCATCAGCGTGAAAAAGATTGCAAACT				protein lipid binding protein
FI	CH	11_11061	NA	ABC02350-pHv759-04, 11_11061, 1_1061, 11_1325, BOPA1_ABC02350-pHv759-04	TAGAGCTAAGGCGCTGTTCGGTATCGCTCCGCTCCACAACTCYGGGAGCRGAGTTGGCAGAGCTGCAATTTCCCCGCTCCGCATATTCCGGGAGTGGGTGATTACCGAACAGGGCCTAAG[C/T]CTKAGGTTCTATGATAAACACACATTACATTATGATTTTATTCTGAAAGCTGAAGCAGCTGATCCTCCYGGATCCTGTTTGCR	chr2H:70642845	HORVU2Hr1G023590	B-S glucosidase 44	non-cyanogenic beta-glucosidase precursor,
FI	CH	11_20384	NA	2574-410, 11_20384, 2_0384, 11_0359, BOPA1_2574-410	GGCAGTGGCACTGGCAGCGGCCCACAACGTGGCCAAACCTCCGGCGGCACCAGCGGCCAACAAGGTTGCTAATCCTCCGGCGGCACCAGCGGCCAACAACACGGGCAAACCTCCGACGTC[A/G]GCACCAGCGGCCAACAACATGGGCAAACCTCCGGCGGCGGCAGCGGCCGACAACATGGGCAAACCTCCGGCGGCGGCAGCAGCGGCCGACAACACGGGCAAACCTCCGGCGGCGGCGGCG	chr4H:607800862			protein glycine-rich cell wall structural protein 2 precursor
FI	CH	11_20605	NA	3682-556, 11_20605, 2_0605, 11_0567, BOPA1_3682-556	TCACCAAGAGCAACGATTGGTCAGGTAAGCATTCCTTCGGAGGAGAATCTCTGCATGCCATCAGTCGCACCCCAAATCCTTATGAGCAAGCCATTTCTATTATTGGGCGAACACTATCAC[A/C]TTTTGATGATGATAACTTGATACCATGCTTTGGATTTGGTGATGTTTCTACATGTGATCATTCCGTCTTCAACTTTTACGAAGAAGACCGTCCTTGTCGTGGTTTTGAGGAGGTTCTTGA				protein copine-4,
FI	CH	12_10910	NA	12_10910, 12_0210, 7505-464, 1_0910, BOPA2_12_10910	CGACTGGCTTACCGCCTTCCAGGCACCAAGTACTGCACCGGTGATGCTTTCTTCTGATTC[C/T]GAYCGTTCTCGTGGAAATAGCCCTACAAGAACCGGTCCATCTAAACAAGAAGAAAAGGCT	chr6H:61762369	HORVU6Hr1G021170	double-stranded DNA binding
FI	CH	12_30164	(Muñoz-Amatriaín et al., 2014)	12_30164, 12_0682, ABC11081_1_330, 3_0164, BOPA2_12_30164	CTTGAGCAGAGCGCTTCCCCGGATCCCTTAGGCTAACCTTGTGCATACAATTTCGAGGGC[A/G]TTGGTAACACCTCTACTGTTTTCYAWGCAAAGATCTAGATATTGTTGCTACGAGGTGGAT	chr4H:560337783	HORVU4Hr1G067520	protein nuclear transcription factor Y subunit B-3
FI	GFD	11_10326	NA	2582-767, 11_10326, 1_0326, 11_0363, BOPA1_2582-767	TGTTCCAAGGTGCAGCAAACCTCGCCGTGTGGACCTCTACTACTCTAGCTGGTGCATCCGTCCAGTTGAATCAAGAAACGGTGATGGTGCAATGACGGCATGTGAGGTGCTCCTGTTTCA[C/T]CACGAAGACATGGGTATCCCATGGAGCATCGCSAAGCTCGGCGTGCAGCAGGGCATGTGGGGCTGCGTCAAACGGATYGAGCCTGGCCTCCGTGCATACCAGACCGCCAGGGCTGCCGGC	chr2H:3326203		protein CP5, putative, expressed	protein CP5
FI	GFD	11_11127	NA	ABC05919-1-2-157, 11_11127, 1_1127, 11_1357, BOPA1_ABC05919-1-2-157	ATTGAGTATCTGATGGAACGCATCCCCTGCTTGAGCTGGCTGGGGGAACAGCATAGCCTGCTTCATCGAAGGGTTTGCTAGAAGCCTTTGCTTCCTCAGTATGTCCTCTGTTGGTATGGA[C/T]GTCAGGATGCTGTCCAGCCTCGGGACATCCTCCTCGGGAACAAACACGCCGATTTCCTCCCATGGGATGGCRTCGGCGAAGGGCAGGACGATGTCGTCTGCGATGATCACCGGGATGCAA	chr3H:652305192	HORVU3Hr1G096210		protein secondary cell wall-related glycosyltransferase family 47
FI	GFD	12_30793	NA	12_30793, 12_1045, U32_9521_149, 3_0793, BOPA2_12_30793	TTCACTCGCACAGGTTCAGAGTGTTGTTATATAGGCCATTTGTGTATATCTGAATATGTA[A/G]AGTGCATTGAAGCGCCAAAGAATAGTAAAGCATGCATACTGATGGTGTGCCCTAAAGGCA	chr4H:15544346			protein oxysterol-binding protein 1
FI	NDF	11_20099	NA	11979-928, 11_20099, 2_0099, 11_0076, BOPA1_11979-928	TCTGATGCCGTGTAATCATCAGCACGCGTTCTCGTCGAGCCTGCCAAGGCGYACCCTGCTCCGCTCTCTGTTCTGCGTTTTCGACGCAGAGTTGTCGTCCAGCCTGCCGAGGGGCACCCT	chr2H:697367643
FI	PH	11_10326	NA	2582-767, 11_10326, 1_0326, 11_0363, BOPA1_2582-767	TGTTCCAAGGTGCAGCAAACCTCGCCGTGTGGACCTCTACTACTCTAGCTGGTGCATCCGTCCAGTTGAATCAAGAAACGGTGATGGTGCAATGACGGCATGTGAGGTGCTCCTGTTTCA[C/T]CACGAAGACATGGGTATCCCATGGAGCATCGCSAAGCTCGGCGTGCAGCAGGGCATGTGGGGCTGCGTCAAACGGATYGAGCCTGGCCTCCGTGCATACCAGACCGCCAGGGCTGCCGGC	chr2H:3326203		protein CP5, putative, expressed	protein CP5
FI	PH	11_11411	NA	ABC38781-pHv2346-01, 11_11411, 1_1411, 11_1481, BOPA1_ABC38781-pHv2346-01	ATCTCGTCCAGCCTACTTTGGAGGAGGGTAACCTGGGAGTGGCCCGGTCGGCGGCCCATAGGTGGCCCCCCAGCCACTCCCATATGGTGGATCATTAACATCTCGCCTCACG[A/G]TTGAAGCTGCAATGACGTTCACCCCAAGCAGGCAAGCAGGARATCTTRTCAGAYTGAGTTACAGTTTGTGATATGAAGAAAAGGAMACTCGACACTGGAASTGAAAGATTGTTCTTTYGG	chr3H:683722415	HORVU3Hr1G111600	ILITYHIAILITYHIA (ILA) is a HEAT repeat protein involved in plant immunity. The gene is also involved in systemic acquired resistance induced by P. syringae expressing avrRps4. Loss-of-function mutants of ILA caused pleiotropic defects in the mutant plants. The mutant plants are smaller in size and the leaves are serrated and yellow to light green in color.
FI	PH	11_20042	NA	10760-846, 11_20042, 2_0042, 11_0038, BOPA1_10760-846	GATCCATGGGGATCTCCAGGTGCTGTCTCTCTTGTCATCACGGCGCTCTCAGCTTCCCTATTGCGTGCTCTTCTTGGAAACAAAGGCCTTATGACAGTATGTACAAGGTGACAAGAATTT[C/T]CCGTGATTCATACATACTAATATGATAGAACTGTAAACTATACATCCAGTGGATGTGCCCTTCAGGTTGAACACTTGTGGGTGGCAGAGGCTCCTTTAGCCTGGCTGGCTACCTAGCTGT	chr7H:524825469		protein histone deacetylase 11, putative, expressed
FI	PH	11_20099	NA	11979-928, 11_20099, 2_0099, 11_0076, BOPA1_11979-928	TCTGATGCCGTGTAATCATCAGCACGCGTTCTCGTCGAGCCTGCCAAGGCGYACCCTGCTCCGCTCTCTGTTCTGCGTTTTCGACGCAGAGTTGTCGTCCAGCCTGCCGAGGGGCACCCT	chr2H:697367643
FI	PH	11_20605	NA	3682-556, 11_20605, 2_0605, 11_0567, BOPA1_3682-556	TCACCAAGAGCAACGATTGGTCAGGTAAGCATTCCTTCGGAGGAGAATCTCTGCATGCCATCAGTCGCACCCCAAATCCTTATGAGCAAGCCATTTCTATTATTGGGCGAACACTATCAC[A/C]TTTTGATGATGATAACTTGATACCATGCTTTGGATTTGGTGATGTTTCTACATGTGATCATTCCGTCTTCAACTTTTACGAAGAAGACCGTCCTTGTCGTGGTTTTGAGGAGGTTCTTGA				protein copine-4,
FI	PH	11_20840	NA	4927-1340, 11_20840, 2_0840, 11_0805, BOPA1_4927-1340	GCACTCATGCGACTGTCCTGCGCCCGAGCGGGCCTGATGGTTGTGGACTTAGARTGTGCAGCAGCTGTATGTTTGCCACTATCTTGTCGTGGATATTGTATTCTCTGGCATATTTCACCG	chr1H:555426553	HORVU1Hr1G094480	protein endopeptidase Clp, putative, expressed	protein endopeptidase Clp
FI	PH	11_20975	NA	5695-922, 11_20975, 2_0975, 11_0925, BOPA1_5695-922	CCGTTTCATATCTACCTATGGTTGCAACTCACGAGCACCGTCAAGTGCTTCTTGCAGGCTGGACACGGCCTTGTCGTACATCAGGAAACCCATGAACCAGAACTCATGCCCTTCAACAGA[A/G]ACAACCTGAATATACTTTTCAGCGGGATTTACTTTGCTCACTGAAGGATTGGCTGTTCTTAGCTGATGAAGAGGAATGACCACCTTGTAGTAACTCCATTCTGTTTTATTTCCYGCTTTG	chr7H:84124546			protein FIP1
FI	PH	11_21416	NA	9490-843, 11_21416, 2_1416, 11_1283, BOPA1_9490-843	TTCCTTTATGAAGTCTGAACTTCTCCTGTATTCCTCATACCGTTCTTCTGGAATCGATATAAACTGGAGGACAAATAGACCATCTGGAGCCAATAGGGACTCGCAACAACCAAAGAAATC[A/G]TCCATGAATTCATGACCAACCCCTTCAATCATTTCGCATGATATGATCCTGTCGTACTTACTCCGACTTGGTATTTGACGGTAGTCACACAGCAGGAAAGTTATACGATCCTCCAAGCCA			This gene is predicted to encode a protein that forms part of the topoisomerase VI complex. BIN4 is a nuclear-localized protein that can bind DNA. bin4 mutants are brassinolide-insensitive dwarves with severely reduced cell size in leaves, roots, and hypocotyls. Proper development of root hairs and trichomes is also disrupted in bin4 mutants and they have elevated levels of double strand breaks i…	protein cyclic nucleotide-gated ion channel 2
FI	PH	12_30298	NA	12_30298, 12_0753, AY972619_MX_Nec1_2066, 3_0298, BOPA2_12_30298	TGCACGCACCGGTGTGCCATGATATATGTACGTACGGAACGAAACAGTAGTGATCAATGC	chr1H:469802176		a LAMMER-type protein kinase that co-precipitates with serine/arginine-rich (SR) proteins in vitro, interaction modulated by phosphorylation of the proteins.
FI	PH	12_30827	NA	12_30827, 12_1065, OSU_CAT1_77, 3_0827, BOPA2_12_30827	CCCGGAGAGTCTGCACATGTTCACCTTCCTATTTGACGATGTTGGCATTCCACTCAACTA[C/T]AGGCACATGGACGGTTTTGGTGTCAACACCTACACCTTAATCAGCAGGGATGGAAAGGCT	chr7H:654411633			protein catalase isozyme B
FI	Yield	11_10326	NA	2582-767, 11_10326, 1_0326, 11_0363, BOPA1_2582-767	TGTTCCAAGGTGCAGCAAACCTCGCCGTGTGGACCTCTACTACTCTAGCTGGTGCATCCGTCCAGTTGAATCAAGAAACGGTGATGGTGCAATGACGGCATGTGAGGTGCTCCTGTTTCA[C/T]CACGAAGACATGGGTATCCCATGGAGCATCGCSAAGCTCGGCGTGCAGCAGGGCATGTGGGGCTGCGTCAAACGGATYGAGCCTGGCCTCCGTGCATACCAGACCGCCAGGGCTGCCGGC	chr2H:3326203		protein CP5, putative, expressed	protein CP5
FI	Yield	11_20017	(Nguyen et al., 2018)	10317-448, 11_20017, 2_0017, 11_0018, BOPA1_10317-448	GAACAAAACTTGTTATTTGGCAACAACACTGGGAAGACAAAACCCTGTCCCAGTGCGCCTTGGTGTCAGCGTCTGTTAGAAAGCGTAGTCATAGATGGCCTGCGCAACTCCATCTTCGTC[A/G]TTGGTGGCGCCGATCACGTTCGCCACTGCTTTGGTCTTCTCAGCGCCGTTTGCCAGAGCGAYGCCCAGTGATGCTAGCTGTAGCATTTCTATGTCATTCTCYCCATCTCCAATTGCCATT	chr3H:532386292	HORVU3Hr1G070370	haloacid dehalogenase-like hydrolase family protein
FI	Yield	11_20099	(Comadran et al., 2012; Igartua et al., 2019).	11979-928, 11_20099, 2_0099, 11_0076, BOPA1_11979-928	TCTGATGCCGTGTAATCATCAGCACGCGTTCTCGTCGAGCCTGCCAAGGCGYACCCTGCTCCGCTCTCTGTTCTGCGTTTTCGACGCAGAGTTGTCGTCCAGCCTGCCGAGGGGCACCCT	chr2H:697367643

## Sheet: t2
11_20170	chr7H:654900536	HORVU7Hr1G121870.1
11_10169	chr7H:597748994	HORVU7Hr1G098440
11_10174	chr7H:654413172	HORVU7Hr1G121700
11_10275	chr1H:36687000	HORVU1Hr1G013680
11_10326	chr2H:3326203
11_10563
11_11061	chr2H:70642845	HORVU2Hr1G023590
11_11127	chr3H:652305192	HORVU3Hr1G096210
11_11224	chr4H:560337783	HORVU4Hr1G067520
11_11411	chr3H:683722415	HORVU3Hr1G111600
11_20012	chr4H:32413102	HORVU4Hr1G010700.1
11_20017	chr3H:532386292	HORVU3Hr1G070370
11_20020	chr4H:489816683	HORVU4Hr1G058560
11_20042	chr7H:524825469
11_20099	chr2H:697367643
11_20130	chr3H:600265291
11_20384	chr4H:607800862
11_20605
11_20790	chr3H:185701965	HORVU3Hr1G034290
11_20840	chr1H:555426553	HORVU1Hr1G094480
11_20908	chr1H:536887344	HORVU1Hr1G086110
11_20944	chr3H:629156883	HORVU3Hr1G089580
11_20975	chr7H:84124546
11_21416
12_10910	chr6H:61762369	HORVU6Hr1G021170
12_11154	chr2H:70642845	HORVU2Hr1G023590
12_30141	chr3H:652305192	HORVU3Hr1G096210
12_30164	chr4H:560337783	HORVU4Hr1G067520
12_30298	chr1H:469802176
12_30508	chr4H:32413102	HORVU4Hr1G010700.1
12_30793	chr4H:15544346
12_30827	chr7H:654411633
12_31210	chr5H:665992919	HORVU5Hr1G124350
12_31230	chr3H:7368193	HORVU3Hr1G002800
12_31317	chr5H:278507375	HORVU5Hr1G038720
12_31414	chr4H:53045806	HORVU4Hr1G014490

## Sheet: Sheet4
name	synonym	sequence
11_20170	1437-687, 11_20170, 2_0170, 11_0144, BOPA1_1437-687	AATCTTGGCAACAGGGTCATATTCAGGCATCAGGGCACCGACGAGGGCATGTCCAGCCTCATGGTAAGCCACAAGCTTCCTCTTCTGTTCTGAAACAACTGCATTCTTCTTCTCAGGCCC[A/G]GCAATGATCCTCTCCAGAGCRTCAGAGATCTCGTCCTTGCTTATCTCCTTCAGATCACGACGRGCGGCAAGGATGGCAGCCTCATTCATCAAGTTCTGAAGATCAGCACCGGTGAAACCA
11_10174	1847-1745, 11_10174, 1_0174, 11_0218, BOPA1_1847-1745	ATGGACAAGGAGGAGGGAGGCAGTCGCTCGCCCGCCTCAGYTGGCGTCGATCGACGGAGCCAAGGAGGGGTGCAGCATGAACTGAATCTGTCGTTGTGTGCGTGTAGCCTTGAATAAAAA[C/T]GTGCAGCRGCGAAATGAATATCAAAATGTAATACCGATGATGGTGGGGTGTCGTCAGCCGGCGTTGCCGGGTTCGTCTGTGATACTTTGTCTGTGCAAAAGAGAGAATAATAATAGMCAA
11_10326	2582-767, 11_10326, 1_0326, 11_0363, BOPA1_2582-767	TGTTCCAAGGTGCAGCAAACCTCGCCGTGTGGACCTCTACTACTCTAGCTGGTGCATCCGTCCAGTTGAATCAAGAAACGGTGATGGTGCAATGACGGCATGTGAGGTGCTCCTGTTTCA[C/T]CACGAAGACATGGGTATCCCATGGAGCATCGCSAAGCTCGGCGTGCAGCAGGGCATGTGGGGCTGCGTCAAACGGATYGAGCCTGGCCTCCGTGCATACCAGACCGCCAGGGCTGCCGGC
11_20020	10346-92, 11_20020, 2_0020, 11_0021, BOPA1_10346-92	GCACGAGGCAACCCCATACACACACAGCTCCTCGGATTACTATTACGATCGAGGAAGAGGAACAGGAGGAAGCTCGAGTCGAGCGGTTTG[G/T]GTATCTGAGTACTATGGCCCTGGGAAACGACTCTCCGGCCTCCTACATCCGCATGGTGCACCATCTGATTGAGAAGTGCATGACGTTCGGGATGAGCATGGAGGAGTGCATGGAGGCGCT
11_20099	11979-928, 11_20099, 2_0099, 11_0076, BOPA1_11979-928	TCTGATGCCGTGTAATCATCAGCACGCGTTCTCGTCGAGCCTGCCAAGGCGYACCCTGCTCCGCTCTCTGTTCTGCGTTTTCGACGCAGAGTTGTCGTCCAGCCTGCCGAGGGGCACCCT[A/G]TTGTGCTCCCTCTTCTGCGACTTGCACGCCGAGTTCTCGTCCAGCCTGCCCAGGGGCATCCTAGTTTGCTCTCTGTTCTTCTGAGCGTTCAGCTTCTCCTTGAGCTTCAGCCTGAGCCTC
11_20840	4927-1340, 11_20840, 2_0840, 11_0805, BOPA1_4927-1340	GCACTCATGCGACTGTCCTGCGCCCGAGCGGGCCTGATGGTTGTGGACTTAGARTGTGCAGCAGCTGTATGTTTGCCACTATCTTGTCGTGGATATTGTATTCTCTGGCATATTTCACCG[G/T]TGGAAACCCAATTTTTTTTGCCAACTTTGGTTTGTAGCAGATGTGATAATAGACTTGAAGTTTCTTGTGTCAGCGTGCACATTTTTTTATTTACATAAATACTACTGTATACTGTACAAT
11_20908	5283-1090, 11_20908, 2_0908, 11_0868, BOPA1_5283-1090	TCTTCTGGAGATCAATTTTCAGCTGTCCTGCAACTTGTATATCTCATCAACATAGTCTTCGGTATCCCAAAGGAAGGAACCGAATGCAATGGCTTCAAGCAGCAGCCTTTTTAGGGATGC[C/T]GGATCAAGTATCACCGCCTCGTCAATCTCCGTGGAGCCCATCTTTTCTCCAAAGAGTGCCCAGCTGTGCTTCTCGATGAGATTACAAGCCTCGTTAGTCCGCAGCTTCGCGCATAACTCC
12_30298	12_30298, 12_0753, AY972619_MX_Nec1_2066, 3_0298, BOPA2_12_30298	TGCACGCACCGGTGTGCCATGATATATGTACGTACGGAACGAAACAGTAGTGATCAATGC[A/G]CGAGGCCACCTAGCTAGCTGCGCCATGTATATGTAAGCTATCCGTCCACCTCACGCGCCA
12_31414	12_31414, 12_1467, U35_4070_1490, 3_1414, BOPA2_12_31414	GGGTCCTTTAGTTTTACATTCGATCGACAAGATCAACTCCAGGCAAAGCAACTTTGCTAC[A/G]TCCGACAGAGTACTAGAGATATGTTCGGTGTTTCTACCAAGATACTACACTGTTATTAGG
11_10169	1800-1101, 11_10169, 1_0169, 11_0214, BOPA1_1800-1101	AATTATAGAACTTGCATAAGTACGTACATGGATCGATCCCGCGTAACAACAGACACAAATGAAAGAATGCGATATGCATGCTACTACTACGGTACGTACTACATTTACATCATCCGACAG[A/T]GCTCTGATGCGCGCGCTTCCTTGGTTCTCGWAGACCGAAAGCCGAAACCAAACACATCTCATGGTTCATGCGTTGTTCTTGTAAAGCTGCTGCAGCTGGAGGATCCCATTCTCATCAGCG
11_21416	9490-843, 11_21416, 2_1416, 11_1283, BOPA1_9490-843	TTCCTTTATGAAGTCTGAACTTCTCCTGTATTCCTCATACCGTTCTTCTGGAATCGATATAAACTGGAGGACAAATAGACCATCTGGAGCCAATAGGGACTCGCAACAACCAAAGAAATC[A/G]TCCATGAATTCATGACCAACCCCTTCAATCATTTCGCATGATATGATCCTGTCGTACTTACTCCGACTTGGTATTTGACGGTAGTCACACAGCAGGAAAGTTATACGATCCTCCAAGCCA
11_20042	10760-846, 11_20042, 2_0042, 11_0038, BOPA1_10760-846	GATCCATGGGGATCTCCAGGTGCTGTCTCTCTTGTCATCACGGCGCTCTCAGCTTCCCTATTGCGTGCTCTTCTTGGAAACAAAGGCCTTATGACAGTATGTACAAGGTGACAAGAATTT[C/T]CCGTGATTCATACATACTAATATGATAGAACTGTAAACTATACATCCAGTGGATGTGCCCTTCAGGTTGAACACTTGTGGGTGGCAGAGGCTCCTTTAGCCTGGCTGGCTACCTAGCTGT
11_10563	3900-611, 11_10563, 1_0563, 11_0605, BOPA1_3900-611	CGTACGTCGTCGTGTGGGAATAAGCGAGTGGTGCATGTACCACTTAAGTTGGGGCACTAGTGACTCCATGGAGGTGCCACATCATGTGATGTGTGCTTGTGGAAATATGTTTCTGTAAGC[A/G]TGTAAAATGTTTCGTCTCTGTGTTAACGTGAACAAACGTCTCCGTGTGATCAAAAAAAAAAAAAAAACTTTGGCCTGGCTCACTAAAACCAGTGCATCAGCGTGAAAAAGATTGCAAACT
11_11061	ABC02350-pHv759-04, 11_11061, 1_1061, 11_1325, BOPA1_ABC02350-pHv759-04	TAGAGCTAAGGCGCTGTTCGGTATCGCTCCGCTCCACAACTCYGGGAGCRGAGTTGGCAGAGCTGCAATTTCCCCGCTCCGCATATTCCGGGAGTGGGTGATTACCGAACAGGGCCTAAG[C/T]CTKAGGTTCTATGATAAACACACATTACATTATGATTTTATTCTGAAAGCTGAAGCAGCTGATCCTCCYGGATCCTGTTTGCR
11_20384	2574-410, 11_20384, 2_0384, 11_0359, BOPA1_2574-410	GGCAGTGGCACTGGCAGCGGCCCACAACGTGGCCAAACCTCCGGCGGCACCAGCGGCCAACAAGGTTGCTAATCCTCCGGCGGCACCAGCGGCCAACAACACGGGCAAACCTCCGACGTC[A/G]GCACCAGCGGCCAACAACATGGGCAAACCTCCGGCGGCGGCAGCGGCCGACAACATGGGCAAACCTCCGGCGGCGGCAGCAGCGGCCGACAACACGGGCAAACCTCCGGCGGCGGCGGCG
11_20605	3682-556, 11_20605, 2_0605, 11_0567, BOPA1_3682-556	TCACCAAGAGCAACGATTGGTCAGGTAAGCATTCCTTCGGAGGAGAATCTCTGCATGCCATCAGTCGCACCCCAAATCCTTATGAGCAAGCCATTTCTATTATTGGGCGAACACTATCAC[A/C]TTTTGATGATGATAACTTGATACCATGCTTTGGATTTGGTGATGTTTCTACATGTGATCATTCCGTCTTCAACTTTTACGAAGAAGACCGTCCTTGTCGTGGTTTTGAGGAGGTTCTTGA
12_10910	12_10910, 12_0210, 7505-464, 1_0910, BOPA2_12_10910	CGACTGGCTTACCGCCTTCCAGGCACCAAGTACTGCACCGGTGATGCTTTCTTCTGATTC[C/T]GAYCGTTCTCGTGGAAATAGCCCTACAAGAACCGGTCCATCTAAACAAGAAGAAAAGGCT
12_30164	12_30164, 12_0682, ABC11081_1_330, 3_0164, BOPA2_12_30164	CTTGAGCAGAGCGCTTCCCCGGATCCCTTAGGCTAACCTTGTGCATACAATTTCGAGGGC[A/G]TTGGTAACACCTCTACTGTTTTCYAWGCAAAGATCTAGATATTGTTGCTACGAGGTGGAT
11_20130	1291-936, 11_20130, 2_0130, 11_0109, BOPA1_1291-936	TGTTTTTCATAAGGCAACGACCAACTTCTTCTTACACCTAAGTACACCCCAAGGTCTCACGAACACAACAAACAGGCAAAGCACGTACGTACGTACAATTAATGGCCAAAAAGCATTCGC[A/G]CGTGCCGGTGCCGATCTAGTCGTCGTCCTCGCCGCTGATGAACTTGCCGGTGCCGGGGTTGATGGCGGCGATGAAGAAGAAGACGACGTTGAAGAGCACGAGCGGCTCGATCTCGCTGAT
12_30141	12_30141, 12_0664, ABC10289_1_460, 3_0141, BOPA2_12_30141	GCTTTTACTGTATCTTCATGATTGATTGAAACCTGCAGTCCAGATAATTCTGTGGCTACA[C/T]GGTTGCTTCAGATTGTGTGGTACCAGTCCCCTAAAACCCCTGGAACGTCAGCAAAATAGT
11_11127	ABC05919-1-2-157, 11_11127, 1_1127, 11_1357, BOPA1_ABC05919-1-2-157	ATTGAGTATCTGATGGAACGCATCCCCTGCTTGAGCTGGCTGGGGGAACAGCATAGCCTGCTTCATCGAAGGGTTTGCTAGAAGCCTTTGCTTCCTCAGTATGTCCTCTGTTGGTATGGA[C/T]GTCAGGATGCTGTCCAGCCTCGGGACATCCTCCTCGGGAACAAACACGCCGATTTCCTCCCATGGGATGGCRTCGGCGAAGGGCAGGACGATGTCGTCTGCGATGATCACCGGGATGCAA
12_30793	12_30793, 12_1045, U32_9521_149, 3_0793, BOPA2_12_30793	TTCACTCGCACAGGTTCAGAGTGTTGTTATATAGGCCATTTGTGTATATCTGAATATGTA[A/G]AGTGCATTGAAGCGCCAAAGAATAGTAAAGCATGCATACTGATGGTGTGCCCTAAAGGCA
11_20944	5488-1097, 11_20944, 2_0944, 11_0896, BOPA1_5488-1097	AGATCCAATGAAGTACAAAGGGCCCTTGCCCAGCTATTTTTTTTTTTAGTATGTACATGCAACTTTCATTATTCATACAACGAGGCATCTGAGCTGAGTATTTGATTTCCAGCAGTTTTA[C/T]AAATATTCAGAACATAATTGAACTAAGTTGTTCTAATGTGGAATGTTCTCCTTTACAAATAGCATGGACAAACCAGAGACCCATTTTACTGGGATCTTAGTGCCCAGCATCTGTGGCTAC
11_20975	5695-922, 11_20975, 2_0975, 11_0925, BOPA1_5695-922	CCGTTTCATATCTACCTATGGTTGCAACTCACGAGCACCGTCAAGTGCTTCTTGCAGGCTGGACACGGCCTTGTCGTACATCAGGAAACCCATGAACCAGAACTCATGCCCTTCAACAGA[A/G]ACAACCTGAATATACTTTTCAGCGGGATTTACTTTGCTCACTGAAGGATTGGCTGTTCTTAGCTGATGAAGAGGAATGACCACCTTGTAGTAACTCCATTCTGTTTTATTTCCYGCTTTG
12_31317	12_31317, 12_1414, U35_21473_455, 3_1317, BOPA2_12_31317	GGTGTGGAAGTTGAGACATCGGCAAGAGACTACACTCCTCCCCAGTACCTCACACTTCTT[C/T]TGACTGACCTTGGTGTTCTGACACCATCCGTTGTGAGCGATGAGCTCATCCAACTGTACC
11_20790	4679-1594, 11_20790, 2_0790, 11_0768, BOPA1_4679-1594	TTCAGAAAGACGCAGCGCCGACAGCCCAGCCGAAGCCCGAGCCAAACAACAGCGGCAGCATTGGTGGGGAGGACTCGGAAGGATCAGACGATGAATTCAGTTCAGCATCAACGAGGGAAA[A/C]CGCAGATGCTAATCAGCCGCCACCAGCTATGTCCCGAAAGGACTCGTTCGGAGACCTGCTGATGAACCTCCCCCGCATCGCCTCGATACCGCAGTTCCTGTTCAAGATACCAGAGGATTC
11_11411	ABC38781-pHv2346-01, 11_11411, 1_1411, 11_1481, BOPA1_ABC38781-pHv2346-01	ATCTCGTCCAGCCTACTTTGGAGGAGGGTAACCTGGGAGTGGCCCGGTCGGCGGCCCATAGGTGGCCCCCCAGCCACTCCCATATGGTGGATCATTAACATCTCGCCTCACG[A/G]TTGAAGCTGCAATGACGTTCACCCCAAGCAGGCAAGCAGGARATCTTRTCAGAYTGAGTTACAGTTTGTGATATGAAGAAAAGGAMACTCGACACTGGAASTGAAAGATTGTTCTTTYGG
12_30827	12_30827, 12_1065, OSU_CAT1_77, 3_0827, BOPA2_12_30827	CCCGGAGAGTCTGCACATGTTCACCTTCCTATTTGACGATGTTGGCATTCCACTCAACTA[C/T]AGGCACATGGACGGTTTTGGTGTCAACACCTACACCTTAATCAGCAGGGATGGAAAGGCT
11_10275	2314-1412, 11_10275, 1_0275, 11_0307, BOPA1_2314-1412	TAACATCGTGCAAATGAGTGCTACAAGAGTACATCTCTACCAGAATGCCATTATTTCACCACTATGGAACATTAATGCGCATAGTGTGATGTACATGATACAAGGACATATCTTGGTTCA[A/G]GTTGTTAACGACCATGGTCGAAATGTGTTCAATGGCCTTCTTAGCCCGGGGCAACTATTAATCATACCACAGAACTATGTTGTTCTAAAGAAGGCACAACGTGATGGAAGCAAGTACATC
11_11224	ABC09432-1-1-160, 11_11224, 1_1224, 11_1394, BOPA1_ABC09432-1-1-160	TGTGAATGGGCTGCATATCATGCGATCCTTATCGTCCAATCATCTACGACWCGAACATTGGGCCTCCTGACTGTTGGTGCAACAGACTTTGAACCACTCCTTAAACTAATCGGTCCTAGA[C/T]CAATTTCCACTTCTTGGTTCCCAGGTTCAATGATGGCCTTCTTTGCTCCCGATGGTAACCCAAGCACTATAATTCTTTCAATCACACACTCAGTTGAATAAACCTTCTTGGTCAGACTAT
11_20012	10255-529, 11_20012, 2_0012, 11_0014, BOPA1_10255-529	TGTTTTCCGTTAGAGTCAATCTCGTTAAATTATTAACTGCTTTAGTTCCAAAATTTCTCTTTTTTCCTTCGTACAATGAACAGAAAGAAATCAAGAAACGAAGGGCATACAGAGATCTCG[C/T]CCCCTCACTCGAGGACAATCTTGGCGCCCAGCGCCCGCATCTTCTCGGCGATGCTCTCGGCCTCCTCCTTGGGCACCCCGGCCTTGAGCACGGCCGGCGCCTTCTCCACGAGCTCCTTGG
12_11154	12_11154, 12_0280, ABC06897-2-3-312, 1_1154, BOPA2_12_11154	AAGTATCATTTGAGGCATAAGTCTAAATCAAAATGAAAAACTCTTGCTATGTTACTTTGC[A/G]CCCAGCATGGTTGAAGCTAAGAGCATATGTTGTAAAAATGCCAAGGRAATGAAACAAGCA
12_30508	12_30508, 12_0868, U32_3768_1094, 3_0508, BOPA2_12_30508	CAAGTCAAGAAACATAGCAGATGCTAGGATCTCAAGCACGTCATCTTCGTCGCTCACTCC[A/G]CTCCATCAAGAATGGATGCTCAAGGGCCTCTTGGGCCGTTAGGCGGCTTGCTGGATCATA
12_31210	12_31210, 12_1336, U35_1803_604, 3_1210, BOPA2_12_31210	GCCGGCCGCCTCACCACCATCGAGCCTGTTTACGACACCGCCAAGAACGCATGGGAGTTC[A/G]CCGTTGCCAGGAAGTTCGAAGGCGGGGACTCCGTCAGGGGCACCTACCAGGCCAACACCA
12_31230	12_31230, 12_1350, U35_18435_1737, 3_1230, BOPA2_12_31230	AAGTCACCGTAGGAGTAGGAACCTGGGATCCAAGAATGAAGACCAGGACTACCCCATTTC[A/G]GGCGATCGTAGCCAGTTTCAACAACTCAGGCATCGTACGAAAAATCGCGGTCTTTCTGAA
11_20017	10317-448, 11_20017, 2_0017, 11_0018, BOPA1_10317-448	GAACAAAACTTGTTATTTGGCAACAACACTGGGAAGACAAAACCCTGTCCCAGTGCGCCTTGGTGTCAGCGTCTGTTAGAAAGCGTAGTCATAGATGGCCTGCGCAACTCCATCTTCGTC[A/G]TTGGTGGCGCCGATCACGTTCGCCACTGCTTTGGTCTTCTCAGCGCCGTTTGCCAGAGCGAYGCCCAGTGATGCTAGCTGTAGCATTTCTATGTCATTCTCYCCATCTCCAATTGCCATT

## Sheet: to
Marker	Trait	Trait						11_10174				11_10169	1
11_10169	CH.DI	3						11_10169		NDF		11_10275	2
11_10174	CAN.FI	2						11_10275					3	1
11_10275	Yield.DI	6						11_10326				11_11224	4
11_10326	NDF.DI	1						11_10563				11_20012	5
11_10563	CH.FI	3						11_11061					6	2
11_11061	CH.FI	3						11_11127		CAN			7	3
11_11127	GFD.FI	4						11_11224				11_20130	8
11_11224	Yield.DI	6						11_11411				11_20170	9
11_11411	PH.FI	5						11_20012					10	4
11_20012	Yield.DI	6						11_20017				11_20790	11
11_20017	Yield.FI	6						11_20020		CH			12	5
11_20020	CAN.FI	2						11_20042				11_20944	13
11_20042	PH.FI	5						11_20099					14	6
11_20099	Yield.FI	6						11_20130					15	7
11_20130	GFD.DI	4						11_20170		GFD		12_11154	16
11_20170	CAN.DI	2						11_20384				12_30141	17
11_20384	CH.FI	3						11_20605					18	8
11_20605								11_20790				12_30508	19
11_20790	PH.DI	5						11_20840				12_31210	20
11_20840	CAN.FI	2						11_20908				12_31230	21
11_20908	CAN.FI	2						11_20944				12_31317	22
11_20944	NDF.DI	1						11_20975
11_20975	PH.FI	5						11_21416						14
11_21416	CH.DI	3						12_10910
12_10910	CH.FI	3						12_11154						36
12_11154	Yield.DI	6						12_30141
12_30141	GFD.DI	4						12_30164
12_30164	CH.FI	3						12_30298
12_30298	CH.DI	3						12_30508
12_30508	Yield.DI	6						12_30793
12_30793	GFD.FI	4						12_30827
12_30827	PH.FI	5						12_31210
12_31210	Yield.DI	6						12_31230
12_31230	Yield.DI	6						12_31317
12_31317	PH.DI	5						12_31414
12_31414	CAN.FI	2
	CAN.FI	2
	GFD.FI	4
	PH.FI	5
	Yield.DI	6
	Yield.FI	6
	NDF.DI	1
	CH.DI	3
	NDF.FI	1
	CAN.FI	2
	PH.DI	5
	PH.FI	5
	NDF.DI	1
	NDF.DI	1
	CH.FI	3
	PH.FI	5
	PH.DI	5
	PH.FI	5
	PH.DI	5
	PH.FI	5
	CAN.FI	2
	PH.FI	5

## Sheet: Sheet2
	barley gene ID	Length	Best Ath match	TAIR10_short	TAIR10_summary
	HORVU1Hr1G013680							HORVU1Hr1G086110	2388	AT3G07310					Protein of unknown function (DUF760)
	HORVU1Hr1G094480	1749	AT1G49970	CLP protease proteolytic subunit 1	Encodes a ClpP-related sequence. Though similar to ClpP proteins, this does not contains the highly conserved catalytic triad of Ser-type proteases (Ser-His-Asp). The name reflects nomenclature described in Adam et. al (2001).
	HORVU2Hr1G023590	4048	AT3G18080	B-S glucosidase 44
	HORVU3Hr1G002800	5492	AT1G48650	DEA(D/H)-box RNA helicase family protein
	HORVU3Hr1G070370	3965	AT2G25870	haloacid dehalogenase-like hydrolase family protein
	HORVU3Hr1G089580	3501	AT2G39780	ribonuclease 2	S-like ribonuclease
	HORVU3Hr1G096210	3309	AT1G27440	Exostosin family protein
	HORVU3Hr1G096830	2514	AT4G12910	serine carboxypeptidase-like 20
	HORVU3Hr1G111600	1327	AT1G64790	ILITYHIA	ILITYHIA (ILA) is a HEAT repeat protein involved in plant immunity. The gene is also involved in systemic acquired resistance induced by P. syringae expressing avrRps4. Loss-of-function mutants of ILA caused pleiotropic defects in the mutant plants. The mutant plants are smaller in size and the leaves are serrated and yellow to light green in color.
	HORVU4Hr1G010700.1								HORVU4Hr1G014490	2361	AT1G06110	2.18	2.62			SKP1/ASK-interacting protein 16
	HORVU4Hr1G014490									HORVU4Hr1G058560	1609	AT3G55240	-3.125	-5.55556		E	FUNCTIONS IN: molecular_function unknown	Overexpression leads to PEL (Pseudo-Etiolation in Light) phenotype.
	HORVU4Hr1G058560
	HORVU4Hr1G067520	4418	AT5G63840	Glycosyl hydrolases family 31 protein	radial swelling mutant shown to be specifically impaired in cellulose production. Encodes the alpha-subunit of a glucosidase II enzyme.
	HORVU5Hr1G038720	1555	AT1G53880	Eukaryotic translation initiation factor 2B (eIF-2B) family protein
	HORVU5Hr1G124350	6565	AT5G42960
	HORVU6Hr1G021170	2134	AT5G24630	double-stranded DNA binding	This gene is predicted to encode a protein that forms part of the topoisomerase VI complex. BIN4 is a nuclear-localized protein that can bind DNA. bin4 mutants are brassinolide-insensitive dwarves with severely reduced cell size in leaves, roots, and hypocotyls. Proper development of root hairs and trichomes is also disrupted in bin4 mutants and they have elevated levels of double strand breaks i…
	HORVU6Hr1G053760	3770	AT4G24740	FUS3-complementing gene 2	a LAMMER-type protein kinase that co-precipitates with serine/arginine-rich (SR) proteins in vitro, interaction modulated by phosphorylation of the proteins.
	HORVU7Hr1G021840	6436	AT1G09200	Histone superfamily protein
	HORVU7Hr1G098440	2284	AT5G57560	Touch 4 (TCH4)	Encodes a cell wall-modifying enzyme, rapidly upregulated in response to environmental stimuli
	HORVU7Hr1G105460
	HORVU7Hr1G121700	2672	AT4G35090	catalase 2 (CAT2)	Encodes a peroxisomal catalase, highly expressed in bolts and leaves. mRNA expression patterns show circadian regulation with mRNA levels being high in the subjective early morning. Loss of function mutations have increased H2O2 levels and increased H2O2 sensitivity. Mutants accumulate more toxic ions yet show decreased sensitivity to Li+. This decreased sensitivity is most likely due to an insen…
